# Supplementary material for: Gene expression analysis and proximity labeling reveal post-transcriptional functions of the yeast RNA polymerase II regulator Def1
Source: J Biol Chem. 2025 Dec 5;302(2):111003. doi: 10.1016/j.jbc.2025.111003 (PMC12804109; doi:10.1016/j.jbc.2025.111003)
Supplement: Supplementary File 1 [file mmc4.xlsx]

## Sheet: Legend
Supplementary File 1
This file contains DESeq2 output tables for calculating changes in steadystate RNA levels and a list of DEGS

## Sheet: Norm. S. cerevisiae reads
Normalized S. cerevisiae reads
Gene ID	WT total RNA rep 1	WT total RNA rep 2	def1∆ total RNA rep 1	def1∆ total RNA rep 2
ETS1-1	47.7996	8.46589	34.4679	31.5311
ETS1-2	47.7996	8.46589	34.4679	31.5311
HRA1	0	0	0	2.6835
ICR1	274.051	103.707	200.541	238.161
IRT1	132.245	49.5255	257.726	302.564
ITS1-1	66.9194	9.73577	19.584	27.5059
ITS1-2	66.9194	9.73577	19.584	27.5059
LSR1	269357	69310.2	150999	191319
NME1	61178.6	13002.8	27449	34923.1
PWR1	6.37327	0.846589	2.35008	4.69612
Q0010	23.8998	6.34942	0	0
Q0020	12.7465	3.38636	0	0
Q0045	7182.68	2858.93	4.70017	5.367
Q0050	4805.45	1974.25	5.48353	4.69612
Q0055	5637.16	2150.76	0.783362	0.670875
Q0060	121.092	50.372	0	0
Q0065	227.845	85.0822	0	0
Q0070	47.7996	16.5085	0	0
Q0075	22.3065	6.77271	0	0
Q0085	460.469	162.968	0	0
Q0105	16662.9	5341.55	4.70017	5.367
Q0110	286.797	76.6163	0	0
Q0115	15.9332	2.96306	0	0
Q0120	702.653	223.499	0	0
Q0130	16913.1	4936.88	14.8839	10.0631
Q0140	12.7465	5.92612	0	0
Q0158	6480.03	1805.35	3576.05	4823.59
Q0160	874.732	351.334	867.181	1146.52
Q0182	79.6659	23.2812	131.605	315.311
Q0250	7526.84	2263.78	2086.09	2123.99
Q0255	43.0196	19.8948	94.0034	34.8855
Q0275	9599.74	2949.52	10776.7	11832.2
Q0285	339.377	104.977	120.638	161.681
Q0297	122.686	31.3238	47.0017	83.8593
RDN18-1	0	0	0	0
RDN18-2	0	0	0	0
RDN25-1	0	0	0	0
RDN25-2	0	0	0	0
RDN37-1	17268.4	3650.49	3613.65	6555.12
RDN37-2	17268.4	3650.49	3613.65	6555.12
RDN5-1	509.862	18.2017	28.201	111.365
RDN5-2	283.611	40.6363	84.6031	167.048
RDN5-3	283.611	40.6363	84.6031	167.048
RDN5-4	283.611	40.6363	84.6031	167.048
RDN5-5	283.611	40.6363	84.6031	167.048
RDN5-6	509.862	18.2017	28.201	111.365
RDN58-1	0	0	0	0
RDN58-2	0	0	0	0
RME2	1153.56	396.204	744.194	918.427
RME3	92.4125	38.0965	73.636	92.5807
RNA170	9.55991	0.423294	1.56672	4.69612
RPR1	60756.4	13914.1	36616.7	48793.4
RUF20	19.1198	6.77271	3.13345	6.70875
RUF21	0	0	3.13345	1.34175
RUF5-1	44.6129	11.0057	45.435	59.7078
RUF5-2	44.6129	11.0057	45.435	59.7078
SCR1	1.51397e+06	352487	1.21757e+06	1.67918e+06
SRG1	274.051	83.8123	411.265	497.118
YAL001C	127.465	30.0539	116.721	136.188
YAL002W	536.948	201.065	279.66	332.754
YAL003W	4869.18	1300.36	983.119	924.465
YAL004W	7.96659	0.423294	2.35008	4.69612
YAL005C	2356.52	1421.85	3867.46	4168.14
YAL007C	1050	346.255	165.289	187.174
YAL008W	82.8526	32.5937	35.2513	44.9486
YAL009W	192.792	51.6419	48.5684	55.6826
YAL010C	140.212	60.1078	123.771	116.061
YAL011W	47.7996	15.6619	18.8007	24.8224
YAL012W	16717.1	4950.43	6775.29	7100.54
YAL013W	358.497	98.6276	141.005	212.667
YAL014C	493.929	177.36	130.038	155.643
YAL015C	58.9528	16.5085	18.8007	26.1641
YAL016C-A	25.4931	7.19601	17.234	9.39225
YAL016W	1301.74	418.215	770.828	813.1
YAL017W	587.935	241.278	498.218	615.863
YAL018C	0	2.11647	4.70017	11.4049
YAL019W	477.996	182.017	313.345	361.601
YAL019W-A	0	0	6.26689	10.734
YAL020C	108.346	30.9005	24.2842	26.1641
YAL021C	1991.65	753.464	849.164	982.831
YAL022C	1402.12	416.945	465.317	546.763
YAL023C	7228.89	2080.92	1484.47	1679.87
YAL024C	283.611	101.167	216.208	257.616
YAL025C	162.518	55.8749	35.2513	32.8729
YAL026C	1367.07	495.678	457.483	565.547
YAL026C-A	78.0726	33.017	32.1178	36.2272
YAL027W	89.2258	23.2812	25.8509	46.2904
YAL028W	89.2258	34.7101	60.3188	73.7962
YAL029C	1344.76	422.871	609.455	736.62
YAL030W	154.552	40.6363	25.0676	47.6321
YAL031C	259.711	83.389	156.672	208.642
YAL031W-A	3.18664	0.846589	3.13345	0
YAL032C	89.2258	24.9744	49.3518	71.1127
YAL033W	154.552	40.213	46.2183	45.6195
YAL034C	323.444	134.608	326.662	412.588
YAL034C-B	1.59332	0.846589	1.56672	6.70875
YAL034W-A	22.3065	10.1591	12.5338	8.0505
YAL035W	2071.31	761.507	1353.65	1352.48
YAL036C	444.536	164.238	104.97	123.441
YAL037C-B	301.137	72.8066	111.237	110.694
YAL037W	31.8664	10.5824	14.1005	32.8729
YAL038W	155525	54453	57019.3	54154.3
YAL039C	117.906	30.9005	94.7868	136.858
YAL040C	3774.57	1387.98	2093.93	2299.09
YAL041W	444.536	143.497	269.476	333.425
YAL042C-A	6.37327	2.11647	3.13345	4.69612
YAL042W	2616.23	801.72	581.254	597.078
YAL043C	758.42	251.014	366.613	418.626
YAL044C	403.11	181.593	558.537	668.862
YAL044W-A	415.856	97.3577	78.3362	113.378
YAL045C	0	0.846589	0	1.34175
YAL046C	114.719	38.5198	33.6846	56.3535
YAL047C	87.6325	19.8948	43.0849	46.9612
YAL047W-A	0	1.26988	1.56672	3.35437
YAL048C	207.131	66.0339	124.555	142.225
YAL049C	616.614	197.255	196.624	253.591
YAL051W	310.697	110.48	292.194	330.07
YAL053W	3427.23	1332.11	2211.43	2502.36
YAL054C	360.09	122.755	341.546	499.802
YAL055W	12.7465	5.92612	2.35008	2.6835
YAL056C-A	4.77996	0.846589	0.783362	2.6835
YAL056W	425.416	130.798	163.723	211.996
YAL058W	253.338	86.7754	97.1368	83.8593
YAL059C-A	3.18664	1.26988	0	2.6835
YAL059W	105.159	19.8948	14.1005	15.4301
YAL060W	842.865	335.249	718.343	828.53
YAL061W	50.9862	9.73577	56.402	69.1001
YAL062W	57.3595	21.588	39.9514	52.3282
YAL063C	95.5991	31.3238	117.504	109.353
YAL063C-A	3.18664	2.53977	0	4.69612
YAL064C-A	4.77996	0	11.7504	11.4049
YAL064W	0	0	0	0
YAL064W-B	11.1532	6.77271	7.05025	5.367
YAL065C	55.7661	17.3551	25.8509	23.4806
YAL067C	19.1198	14.392	20.3674	18.7845
YAL068C	9.55991	5.07953	2.35008	1.34175
YAR002C-A	3360.31	867.754	723.043	800.353
YAR002W	380.803	166.778	267.126	299.881
YAR003W	452.502	108.363	129.255	132.162
YAR007C	565.628	182.017	308.644	375.019
YAR008W	73.2926	19.4715	16.4506	30.1894
YAR009C	13192.7	4450.52	11512.3	15000.1
YAR010C	0	0	0	0
YAR014C	243.778	71.9601	129.255	178.453
YAR015W	333.004	114.29	336.846	385.753
YAR018C	82.8526	38.9431	52.4852	36.8981
YAR019C	428.603	159.159	357.996	412.588
YAR019W-A	0	0	0	1.34175
YAR020C	0	0	0.783362	2.6835
YAR023C	36.6463	12.6988	20.3674	34.8855
YAR027W	192.792	83.389	97.9202	122.77
YAR028W	125.872	31.7471	49.3518	52.9991
YAR029W	7.96659	1.26988	0	3.35437
YAR030C	12.7465	2.53977	5.48353	7.37962
YAR031W	33.4597	8.88918	4.70017	10.0631
YAR033W	125.872	31.7471	34.4679	37.569
YAR035W	127.465	31.7471	199.757	209.984
YAR042W	457.282	187.943	1016.02	1254.54
YAR050W	97.1924	23.7045	175.473	222.06
YAR053W	3.18664	0.846589	0	0
YAR061W	6.37327	3.80965	4.70017	5.367
YAR068W	15.9332	0	9.40034	2.6835
YAR069C	7.96659	0.846589	0	1.34175
YAR070C	3.18664	4.65624	0	0
YAR071W	1065.93	694.626	115.938	148.934
YAR073W	6.37327	2.11647	7.05025	7.37962
YAR075W	57.3595	28.3607	41.5182	55.6826
YBL001C	506.675	131.645	169.989	248.894
YBL002W	4225.48	1178.03	985.469	913.731
YBL003C	2722.98	678.964	606.322	716.494
YBL004W	3771.38	1331.26	1097.49	1210.26
YBL005W	481.182	163.392	330.579	368.981
YBL005W-A	0	0	0	0
YBL005W-B	34272.3	14421.2	24254.4	30142.4
YBL006C	172.078	44.0226	54.8353	68.4292
YBL007C	1228.45	485.519	1146.84	1405.48
YBL008W	183.232	55.0283	95.5701	119.416
YBL009W	372.837	135.878	142.572	145.58
YBL010C	82.8526	21.588	31.3345	22.1389
YBL011W	877.918	329.746	381.497	442.106
YBL012C	0	0.423294	0	1.34175
YBL013W	27.0864	15.2386	24.2842	21.468
YBL014C	215.098	68.5737	105.754	105.327
YBL015W	251.744	71.5368	131.605	146.922
YBL016W	383.99	141.804	190.357	206.629
YBL017C	1821.16	693.78	900.083	1096.21
YBL018C	164.112	36.8266	21.1508	33.5437
YBL019W	76.4793	13.9687	34.4679	40.2525
YBL020W	1419.65	418.215	314.128	406.55
YBL021C	28.6797	9.31248	18.8007	26.1641
YBL022C	543.322	226.463	426.932	548.105
YBL023C	243.778	74.9231	146.489	185.161
YBL024W	833.306	295.46	280.443	313.969
YBL025W	35.053	11.0057	4.70017	10.734
YBL026W	159.332	43.5993	32.1178	61.7205
YBL027W	6358.93	1427.77	1237.71	1411.52
YBL028C	122.686	30.0539	16.4506	15.4301
YBL029C-A	103.566	33.4403	39.9514	65.0748
YBL029W	71.6993	45.2925	50.9185	52.9991
YBL030C	6403.55	1693.6	1483.69	1498.06
YBL031W	109.939	33.017	42.3015	55.6826
YBL032W	482.775	131.221	161.372	217.363
YBL033C	62.1394	22.4346	36.818	57.6952
YBL034C	428.603	143.497	292.977	338.792
YBL035C	348.937	138.841	209.941	230.781
YBL036C	111.532	31.3238	42.3015	32.8729
YBL037W	439.756	154.502	347.029	370.323
YBL038W	121.092	39.7897	97.1368	115.39
YBL039C	1508.87	500.334	268.693	298.539
YBL039W-B	1.59332	1.69318	3.91681	2.6835
YBL040C	916.158	291.65	235.008	283.109
YBL041W	434.976	184.133	311.778	354.222
YBL042C	1806.82	561.712	507.618	472.967
YBL043W	17.5265	5.92612	105.754	135.517
YBL045C	2479.2	739.495	687.792	750.709
YBL046W	47.7996	15.6619	24.2842	46.2904
YBL047C	2769.19	1014.64	2337.55	2848.53
YBL048W	1.59332	0.423294	3.91681	12.0757
YBL049W	31.8664	16.9318	179.39	248.224
YBL050W	74.886	29.2073	55.6187	48.9738
YBL051C	1005.38	423.718	1169.56	1375.29
YBL052C	175.265	82.1191	71.2859	94.5933
YBL054W	371.243	145.19	188.007	185.161
YBL055C	218.285	66.4572	80.6862	81.8467
YBL056W	871.545	292.073	307.861	320.678
YBL057C	286.797	99.4742	80.6862	97.9477
YBL058W	195.978	94.818	246.759	285.122
YBL059C-A	46.2062	11.429	8.61698	16.101
YBL059W	46.2062	16.5085	38.3847	50.3156
YBL060W	98.7857	33.8636	72.8526	83.8593
YBL061C	304.324	132.068	344.679	375.69
YBL063W	175.265	56.2982	137.872	173.757
YBL064C	208.725	146.46	245.976	314.64
YBL065W	1.59332	0.423294	4.70017	5.367
YBL066C	737.706	243.394	370.53	470.283
YBL067C	654.854	233.235	243.625	285.122
YBL068W	615.021	236.622	159.806	179.124
YBL068W-A	22.3065	3.38636	0.783362	6.70875
YBL069W	121.092	50.7953	57.1854	48.303
YBL070C	0	0	1.56672	1.34175
YBL071C	11.1532	2.96306	0.783362	9.39225
YBL071W-A	76.4793	28.784	20.3674	17.4427
YBL072C	5347.18	1327.87	944.734	1071.39
YBL073W	0	0	0	0
YBL074C	50.9862	24.9744	40.7348	58.3661
YBL075C	74.886	15.2386	145.705	163.693
YBL076C	7526.84	2581.67	3700.6	4032.63
YBL077W	4.77996	0	1.56672	2.01262
YBL078C	36.6463	9.31248	34.4679	44.9486
YBL079W	1978.9	745.845	956.485	1072.06
YBL080C	60.5461	21.588	59.5355	61.0496
YBL081W	2568.43	912.2	569.504	621.23
YBL082C	1347.95	411.442	296.894	345.5
YBL083C	326.63	93.1248	79.1195	85.872
YBL084C	262.898	110.903	162.156	194.554
YBL085W	579.968	209.107	345.462	360.26
YBL086C	76.4793	19.4715	48.5684	62.3913
YBL087C	5366.3	1164.06	567.937	625.255
YBL088C	572.001	191.752	370.53	487.726
YBL089W	718.587	231.119	288.277	265.666
YBL090W	60.5461	17.7784	44.6516	55.0117
YBL091C	323.444	103.284	165.289	191.199
YBL091C-A	14.3399	3.80965	7.05025	13.4175
YBL092W	14782.8	3875.26	3419.37	3928.64
YBL093C	122.686	49.9487	67.3691	76.4797
YBL094C	0	0.423294	0.783362	4.02525
YBL095W	78.0726	19.4715	19.584	37.569
YBL096C	1.59332	0.846589	2.35008	2.01262
YBL097W	58.9528	24.1278	54.8353	62.3913
YBL098W	159.332	78.7328	104.187	102.644
YBL099W	6835.34	2120.28	1499.35	1600.04
YBL100C	3.18664	0.846589	0	1.34175
YBL100W-B	1308.11	723.834	1274.53	1530.94
YBL101C	489.149	217.997	712.076	931.845
YBL102W	838.086	232.812	331.362	405.879
YBL103C	135.432	71.5368	97.9202	127.466
YBL104C	224.658	75.3464	104.187	130.15
YBL105C	551.288	215.457	472.367	564.876
YBL106C	141.805	68.5737	137.872	166.377
YBL107C	90.8192	27.0908	30.5511	51.6573
YBL108C-A	3.18664	0	0	1.34175
YBL109W	15.9332	5.92612	12.5338	7.37962
YBL111C	0	0	0	0
YBL112C	0	0.423294	0	0
YBL113C	325.037	119.792	239.709	340.133
YBL113W-A	63.7327	21.588	36.818	49.6447
YBR001C	162.518	54.605	205.241	242.857
YBR002C	105.159	30.0539	24.2842	30.8602
YBR003W	877.918	290.38	397.164	454.853
YBR004C	1193.4	438.533	695.625	646.723
YBR005W	90.8192	30.0539	36.0346	34.2146
YBR006W	146.585	35.5567	107.321	128.137
YBR007C	208.725	94.818	260.076	269.692
YBR008C	650.074	1239.83	224.041	361.601
YBR009C	866.765	181.17	258.509	296.527
YBR010W	1344.76	309.852	427.715	544.75
YBR011C	9086.7	3174.29	2104.89	2288.35
YBR012W-B	1075.49	416.098	669.774	931.845
YBR014C	84.4459	34.7101	27.4177	34.2146
YBR015C	2483.98	833.043	482.551	524.624
YBR016W	108.346	40.213	52.4852	87.2137
YBR017C	1266.69	474.513	676.041	766.81
YBR018C	4.77996	1.26988	2.35008	5.367
YBR019C	9.55991	2.96306	11.7504	10.734
YBR020W	44.6129	8.88918	34.4679	46.9612
YBR021W	1131.26	366.996	314.128	348.855
YBR022W	84.4459	30.9005	29.7677	49.6447
YBR023C	3325.26	1162.79	1729.66	1898.58
YBR024W	49.3929	11.8522	18.8007	20.1262
YBR025C	6065.76	2207.06	2028.91	2167.6
YBR026C	259.711	99.8975	238.925	249.565
YBR028C	250.151	62.6476	51.7019	91.9098
YBR029C	1975.71	787.751	871.098	863.416
YBR030W	119.499	39.7897	25.8509	36.8981
YBR031W	34041.2	7111.35	4906.19	5621.93
YBR032W	4.77996	0	0	2.6835
YBR033W	44.6129	18.2017	53.2686	67.0875
YBR034C	1187.02	434.3	282.794	329.399
YBR035C	434.976	140.957	249.892	271.033
YBR036C	3126.09	974.424	1439.82	1552.4
YBR037C	195.978	57.1448	84.6031	104.656
YBR038W	1746.28	670.075	1186.01	1155.92
YBR039W	911.378	295.883	171.556	214.009
YBR040W	1.59332	0.846589	0.783362	0
YBR041W	1494.53	469.434	561.67	628.61
YBR042C	544.915	190.059	110.454	105.998
YBR043C	345.75	144.343	220.908	294.514
YBR044C	149.772	43.5993	84.6031	100.631
YBR045C	23.8998	11.0057	27.4177	25.4932
YBR046C	89.2258	30.9005	83.0363	87.8846
YBR047W	11.1532	4.65624	7.83362	12.0757
YBR048W	10861.7	2621.46	1311.35	1431.65
YBR049C	301.137	107.94	219.341	218.034
YBR050C	22.3065	11.429	16.4506	18.7845
YBR051W	7.96659	1.26988	2.35008	4.02525
YBR052C	205.538	63.9175	105.754	111.365
YBR053C	189.605	85.0822	156.672	209.313
YBR054W	514.642	376.309	775.528	767.481
YBR055C	178.452	62.2243	68.1525	81.1758
YBR056C-B	1.59332	0.423294	0	0
YBR056W	237.404	82.5424	263.21	344.83
YBR056W-A	30.2731	8.46589	21.9341	18.7845
YBR057C	97.1924	33.4403	58.7521	77.8215
YBR058C	296.357	136.724	231.092	263.654
YBR058C-A	519.422	201.065	180.173	214.68
YBR059C	353.717	119.792	531.903	703.077
YBR060C	243.778	81.2725	94.0034	111.365
YBR061C	329.817	113.866	65.019	87.2137
YBR062C	55.7661	18.2017	39.1681	36.8981
YBR063C	74.886	22.8579	39.1681	48.9738
YBR064W	1.59332	1.26988	0	0
YBR065C	66.9194	24.5511	54.8353	61.0496
YBR066C	76.4793	24.9744	28.9844	30.8602
YBR067C	5619.63	1700.37	3885.47	4051.41
YBR068C	6814.62	2069.06	3395.87	3920.59
YBR069C	2053.79	676.001	791.195	870.795
YBR070C	127.465	31.7471	30.5511	25.4932
YBR071W	250.151	124.449	201.324	238.831
YBR072W	55.7661	42.7527	283.577	308.602
YBR073W	519.422	156.619	386.981	487.055
YBR074W	1496.13	585.84	402.648	428.689
YBR076C-A	57.3595	8.46589	43.0849	57.6952
YBR076W	9.55991	0.846589	3.13345	4.69612
YBR077C	95.5991	31.7471	43.8683	58.3661
YBR078W	30759	10336.4	11358	12173.7
YBR079C	3071.92	1123.85	1684.23	1996.52
YBR080C	903.412	358.954	762.994	981.49
YBR081C	280.424	78.3095	141.788	165.035
YBR082C	1695.29	689.547	619.639	688.988
YBR083W	352.123	126.565	180.957	240.844
YBR084C-A	4840.5	1111.15	930.634	1035.83
YBR084W	2589.14	849.552	488.818	582.319
YBR085C-A	11.1532	7.6193	24.2842	31.5311
YBR085W	11.1532	7.6193	1.56672	5.367
YBR086C	8586.39	2947.4	2842.82	3224.89
YBR087W	407.89	126.565	112.804	136.858
YBR088C	949.618	287.84	187.223	192.541
YBR089C-A	191.198	64.3408	61.1022	103.986
YBR089W	1.59332	1.69318	0.783362	0.670875
YBR090C	1.59332	2.53977	5.48353	2.6835
YBR091C	44.6129	8.88918	7.83362	16.7719
YBR092C	3060.76	1145.01	509.968	540.054
YBR093C	4016.76	3532.39	1339.55	1349.8
YBR094W	372.837	154.502	269.476	344.159
YBR095C	65.3261	24.5511	41.5182	47.6321
YBR096W	739.3	214.61	245.192	258.958
YBR097W	328.224	95.2413	112.021	140.213
YBR098W	57.3595	13.1221	26.6343	40.9234
YBR099C	9.55991	5.07953	4.70017	2.01262
YBR101C	266.084	87.1987	136.305	177.111
YBR102C	160.925	58.8379	170.773	173.086
YBR103W	95.5991	27.5141	54.8353	57.6952
YBR104W	328.224	86.3521	65.019	61.0496
YBR105C	398.33	166.355	582.821	671.546
YBR106W	2154.17	681.504	361.913	379.044
YBR107C	23.8998	7.19601	20.3674	14.7592
YBR108W	151.365	60.5311	242.059	348.855
YBR109C	291.577	112.173	88.5199	129.479
YBR109W-A	11.1532	6.34942	11.7504	16.7719
YBR110W	605.461	206.568	220.125	245.54
YBR111C	597.494	166.355	196.624	222.06
YBR111W-A	31.8664	14.8153	14.8839	13.4175
YBR112C	984.671	395.357	905.566	1054.61
YBR113W	6.37327	3.38636	6.26689	8.72137
YBR114W	103.566	30.9005	79.1195	84.5302
YBR115C	2587.55	838.97	1110.02	1187.45
YBR116C	0	2.53977	10.1837	12.0757
YBR117C	23.8998	15.2386	104.187	149.605
YBR118W	125574	37176.3	32325.4	33390.1
YBR119W	39.833	13.5454	36.0346	61.7205
YBR120C	35.053	10.5824	20.3674	36.2272
YBR121C	4314.71	1528.52	1478.2	1622.17
YBR122C	264.491	74.9231	168.423	217.363
YBR123C	101.972	35.98	66.5857	96.6059
YBR124W	1.59332	0	0.783362	0
YBR125C	342.563	157.042	130.821	156.985
YBR126C	1328.83	391.124	1443.74	1750.98
YBR126W-A	172.078	25.821	55.6187	47.6321
YBR126W-B	28.6797	14.392	10.1837	8.72137
YBR127C	7348.38	2248.54	2437.04	2693.56
YBR128C	9.55991	5.07953	4.70017	6.70875
YBR129C	117.906	44.4459	29.7677	34.8855
YBR130C	160.925	47.409	73.636	78.4923
YBR131W	92.4125	25.821	34.4679	44.9486
YBR132C	527.388	161.275	766.911	913.731
YBR133C	1639.52	557.055	634.523	735.949
YBR134W	1.59332	0	0	0
YBR135W	133.839	57.568	60.3188	50.3156
YBR136W	568.815	198.525	411.265	503.827
YBR137W	106.752	23.7045	18.8007	32.202
YBR138C	90.8192	28.3607	59.5355	51.6573
YBR139W	1413.27	509.223	1065.37	1094.2
YBR140C	2711.83	925.745	1416.32	1580.58
YBR141C	35.053	13.1221	27.4177	28.8476
YBR142W	462.062	154.502	206.024	204.617
YBR143C	2176.47	723.41	576.554	593.724
YBR144C	22.3065	3.38636	9.40034	12.0757
YBR145W	218.285	58.8379	104.187	87.8846
YBR146W	919.345	275.988	650.19	812.429
YBR147W	49.3929	24.5511	32.9012	65.7457
YBR148W	7.96659	9.73577	8.61698	10.734
YBR149W	519.422	255.67	475.501	585.003
YBR150C	195.978	67.3038	230.308	242.186
YBR151W	611.834	245.934	277.31	407.892
YBR152W	35.053	5.50283	14.8839	10.734
YBR153W	111.532	44.0226	26.6343	54.3408
YBR154C	207.131	66.4572	41.5182	57.0243
YBR155W	65.3261	25.821	19.584	23.4806
YBR156C	109.939	40.6363	76.7694	96.6059
YBR157C	253.338	90.1617	67.3691	61.0496
YBR158W	2327.84	751.348	610.239	647.394
YBR159W	2029.89	680.657	368.963	420.638
YBR160W	286.797	87.622	165.289	189.187
YBR161W	248.558	82.1191	124.555	127.466
YBR162C	26170.3	7494.43	5567.35	5809.1
YBR162W-A	23.8998	5.07953	3.13345	4.02525
YBR163W	382.396	128.682	158.239	146.251
YBR164C	105.159	21.588	20.3674	18.1136
YBR165W	258.118	66.4572	101.837	127.466
YBR166C	363.277	123.179	218.558	264.325
YBR167C	35.053	10.1591	20.3674	8.0505
YBR168W	197.571	46.5624	54.052	66.4166
YBR169C	205.538	64.3408	500.568	633.977
YBR170C	111.532	41.4829	118.288	152.959
YBR171W	371.243	121.062	94.0034	97.9477
YBR172C	554.475	217.997	287.494	352.88
YBR173C	522.608	228.579	347.813	385.753
YBR174C	4.77996	4.65624	2.35008	4.02525
YBR175W	412.669	108.787	103.404	138.2
YBR176W	94.0058	30.0539	43.8683	34.2146
YBR177C	1475.41	525.732	877.365	944.592
YBR178W	1.59332	1.26988	0	0.670875
YBR179C	205.538	73.2299	186.44	221.389
YBR180W	14.3399	3.80965	8.61698	10.734
YBR181C	5801.27	1191.57	1224.39	1532.28
YBR182C	79.6659	33.017	106.537	112.707
YBR182C-A	1.59332	1.26988	0.783362	0.670875
YBR183W	355.31	99.8975	332.145	399.841
YBR184W	39.833	15.2386	16.4506	16.7719
YBR185C	223.065	59.6845	83.0363	120.087
YBR186W	3.18664	0.423294	7.05025	8.72137
YBR187W	2382.01	601.501	476.284	555.484
YBR188C	87.6325	20.7414	49.3518	59.7078
YBR189W	9445.19	2091.92	1657.59	1805.99
YBR190W	1.59332	1.26988	0	0.670875
YBR191W	10568.5	2872.05	1440.6	1734.88
YBR192W	137.025	41.9062	47.7851	83.1885
YBR193C	168.892	52.9118	54.052	71.1127
YBR194W	52.5795	16.0852	37.6014	37.569
YBR195C	103.566	50.7953	40.7348	58.3661
YBR196C	26640.3	10895.2	31892.2	34788.9
YBR197C	152.959	60.1078	79.9029	90.5681
YBR198C	395.143	124.449	243.625	286.463
YBR199W	482.775	143.497	243.625	239.502
YBR200W	156.145	71.5368	91.6533	89.2263
YBR201C-A	106.752	34.2869	46.2183	42.2651
YBR201W	113.126	41.0596	21.1508	30.8602
YBR202W	632.547	211.647	253.809	267.679
YBR203W	412.669	189.213	404.215	506.51
YBR204C	97.1924	41.9062	49.3518	66.4166
YBR205W	1134.44	369.536	220.125	233.464
YBR206W	119.499	37.6732	35.2513	29.5185
YBR207W	681.94	242.124	386.197	438.081
YBR208C	1392.56	447.422	587.521	753.392
YBR209W	0	0	1.56672	3.35437
YBR210W	92.4125	27.5141	23.5008	26.835
YBR211C	156.145	40.213	72.8526	91.239
YBR212W	1477.01	612.93	979.985	1206.23
YBR213W	63.7327	20.3181	29.7677	25.4932
YBR214W	818.966	337.366	1280.01	1555.09
YBR215W	132.245	39.7897	94.0034	93.9225
YBR216C	211.911	77.0396	94.7868	95.9351
YBR217W	43.0196	13.1221	7.05025	13.4175
YBR218C	3690.13	1313.48	1611.37	1949.56
YBR219C	7.96659	10.1591	6.26689	4.69612
YBR220C	928.905	298.423	160.589	175.098
YBR221C	4421.46	1446.4	1113.16	1342.42
YBR222C	1319.27	432.607	1467.24	1743.6
YBR223C	119.499	41.4829	94.0034	130.15
YBR224W	15.9332	3.80965	11.7504	14.7592
YBR225W	301.137	115.136	261.643	333.425
YBR227C	74.886	25.821	37.6014	37.569
YBR228W	36.6463	8.46589	3.13345	11.4049
YBR229C	1481.79	518.112	457.483	519.257
YBR230C	331.41	116.406	106.537	133.504
YBR230W-A	15.9332	2.11647	14.1005	12.0757
YBR231C	22.3065	10.1591	20.3674	14.0884
YBR232C	1.59332	0.846589	0	1.34175
YBR233W	71.6993	31.3238	47.7851	61.7205
YBR233W-A	58.9528	10.5824	18.8007	20.1262
YBR234C	1410.09	376.309	419.882	507.181
YBR235W	568.815	206.568	245.976	307.261
YBR236C	173.672	57.1448	96.3535	110.694
YBR237W	68.5127	22.0113	56.402	67.7583
YBR238C	1864.18	658.223	298.461	340.133
YBR239C	235.811	86.7754	151.972	179.124
YBR240C	39.833	14.392	26.6343	48.9738
YBR241C	570.408	164.662	567.154	671.546
YBR242W	229.438	77.0396	116.721	141.555
YBR243C	1561.45	411.442	374.447	440.765
YBR244W	30.2731	22.0113	14.8839	10.734
YBR245C	388.77	130.798	305.511	390.449
YBR246W	517.829	199.372	155.889	147.592
YBR247C	420.636	147.73	102.62	130.821
YBR248C	178.452	66.8805	166.856	178.453
YBR249C	3647.11	1341.84	1049.7	1113.65
YBR250W	38.2396	8.46589	18.8007	21.468
YBR251W	55.7661	19.4715	60.3188	77.1506
YBR252W	235.811	51.6419	18.8007	40.9234
YBR253W	74.886	19.4715	21.9341	24.1515
YBR254C	226.251	55.8749	41.5182	65.7457
YBR255C-A	78.0726	26.6676	30.5511	30.1894
YBR255W	90.8192	29.2073	48.5684	44.2777
YBR256C	304.324	126.565	124.555	152.959
YBR257W	76.4793	22.0113	31.3345	28.8476
YBR258C	9.55991	4.23294	3.91681	8.0505
YBR259W	170.485	75.3464	66.5857	83.8593
YBR260C	348.937	122.755	234.225	281.767
YBR261C	108.346	29.2073	36.0346	36.8981
YBR262C	109.939	23.2812	58.7521	79.8341
YBR263W	2735.73	819.075	611.805	693.684
YBR264C	25.4931	9.73577	8.61698	11.4049
YBR265W	543.322	159.159	114.371	91.9098
YBR267W	278.831	88.4685	68.1525	79.1632
YBR268W	162.518	43.5993	59.5355	96.6059
YBR269C	152.959	41.0596	70.5025	116.732
YBR270C	36.6463	10.5824	30.5511	46.9612
YBR271W	137.025	30.0539	25.0676	41.5942
YBR272C	135.432	46.9857	66.5857	75.8088
YBR273C	105.159	46.5624	123.771	114.049
YBR274W	412.669	129.951	125.338	140.884
YBR275C	360.09	121.909	278.093	328.058
YBR276C	820.559	237.468	236.575	283.109
YBR277C	6.37327	1.69318	0.783362	0
YBR278W	65.3261	22.8579	39.1681	60.3787
YBR279W	84.4459	44.4459	94.0034	71.7836
YBR280C	127.465	36.8266	103.404	142.896
YBR281C	390.363	147.73	289.06	340.133
YBR282W	144.992	35.5567	94.0034	94.5933
YBR283C	9281.08	2818.72	2022.64	1937.49
YBR284W	36.6463	22.0113	90.0866	107.34
YBR285W	4.77996	2.96306	9.40034	10.734
YBR286W	13097.1	3969.66	3616.78	3669.01
YBR287W	2399.54	811.455	900.083	1017.05
YBR288C	259.711	77.4629	121.421	133.504
YBR289W	191.198	84.2356	186.44	195.895
YBR290W	144.992	62.6476	97.1368	128.137
YBR291C	328.224	101.167	112.021	132.833
YBR292C	12.7465	3.38636	1.56672	4.69612
YBR293W	377.616	130.798	158.239	176.44
YBR294W	19.1198	13.9687	21.1508	25.4932
YBR295W	289.984	113.02	612.589	817.125
YBR296C	135.432	151.539	100.27	121.428
YBR297W	140.212	52.4885	99.4869	143.567
YBR298C	94.0058	26.6676	53.2686	58.3661
YBR299W	11.1532	5.50283	11.7504	20.1262
YBR300C	1.59332	1.69318	3.13345	1.34175
YBR301W	0	0.423294	0.783362	2.01262
YBR302C	578.375	303.502	19.584	761.443
YCL001W	1019.72	317.471	230.308	260.97
YCL001W-A	1.59332	1.69318	0	0
YCL001W-B	0	1.26988	0.783362	2.01262
YCL002C	662.82	202.758	145.705	161.681
YCL004W	149.772	57.568	131.605	109.353
YCL005W	917.751	260.326	246.759	393.133
YCL005W-A	135.432	29.2073	28.201	42.2651
YCL007C	3.18664	0	6.26689	11.4049
YCL008C	693.094	268.792	289.06	444.119
YCL009C	17313	4056.43	3190.63	3683.77
YCL010C	167.298	48.6789	96.3535	113.378
YCL011C	399.923	112.596	141.788	165.706
YCL012C	159.332	52.0652	50.9185	75.138
YCL014W	538.542	208.261	423.015	466.258
YCL016C	94.0058	31.7471	34.4679	50.9865
YCL017C	1676.17	558.749	625.123	780.227
YCL018W	1716	559.595	354.863	415.942
YCL019W	17032.6	10347	18354.2	22185.2
YCL021W-A	176.858	63.0709	88.5199	99.2894
YCL022C	0	0	0.783362	1.34175
YCL023C	3.18664	0.846589	0.783362	1.34175
YCL024W	277.237	79.5794	168.423	207.3
YCL025C	5234.05	1481.95	1719.48	2040.13
YCL026C-A	14.3399	18.2017	3.91681	2.6835
YCL026C-B	54.1728	34.2869	28.9844	37.569
YCL027W	76.4793	32.1704	47.0017	39.5816
YCL028W	603.868	226.463	376.014	540.725
YCL029C	81.2592	38.9431	49.3518	71.7836
YCL030C	1330.42	789.021	1710.86	1800.63
YCL031C	251.744	76.6163	78.3362	124.783
YCL032W	86.0392	35.1334	70.5025	93.9225
YCL033C	403.11	140.534	136.305	190.528
YCL034W	130.652	40.213	86.1698	121.428
YCL035C	105.159	48.6789	142.572	144.238
YCL036W	152.959	41.9062	23.5008	37.569
YCL037C	2362.89	1065.43	1399.87	1545.02
YCL038C	476.402	174.397	408.131	642.698
YCL039W	532.168	187.519	668.991	867.441
YCL040W	2026.7	826.271	10706.2	12486.3
YCL041C	825.339	222.23	368.963	444.79
YCL042W	315.477	107.517	1918.45	2217.91
YCL043C	29482.8	10285.2	10493.9	11333.1
YCL044C	1727.16	588.379	1012.89	1184.76
YCL045C	3145.21	1034.53	701.109	813.1
YCL047C	240.591	49.9487	69.7192	101.302
YCL048W	7.96659	2.11647	16.4506	7.37962
YCL048W-A	3.18664	5.92612	52.4852	65.7457
YCL049C	289.984	96.5111	400.298	409.234
YCL050C	1572.61	601.925	574.204	620.559
YCL051W	231.031	64.3408	114.371	135.517
YCL052C	442.943	161.275	173.123	215.351
YCL054W	289.984	112.596	142.572	165.706
YCL054W-A	7.96659	3.38636	7.05025	3.35437
YCL055W	124.279	36.8266	62.6689	61.7205
YCL056C	71.6993	25.3977	20.3674	28.1767
YCL057C-A	253.338	54.605	41.5182	67.0875
YCL057W	1427.61	470.28	651.757	708.444
YCL058C	12.7465	6.77271	10.9671	16.7719
YCL058W-A	12.7465	8.04259	6.26689	8.0505
YCL059C	205.538	69.4203	71.2859	74.4671
YCL061C	117.906	48.6789	97.1368	85.872
YCL063W	277.237	116.406	116.721	110.694
YCL064C	119.499	20.3181	784.928	876.833
YCL067C	74.886	24.1278	15.6672	19.4554
YCL068C	17.5265	10.1591	15.6672	24.8224
YCL069W	4.77996	2.11647	0	0
YCL073C	0	0	0	0.670875
YCR002C	642.107	243.394	360.346	435.398
YCR003W	125.872	31.7471	94.7868	125.454
YCR004C	629.361	227.309	191.14	211.326
YCR005C	1309.71	298.846	561.67	605.8
YCR006C	6.37327	3.38636	10.1837	11.4049
YCR007C	49.3929	11.0057	36.0346	34.8855
YCR008W	1880.12	761.507	814.696	926.478
YCR009C	342.563	99.8975	166.856	163.693
YCR010C	1.59332	0.423294	2.35008	5.367
YCR011C	1136.04	428.374	449.65	530.662
YCR012W	80641	29119.7	63453.9	77651.7
YCR013C	186.418	69.8436	150.405	233.464
YCR014C	35.053	8.04259	27.4177	26.835
YCR015C	58.9528	10.5824	24.2842	30.1894
YCR016W	70.106	35.98	17.234	19.4554
YCR017C	4752.87	1446.4	1425.72	1501.42
YCR018C	105.159	25.821	43.8683	50.3156
YCR018C-A	12.7465	1.69318	3.91681	7.37962
YCR019W	73.2926	18.2017	23.5008	20.7971
YCR020C	20.7131	4.65624	8.61698	20.1262
YCR020C-A	86.0392	17.3551	13.3171	13.4175
YCR020W-B	43.0196	8.46589	6.26689	7.37962
YCR021C	19.1198	21.1647	169.989	196.566
YCR022C	30.2731	10.5824	14.1005	16.7719
YCR023C	869.952	255.67	202.107	218.705
YCR024C	224.658	94.3947	169.989	195.895
YCR024C-A	38.2396	12.2755	10.9671	18.7845
YCR024C-B	1891.27	897.384	1243.19	1123.72
YCR025C	4.77996	1.26988	0	3.35437
YCR026C	216.691	87.1987	155.889	155.643
YCR027C	70.106	23.2812	22.7175	21.468
YCR028C	925.718	266.676	249.892	303.906
YCR028C-A	785.506	257.363	209.158	218.705
YCR030C	1637.93	681.504	1245.55	1408.84
YCR031C	23794.6	4851.8	2816.97	3023.63
YCR032W	304.324	117.676	167.639	218.034
YCR033W	579.968	185.826	289.844	397.158
YCR034W	8333.06	2505.06	2086.88	2044.83
YCR035C	121.092	62.2243	57.1854	79.1632
YCR036W	232.624	85.5055	189.574	242.857
YCR037C	366.463	152.386	455.133	531.333
YCR038C	203.945	64.7641	118.288	165.035
YCR039C	74.886	24.1278	15.6672	19.4554
YCR041W	84.4459	21.1647	43.8683	50.9865
YCR042C	231.031	92.2782	190.357	213.338
YCR043C	511.455	118.522	72.0693	58.3661
YCR044C	1910.39	540.97	529.552	567.56
YCR045C	9.55991	2.96306	5.48353	10.734
YCR045W-A	57.3595	6.34942	24.2842	26.835
YCR046C	366.463	98.6276	227.958	291.16
YCR047C	66.9194	13.9687	21.1508	28.8476
YCR048W	831.712	146.883	240.492	267.679
YCR049C	1.59332	0	0.783362	0.670875
YCR050C	3.18664	0	3.91681	0
YCR051W	114.719	31.7471	39.9514	63.0622
YCR052W	256.524	79.1561	195.057	216.022
YCR053W	3790.5	1395.18	1646.63	1704.02
YCR054C	188.012	77.8862	58.7521	71.7836
YCR057C	834.899	267.522	244.409	255.603
YCR059C	597.494	132.491	112.021	154.972
YCR060W	133.839	41.0596	65.8024	83.1885
YCR061W	2973.13	879.606	1893.39	1995.18
YCR063W	50.9862	19.4715	32.1178	42.936
YCR064C	30.2731	4.23294	3.13345	6.03787
YCR065W	1339.98	436.84	634.523	694.355
YCR066W	95.5991	25.3977	47.7851	42.936
YCR067C	3134.06	1094.64	2469.16	2506.39
YCR068W	301.137	131.221	180.173	234.806
YCR069W	1081.86	350.911	325.878	373.677
YCR071C	63.7327	28.784	59.5355	75.138
YCR072C	254.931	79.1561	141.005	155.643
YCR073C	173.672	54.605	267.126	318.665
YCR073W-A	344.157	82.5424	174.69	151.618
YCR075C	245.371	53.7584	72.0693	87.8846
YCR075W-A	28.6797	9.31248	9.40034	8.0505
YCR076C	39.833	11.429	29.7677	29.5185
YCR077C	2001.21	657.8	641.573	719.178
YCR079W	473.216	149.846	179.39	227.427
YCR081C-A	6.37327	0.423294	2.35008	2.01262
YCR081W	382.396	148.576	280.443	350.867
YCR082W	167.298	67.3038	69.7192	88.5555
YCR083W	164.112	56.2982	83.8197	132.833
YCR084C	6889.51	2037.74	2180.1	2536.58
YCR085W	14.3399	2.96306	6.26689	14.0884
YCR086W	68.5127	19.0483	26.6343	25.4932
YCR087C-A	41.4263	9.73577	10.9671	10.0631
YCR087W	1.59332	1.26988	0.783362	4.02525
YCR088W	699.467	226.463	925.933	1120.36
YCR089W	1183.84	369.536	1483.69	1761.05
YCR090C	358.497	119.369	126.905	140.213
YCR091W	82.8526	32.5937	112.021	162.352
YCR092C	180.045	63.0709	84.6031	81.1758
YCR093W	2974.73	1197.08	1722.61	2078.37
YCR094W	200.758	67.3038	61.8856	72.4545
YCR095C	54.1728	16.5085	41.5182	36.2272
YCR096C	1.59332	1.26988	5.48353	6.70875
YCR097W	140.212	35.98	54.8353	52.3282
YCR098C	1371.85	598.962	434.766	410.575
YCR099C	11.1532	6.77271	14.1005	36.2272
YCR100C	49.3929	17.3551	94.0034	118.745
YCR101C	63.7327	22.4346	88.5199	111.365
YCR102C	52.5795	35.1334	10.9671	19.4554
YCR102W-A	0	1.69318	0	0
YCR104W	0	0	0	0
YCR105W	19.1198	6.34942	10.1837	6.03787
YCR106W	360.09	131.645	139.438	132.162
YCR107W	70.106	15.2386	12.5338	26.835
YDL001W	52.5795	22.8579	35.2513	29.5185
YDL002C	27.0864	16.0852	22.7175	24.8224
YDL003W	251.744	88.0452	163.723	203.275
YDL004W	1394.15	429.221	242.059	277.071
YDL005C	168.892	46.1391	95.5701	81.8467
YDL006W	125.872	27.9374	35.2513	44.9486
YDL007W	232.624	112.596	322.745	403.196
YDL008W	144.992	49.1022	42.3015	42.2651
YDL009C	12.7465	4.23294	4.70017	10.0631
YDL010W	162.518	49.9487	72.0693	87.2137
YDL011C	0	0	0	0.670875
YDL012C	403.11	149.846	115.154	149.605
YDL013W	92.4125	40.213	88.5199	96.6059
YDL014W	6456.13	1409.99	676.041	707.773
YDL015C	3457.5	1235.17	1324.66	1230.38
YDL017W	73.2926	24.1278	69.7192	84.5302
YDL018C	267.678	83.389	90.0866	134.175
YDL019C	434.976	130.375	264.776	350.867
YDL020C	291.577	149.423	242.059	368.981
YDL021W	9.55991	6.34942	52.4852	37.569
YDL022W	646.887	202.335	509.968	601.775
YDL024C	20.7131	11.8522	10.9671	30.8602
YDL025C	195.978	112.596	202.107	249.565
YDL025W-A	4.77996	0	0	2.01262
YDL026W	4.77996	1.26988	0.783362	2.01262
YDL027C	441.349	167.201	223.258	275.729
YDL028C	167.298	50.372	103.404	118.074
YDL029W	951.211	311.968	470.017	568.902
YDL030W	49.3929	23.7045	10.9671	17.4427
YDL031W	407.89	121.909	207.591	257.616
YDL032W	4.77996	1.69318	4.70017	15.4301
YDL033C	215.098	86.3521	140.222	150.276
YDL035C	337.784	139.687	297.677	341.475
YDL036C	203.945	55.8749	64.2357	62.3913
YDL037C	237.404	124.449	64.2357	76.4797
YDL039C	223.065	99.0509	45.435	67.7583
YDL040C	645.294	255.67	341.546	405.208
YDL041W	1.59332	0	2.35008	0
YDL042C	323.444	112.173	105.754	122.77
YDL043C	33.4597	10.1591	22.7175	24.8224
YDL044C	46.2062	18.625	33.6846	41.5942
YDL045C	176.858	70.2669	119.071	118.745
YDL045W-A	27.0864	7.19601	12.5338	16.101
YDL046W	2844.07	929.555	1836.2	2109.23
YDL047W	406.296	125.295	103.404	133.504
YDL048C	610.241	233.235	431.632	456.866
YDL049C	62.1394	29.6306	16.4506	25.4932
YDL050C	0	0	0	2.01262
YDL051W	422.229	110.057	104.187	117.403
YDL052C	951.211	294.19	257.726	344.83
YDL053C	195.978	45.7158	148.839	140.884
YDL054C	473.216	167.625	254.593	252.249
YDL055C	11922.8	3170.9	2107.24	2161.56
YDL056W	203.945	72.3834	155.106	177.111
YDL057W	25.4931	16.5085	54.052	79.1632
YDL058W	374.43	126.565	210.724	240.173
YDL059C	11.1532	2.96306	6.26689	10.734
YDL060W	388.77	141.804	177.04	176.44
YDL061C	3149.99	480.862	379.147	460.891
YDL062W	0	0	0	1.34175
YDL063C	388.77	140.534	112.021	106.669
YDL064W	124.279	35.5567	22.7175	24.8224
YDL065C	58.9528	29.6306	30.5511	60.3787
YDL066W	5057.19	1882.39	922.8	984.173
YDL067C	79.6659	14.8153	7.05025	12.7466
YDL068W	11.1532	2.11647	3.13345	0.670875
YDL069C	55.7661	19.8948	14.8839	14.7592
YDL070W	442.943	152.809	357.996	432.714
YDL071C	28.6797	9.31248	13.3171	8.72137
YDL072C	1359.1	403.823	888.332	1044.55
YDL073W	372.837	157.466	166.856	183.149
YDL074C	360.09	118.522	139.438	167.719
YDL075W	1445.14	275.565	182.523	214.68
YDL076C	149.772	51.6419	63.4523	74.4671
YDL077C	234.218	117.253	160.589	192.541
YDL078C	638.921	213.34	177.04	254.932
YDL079C	52.5795	19.8948	23.5008	32.8729
YDL080C	181.638	83.389	120.638	131.491
YDL081C	4344.98	646.794	404.998	499.802
YDL082W	2716.61	791.561	563.237	509.194
YDL083C	6774.79	1344.38	762.994	809.746
YDL084W	4395.97	1411.26	947.084	1122.37
YDL085C-A	43.0196	6.77271	6.26689	5.367
YDL085W	15.9332	2.53977	16.4506	33.5437
YDL086C-A	23.8998	2.53977	3.13345	2.6835
YDL086W	1250.75	369.536	450.433	530.662
YDL087C	27.0864	8.46589	18.0173	14.0884
YDL088C	329.817	110.48	205.241	240.173
YDL089W	159.332	47.8323	47.7851	46.9612
YDL090C	299.544	78.3095	85.3864	81.8467
YDL091C	170.485	58.4146	102.62	126.795
YDL092W	178.452	46.9857	48.5684	79.1632
YDL093W	591.121	151.116	152.756	206.629
YDL094C	1.59332	0.423294	0.783362	1.34175
YDL095W	5020.55	1487.88	1381.07	1429.63
YDL096C	17.5265	2.53977	1.56672	2.01262
YDL097C	650.074	240.855	459.05	610.496
YDL098C	62.1394	16.0852	14.1005	12.7466
YDL099W	86.0392	24.9744	64.2357	69.771
YDL100C	1582.17	623.089	640.79	711.798
YDL101C	156.145	60.1078	89.3032	116.732
YDL102W	543.322	154.926	306.294	344.83
YDL103C	270.864	98.2043	151.189	230.781
YDL104C	47.7996	11.8522	41.5182	28.1767
YDL105W	71.6993	24.1278	65.019	59.037
YDL106C	168.892	63.4942	192.707	195.895
YDL107W	20.7131	5.07953	24.2842	41.5942
YDL108W	130.652	50.7953	54.8353	67.7583
YDL109C	43.0196	20.3181	54.8353	91.9098
YDL110C	50.9862	24.1278	43.0849	83.8593
YDL111C	919.345	295.036	249.892	289.818
YDL112W	1421.24	541.394	395.598	444.79
YDL113C	90.8192	36.8266	101.054	117.403
YDL114W	0	1.26988	3.91681	6.03787
YDL115C	38.2396	11.0057	36.818	34.8855
YDL116W	460.469	186.25	329.012	370.323
YDL117W	449.316	198.102	349.379	377.702
YDL118W	1.59332	0	0	1.34175
YDL119C	127.465	47.409	115.938	156.985
YDL120W	114.719	34.7101	29.7677	41.5942
YDL121C	215.098	65.1873	21.1508	48.303
YDL122W	481.182	195.562	357.213	394.474
YDL123W	238.998	62.2243	116.721	89.8972
YDL124W	616.614	443.613	615.722	674.229
YDL125C	763.2	191.752	159.806	222.06
YDL126C	2308.72	1070.93	2147.19	2335.99
YDL127W	194.385	63.0709	73.636	60.3787
YDL128W	2726.17	846.166	1083.39	1279.36
YDL129W	47.7996	16.0852	18.8007	25.4932
YDL130W	6862.42	1166.6	913.4	1108.96
YDL130W-A	11.1532	5.07953	28.201	35.5564
YDL131W	638.921	251.014	342.329	393.803
YDL132W	428.603	149.423	423.015	491.08
YDL133C-A	3.18664	2.53977	0.783362	0
YDL133W	288.391	84.2356	112.804	124.112
YDL134C	659.634	239.585	188.79	262.983
YDL135C	266.084	91.0083	122.204	110.023
YDL136W	2131.86	453.348	325.878	369.652
YDL137W	1201.36	446.576	391.681	434.056
YDL138W	482.775	148.576	226.392	309.273
YDL139C	12.7465	3.38636	13.3171	13.4175
YDL140C	14945.3	5441.45	7506.17	8354.4
YDL141W	815.779	199.795	200.541	264.995
YDL142C	205.538	74.9231	117.504	127.466
YDL143W	1013.35	352.604	349.379	407.221
YDL144C	734.52	251.437	253.026	305.919
YDL145C	5326.46	2077.53	2800.52	3260.45
YDL146W	240.591	67.7271	50.9185	89.2263
YDL147W	430.196	189.636	484.117	663.495
YDL148C	256.524	130.375	191.924	199.921
YDL149W	113.126	31.7471	85.3864	103.315
YDL150W	52.5795	22.8579	28.201	38.9107
YDL153C	138.619	51.6419	40.7348	49.6447
YDL154W	70.106	32.1704	29.7677	36.8981
YDL155W	219.878	66.4572	85.3864	142.225
YDL156W	35.053	10.5824	34.4679	50.9865
YDL157C	160.925	50.372	30.5511	35.5564
YDL158C	68.5127	11.8522	5.48353	9.39225
YDL159W	141.805	63.9175	83.8197	103.315
YDL160C	1375.03	564.251	576.554	700.393
YDL160C-A	14.3399	1.69318	3.13345	6.70875
YDL161W	186.418	71.9601	130.821	171.744
YDL164C	285.204	94.818	160.589	167.048
YDL165W	180.045	59.2612	54.052	59.037
YDL166C	50.9862	9.73577	10.1837	13.4175
YDL167C	474.809	204.028	157.456	140.884
YDL168W	339.377	190.483	108.887	134.846
YDL169C	9.55991	2.53977	6.26689	26.835
YDL170W	186.418	51.6419	75.2027	68.4292
YDL171C	12858.1	3855.79	2140.14	2446.68
YDL172C	0	2.11647	2.35008	6.70875
YDL173W	90.8192	36.8266	50.9185	63.0622
YDL174C	675.567	231.119	1078.69	1324.31
YDL175C	119.499	35.5567	45.435	48.303
YDL176W	164.112	43.5993	81.4696	63.0622
YDL177C	70.106	14.8153	17.234	20.7971
YDL178W	302.731	112.173	133.955	132.833
YDL179W	202.351	91.8549	112.804	140.884
YDL180W	605.461	238.315	221.691	204.617
YDL181W	178.452	38.5198	10.1837	30.8602
YDL182W	728.147	224.769	236.575	204.617
YDL183C	35.053	11.8522	47.7851	24.8224
YDL185W	15751.5	4835.72	5168.62	5613.21
YDL186W	4.77996	2.53977	2.35008	3.35437
YDL187C	43.0196	7.6193	9.40034	16.7719
YDL188C	938.465	266.252	246.759	338.121
YDL189W	211.911	69.8436	113.587	114.049
YDL190C	747.266	265.406	624.339	709.115
YDL191W	4461.29	985.006	734.793	796.328
YDL192W	1829.13	530.388	464.533	491.751
YDL193W	167.298	77.4629	83.8197	104.656
YDL194W	159.332	70.2669	120.638	126.795
YDL195W	7901.27	2912.69	4049.98	5026.86
YDL196W	12.7465	2.96306	14.1005	9.39225
YDL197C	108.346	30.0539	109.671	134.846
YDL198C	2444.15	823.308	605.539	755.405
YDL199C	141.805	60.5311	243.625	246.882
YDL200C	63.7327	16.9318	22.7175	28.1767
YDL201W	221.471	66.8805	63.4523	50.3156
YDL202W	186.418	57.568	166.073	174.427
YDL203C	304.324	123.602	168.423	207.3
YDL204W	188.012	80.8492	336.846	481.688
YDL205C	906.598	319.164	201.324	258.958
YDL206W	383.99	119.792	206.807	244.869
YDL207W	200.758	67.3038	100.27	134.175
YDL208W	643.701	168.048	115.154	126.795
YDL209C	54.1728	14.8153	14.8839	23.4806
YDL210W	84.4459	27.9374	29.7677	27.5059
YDL211C	248.558	76.193	99.4869	120.757
YDL212W	3024.12	839.816	526.419	550.788
YDL213C	221.471	80.0027	55.6187	79.8341
YDL214C	6.37327	5.50283	15.6672	28.8476
YDL215C	587.935	281.914	999.569	1194.16
YDL216C	25.4931	12.6988	26.6343	20.1262
YDL217C	87.6325	19.8948	35.2513	48.303
YDL218W	66.9194	34.7101	72.0693	90.5681
YDL219W	200.758	60.1078	31.3345	53.67
YDL220C	278.831	83.8123	180.957	203.275
YDL221W	6.37327	0	21.1508	20.1262
YDL222C	55.7661	20.3181	115.154	142.896
YDL223C	164.112	76.193	745.76	936.541
YDL224C	1867.37	575.68	595.355	627.268
YDL225W	162.518	59.2612	163.723	187.845
YDL226C	277.237	72.3834	68.9358	103.315
YDL227C	219.878	80.0027	9.40034	32.8729
YDL228C	124.279	22.0113	24.2842	25.4932
YDL229W	97300.8	23178.8	18593.1	19845.8
YDL230W	129.059	31.7471	97.1368	94.5933
YDL231C	833.306	289.11	444.166	514.561
YDL232W	70.106	24.5511	15.6672	16.101
YDL233W	140.212	45.2925	145.705	150.947
YDL234C	200.758	96.0878	562.454	671.546
YDL235C	307.51	89.7384	126.121	146.251
YDL236W	597.494	188.789	205.241	186.503
YDL237W	1631.56	533.351	452.783	503.827
YDL238C	92.4125	18.2017	64.2357	103.986
YDL239C	47.7996	14.392	28.9844	36.2272
YDL240W	331.41	123.179	121.421	152.959
YDL241W	50.9862	16.5085	5.48353	12.7466
YDL242W	1.59332	0.846589	1.56672	1.34175
YDL243C	46.2062	30.0539	4.70017	10.0631
YDL244W	19.1198	12.6988	18.0173	30.1894
YDL245C	0	0	1.56672	1.34175
YDL246C	17.5265	10.1591	0	0
YDL247W	6.37327	6.77271	11.7504	24.1515
YDL248W	403.11	102.014	224.825	286.463
YDR001C	401.516	160.852	1433.55	1766.41
YDR002W	643.701	155.349	195.057	240.844
YDR003W	109.939	47.8323	47.7851	79.8341
YDR003W-A	1.59332	0	0.783362	0.670875
YDR004W	183.232	51.2186	55.6187	84.5302
YDR005C	477.996	172.281	123.771	185.832
YDR006C	678.754	255.67	488.818	582.319
YDR007W	70.106	15.6619	32.1178	32.202
YDR008C	73.2926	15.6619	18.0173	30.8602
YDR009W	33.4597	10.1591	32.9012	52.3282
YDR010C	0	0	2.35008	6.03787
YDR011W	3331.63	1320.68	1336.41	1530.94
YDR012W	44275.1	9493.65	7546.91	9052.78
YDR013W	54.1728	12.2755	16.4506	18.1136
YDR014W	62.1394	28.3607	49.3518	48.9738
YDR014W-A	0	4.23294	7.05025	3.35437
YDR016C	108.346	33.017	15.6672	22.8097
YDR017C	419.043	157.042	315.695	365.627
YDR018C	17.5265	4.23294	43.8683	50.9865
YDR019C	275.644	154.079	653.324	805.05
YDR020C	141.805	39.3664	35.2513	41.5942
YDR021W	78.0726	19.0483	27.4177	24.8224
YDR022C	43.0196	15.6619	11.7504	36.8981
YDR023W	1042.03	322.974	439.466	393.133
YDR024W	0	0	0.783362	0.670875
YDR025W	6186.86	1452.32	1084.17	1216.3
YDR026C	79.6659	24.9744	23.5008	52.9991
YDR027C	173.672	63.0709	115.154	156.314
YDR028C	501.895	201.065	764.561	925.136
YDR030C	50.9862	10.5824	22.7175	26.835
YDR031W	66.9194	17.7784	30.5511	52.9991
YDR032C	948.024	355.144	376.014	402.525
YDR033W	19260	7297.17	7605.66	7564.11
YDR034C	374.43	113.443	178.606	158.326
YDR034C-D	2092.03	1153.9	3196.12	4133.93
YDR034W-B	0	1.69318	21.1508	27.5059
YDR035W	675.567	265.406	267.91	326.716
YDR036C	557.661	212.494	337.629	389.107
YDR037W	3615.24	1415.5	1552.62	1607.42
YDR038C	2009.17	626.476	516.235	702.406
YDR039C	1008.57	272.602	278.093	73.1253
YDR040C	2248.17	607.004	975.285	1178.06
YDR041W	234.218	76.193	165.289	197.237
YDR042C	38.2396	12.6988	33.6846	37.569
YDR043C	113.126	43.5993	99.4869	136.858
YDR044W	662.82	170.164	144.139	171.073
YDR045C	54.1728	13.9687	2.35008	3.35437
YDR046C	1618.81	452.078	545.22	670.875
YDR047W	232.624	74.4998	67.3691	70.4418
YDR048C	1.59332	0.423294	2.35008	2.01262
YDR049W	94.0058	40.6363	66.5857	91.9098
YDR050C	8345.8	2553.74	3148.33	3296.68
YDR051C	129.059	41.0596	74.4194	76.4797
YDR052C	259.711	93.9714	158.239	214.009
YDR054C	315.477	83.389	167.639	205.959
YDR055W	2552.5	1389.25	6544.2	6963.68
YDR056C	599.088	142.227	159.806	180.465
YDR057W	114.719	42.7527	79.1195	97.9477
YDR058C	38.2396	20.7414	61.8856	56.3535
YDR059C	285.204	84.6589	304.728	390.449
YDR060W	1005.38	390.277	553.837	566.218
YDR061W	215.098	61.801	176.256	222.06
YDR062W	1915.17	604.888	556.187	609.825
YDR063W	164.112	38.0965	84.6031	87.8846
YDR064W	23440.9	4813.7	2497.36	2664.04
YDR065W	30.2731	19.0483	25.0676	32.8729
YDR066C	30.2731	4.65624	10.1837	11.4049
YDR067C	63.7327	20.3181	27.4177	46.2904
YDR068W	60.5461	22.0113	43.8683	51.6573
YDR069C	256.524	130.375	173.906	197.908
YDR070C	1.59332	0.846589	0.783362	2.01262
YDR071C	415.856	141.38	152.756	175.769
YDR072C	1789.3	542.24	672.908	732.595
YDR073W	121.092	44.0226	54.052	78.4923
YDR074W	678.754	253.977	987.036	1271.98
YDR075W	137.025	48.6789	43.0849	57.6952
YDR076W	30.2731	15.6619	24.2842	22.1389
YDR077W	166884	66777.2	522405	550125
YDR078C	46.2062	16.0852	24.2842	13.4175
YDR079C-A	12.7465	5.07953	3.13345	5.367
YDR079W	19.1198	4.65624	16.4506	20.7971
YDR080W	178.452	61.801	94.7868	136.188
YDR081C	417.449	143.074	212.291	246.882
YDR082W	55.7661	16.5085	27.4177	36.2272
YDR083W	267.678	81.6958	85.3864	57.0243
YDR084C	1000.6	272.178	282.794	299.881
YDR085C	86.0392	38.5198	142.572	170.402
YDR086C	176.858	66.8805	39.9514	38.2399
YDR087C	116.312	34.2869	17.234	24.1515
YDR088C	14.3399	6.34942	2.35008	8.72137
YDR089W	557.661	218.42	300.028	371.665
YDR090C	699.467	209.954	206.807	277.742
YDR091C	4091.64	1286.82	882.849	827.859
YDR092W	226.251	82.5424	111.237	119.416
YDR093W	1661.83	483.826	484.901	613.85
YDR094W	272.457	75.3464	69.7192	81.1758
YDR095C	9.55991	0.846589	5.48353	8.0505
YDR096W	721.773	317.048	506.052	621.901
YDR097C	326.63	119.792	324.312	432.043
YDR098C	379.21	123.602	143.355	162.352
YDR098C-B	2743.69	697.589	1533.04	715.152
YDR099W	1531.18	663.726	697.975	815.113
YDR100W	477.996	143.074	292.194	302.564
YDR101C	1484.97	566.368	293.761	311.957
YDR102C	14.3399	2.11647	0	3.35437
YDR103W	653.261	246.357	390.114	420.638
YDR104C	133.839	35.98	79.1195	84.5302
YDR105C	607.054	230.695	276.527	327.387
YDR106W	9.55991	0.846589	3.91681	8.0505
YDR107C	278.831	74.9231	110.454	106.669
YDR108W	159.332	72.3834	119.071	124.112
YDR109C	121.092	25.3977	65.8024	71.7836
YDR110W	114.719	35.1334	47.0017	46.9612
YDR111C	159.332	55.8749	32.1178	44.9486
YDR113C	94.0058	32.5937	74.4194	93.2516
YDR114C	0	0.423294	0	0.670875
YDR115W	211.911	68.997	107.321	162.352
YDR116C	347.343	130.375	225.608	249.565
YDR117C	250.151	61.801	145.705	149.605
YDR118W	106.752	30.0539	46.2183	50.3156
YDR119W	2786.71	844.049	802.162	806.391
YDR119W-A	9.55991	2.11647	2.35008	7.37962
YDR120C	503.489	160.429	159.806	163.693
YDR121W	31.8664	5.92612	22.7175	19.4554
YDR122W	336.19	116.829	412.832	536.029
YDR123C	119.499	38.0965	68.1525	78.4923
YDR124W	20.7131	8.88918	16.4506	17.4427
YDR125C	55.7661	20.7414	54.052	41.5942
YDR126W	272.457	130.798	161.372	158.326
YDR127W	4958.41	2058.48	2598.41	2736.5
YDR128W	431.789	124.872	278.093	345.5
YDR129C	1841.88	732.723	1771.96	2109.9
YDR130C	105.159	36.4033	63.4523	71.7836
YDR131C	87.6325	53.7584	92.4367	88.5555
YDR132C	172.078	96.9344	57.9688	65.7457
YDR133C	2726.17	821.615	884.415	933.858
YDR135C	5248.39	3106.98	1669.34	1699.33
YDR136C	17.5265	2.96306	4.70017	7.37962
YDR137W	253.338	68.5737	181.74	214.009
YDR138W	186.418	55.0283	133.955	144.909
YDR139C	76.4793	24.5511	14.8839	20.1262
YDR140W	164.112	44.8692	55.6187	67.0875
YDR141C	1006.98	348.795	679.958	837.252
YDR142C	262.898	77.0396	72.0693	90.5681
YDR143C	650.074	237.891	269.476	368.981
YDR144C	2440.96	595.152	298.461	313.969
YDR145W	224.658	77.8862	130.038	156.985
YDR146C	245.371	99.8975	165.289	203.275
YDR147W	95.5991	38.0965	83.0363	65.0748
YDR148C	893.852	311.545	442.599	565.547
YDR150W	1037.25	397.05	708.159	812.429
YDR151C	226.251	63.0709	113.587	147.592
YDR152W	243.778	103.707	141.005	128.137
YDR153C	188.012	87.622	135.522	180.465
YDR154C	8227.9	3094.28	1403.78	1473.24
YDR155C	10633.8	3128.99	1392.03	1590.64
YDR156W	1897.64	498.218	340.762	546.763
YDR157W	154.552	25.821	33.6846	38.9107
YDR158W	4461.29	1626.72	828.013	844.631
YDR159W	380.803	137.571	195.057	245.54
YDR160W	192.792	57.568	92.4367	131.491
YDR161W	129.059	41.4829	36.818	55.6826
YDR162C	55.7661	23.7045	25.0676	42.2651
YDR163W	31.8664	7.19601	18.8007	24.1515
YDR164C	266.084	99.0509	125.338	157.656
YDR165W	505.082	149.846	99.4869	104.656
YDR166C	517.829	189.636	429.282	490.409
YDR167W	82.8526	21.1647	31.3345	51.6573
YDR168W	278.831	104.13	282.794	316.653
YDR169C	180.045	79.5794	174.69	244.198
YDR169C-A	0	0	0	0
YDR170C	2179.66	780.978	1280.8	1520.2
YDR170W-A	82.8526	80.4259	133.171	165.706
YDR171W	100.379	41.4829	296.111	396.487
YDR172W	702.653	296.729	771.611	876.162
YDR173C	33.4597	6.77271	21.9341	14.7592
YDR174W	391.956	124.449	94.0034	116.061
YDR175C	82.8526	26.2443	44.6516	59.7078
YDR176W	108.346	55.4516	74.4194	89.8972
YDR177W	250.151	99.8975	169.206	214.009
YDR178W	1344.76	334.826	770.828	945.933
YDR179C	9.55991	1.26988	3.13345	3.35437
YDR179W-A	208.725	66.0339	43.0849	44.9486
YDR180W	474.809	170.164	220.125	311.957
YDR181C	58.9528	24.1278	28.9844	15.4301
YDR182W	564.035	231.965	299.244	313.298
YDR182W-A	0	0	0	0
YDR183C-A	58.9528	15.2386	19.584	20.1262
YDR183W	55.7661	20.3181	32.9012	22.1389
YDR184C	219.878	104.13	80.6862	98.6186
YDR185C	41.4263	10.1591	12.5338	35.5564
YDR186C	595.901	216.303	546.003	719.848
YDR187C	1.59332	0.846589	5.48353	6.70875
YDR188W	795.066	238.738	267.91	327.387
YDR189W	568.815	172.281	397.164	427.347
YDR190C	379.21	124.449	193.49	245.54
YDR191W	50.9862	19.0483	23.5008	22.1389
YDR192C	165.705	48.2556	90.0866	89.8972
YDR194C	670.787	253.977	365.83	403.867
YDR195W	121.092	57.1448	94.7868	104.656
YDR196C	242.184	66.8805	50.1351	63.0622
YDR197W	223.065	95.6645	121.421	145.58
YDR198C	173.672	63.0709	44.6516	66.4166
YDR199W	11.1532	0.846589	2.35008	1.34175
YDR200C	119.499	38.0965	116.721	112.707
YDR201W	22.3065	8.04259	4.70017	4.02525
YDR202C	86.0392	29.2073	43.8683	69.1001
YDR203W	4.77996	0.423294	0	0
YDR204W	283.611	94.3947	151.972	207.3
YDR205W	1062.74	357.261	448.866	527.978
YDR206W	589.528	234.928	200.541	259.628
YDR207C	207.131	63.0709	134.738	169.731
YDR208W	986.264	339.059	526.419	613.179
YDR209C	12.7465	1.69318	1.56672	0.670875
YDR210C-D	4319.49	2272.24	5333.13	6115.02
YDR210W	243.778	71.9601	47.7851	62.3913
YDR210W-B	1206.14	595.999	1139.79	1524.9
YDR211W	565.628	207.838	415.965	455.524
YDR212W	2095.21	668.382	559.32	572.927
YDR213W	101.972	25.821	66.5857	71.1127
YDR214W	766.386	265.406	485.684	587.015
YDR215C	3.18664	0.423294	2.35008	2.6835
YDR216W	282.017	103.707	1016.8	1269.97
YDR217C	194.385	61.801	90.0866	126.124
YDR218C	3.18664	0.423294	0.783362	2.6835
YDR219C	70.106	23.2812	54.052	62.3913
YDR221W	353.717	111.326	119.071	158.326
YDR222W	313.884	113.443	81.4696	87.8846
YDR223W	1.59332	1.26988	4.70017	4.02525
YDR224C	1424.43	415.252	425.365	433.385
YDR225W	1644.3	436.84	421.449	538.041
YDR226W	1744.68	616.317	294.544	327.387
YDR227W	243.778	120.216	146.489	175.098
YDR228C	156.145	52.9118	106.537	139.542
YDR229W	63.7327	18.2017	32.9012	57.0243
YDR230W	4.77996	0	1.56672	1.34175
YDR231C	55.7661	13.9687	41.5182	55.0117
YDR232W	5697.71	1368.93	976.852	1139.15
YDR233C	19314.2	5809.29	6456.47	6494.07
YDR234W	1776.55	592.612	471.584	583.661
YDR235W	315.477	102.014	124.555	104.656
YDR236C	329.817	91.8549	96.3535	91.239
YDR237W	224.658	81.2725	137.088	150.276
YDR238C	2777.15	1055.7	2090.01	2499.68
YDR239C	141.805	63.0709	78.3362	115.39
YDR240C	152.959	44.0226	68.9358	71.7836
YDR242W	111.532	36.4033	111.237	184.491
YDR243C	20.7131	12.6988	25.8509	42.936
YDR244W	68.5127	27.0908	72.8526	87.2137
YDR245W	528.982	155.772	159.806	128.808
YDR246W	117.906	42.3294	108.104	110.023
YDR246W-A	3.18664	0.846589	1.56672	3.35437
YDR247W	329.817	129.951	237.359	291.83
YDR248C	62.1394	16.9318	11.7504	16.7719
YDR249C	152.959	56.2982	97.1368	92.5807
YDR251W	597.494	259.056	545.22	609.154
YDR252W	44.6129	16.5085	12.5338	14.7592
YDR253C	4.77996	1.26988	7.83362	4.69612
YDR254W	63.7327	24.9744	57.1854	58.3661
YDR255C	90.8192	29.2073	86.1698	95.2642
YDR256C	20.7131	7.19601	22.7175	37.569
YDR257C	106.752	44.4459	46.2183	43.6069
YDR258C	200.758	63.9175	431.632	529.991
YDR259C	66.9194	16.9318	47.0017	42.2651
YDR260C	44.6129	13.5454	12.5338	21.468
YDR261C	1065.93	372.499	577.338	651.419
YDR261C-D	5222.9	1972.98	9589.91	10476.4
YDR261W-B	2010.77	1330.84	2776.23	3779.71
YDR262W	329.817	106.247	188.79	209.984
YDR263C	44.6129	13.1221	14.1005	28.8476
YDR264C	1298.55	399.167	516.235	548.775
YDR265W	97.1924	15.2386	31.3345	38.9107
YDR266C	460.469	201.488	273.393	360.26
YDR267C	172.078	54.605	57.1854	48.9738
YDR268W	127.465	55.0283	85.3864	83.8593
YDR270W	184.825	58.8379	179.39	232.794
YDR271C	3.18664	0	0.783362	0.670875
YDR272W	113.126	21.1647	79.1195	91.9098
YDR273W	1.59332	2.96306	5.48353	6.03787
YDR274C	3.18664	0	3.13345	2.01262
YDR275W	113.126	35.98	50.1351	64.404
YDR276C	1384.59	323.82	693.275	768.822
YDR277C	117.906	46.9857	201.324	277.742
YDR278C	30.2731	4.23294	6.26689	13.4175
YDR279W	183.232	55.4516	61.8856	78.4923
YDR280W	129.059	37.6732	33.6846	41.5942
YDR281C	89.2258	30.4772	4.70017	8.0505
YDR282C	46.2062	17.3551	25.8509	30.8602
YDR283C	398.33	171.011	302.378	361.601
YDR284C	804.626	278.104	235.008	273.717
YDR285W	41.4263	13.9687	21.1508	33.5437
YDR286C	46.2062	20.7414	25.0676	34.2146
YDR287W	86.0392	30.0539	46.2183	70.4418
YDR288W	130.652	41.0596	30.5511	65.7457
YDR289C	33.4597	8.04259	23.5008	31.5311
YDR291W	243.778	76.6163	129.255	152.959
YDR292C	374.43	117.676	146.489	189.858
YDR293C	1469.04	589.649	2004.62	2498.34
YDR294C	1070.71	431.76	773.178	810.417
YDR295C	63.7327	39.7897	91.6533	111.365
YDR296W	50.9862	27.5141	71.2859	94.5933
YDR297W	1526.4	456.311	357.996	354.222
YDR298C	1002.2	278.951	149.622	179.794
YDR299W	215.098	62.2243	83.0363	87.2137
YDR300C	238.998	106.67	127.688	147.592
YDR301W	447.722	157.042	267.126	315.311
YDR302W	339.377	118.946	104.97	89.8972
YDR303C	635.734	227.309	310.211	296.527
YDR304C	1091.42	300.116	233.442	279.084
YDR305C	94.0058	33.4403	36.818	48.303
YDR306C	251.744	71.1135	115.938	165.706
YDR307W	1140.82	372.076	401.865	403.867
YDR308C	129.059	38.0965	53.2686	63.0622
YDR309C	1446.73	524.885	726.96	751.38
YDR310C	374.43	124.449	242.059	300.552
YDR311W	226.251	64.3408	116.721	126.124
YDR312W	63.7327	27.9374	48.5684	51.6573
YDR313C	207.131	74.4998	104.187	132.833
YDR314C	101.972	42.7527	80.6862	95.9351
YDR315C	97.1924	35.1334	53.2686	62.3913
YDR316W	55.7661	14.392	54.052	63.0622
YDR317W	11.1532	3.38636	5.48353	12.7466
YDR318W	55.7661	15.2386	42.3015	28.8476
YDR319C	549.695	183.286	256.943	308.602
YDR320C	269.271	103.284	255.376	278.413
YDR320C-A	613.428	178.207	180.957	270.362
YDR320W-B	0	0.423294	0	2.01262
YDR321W	3640.73	834.737	538.953	636.66
YDR322C-A	253.338	90.585	58.7521	75.138
YDR322W	366.463	129.528	307.861	362.272
YDR323C	63.7327	18.625	23.5008	18.7845
YDR324C	506.675	145.613	111.237	156.314
YDR325W	267.678	74.4998	183.307	195.895
YDR326C	1916.76	572.294	726.96	766.81
YDR327W	1.59332	0.423294	1.56672	0.670875
YDR328C	235.811	74.0765	162.156	166.377
YDR329C	181.638	58.8379	142.572	124.112
YDR330W	106.752	58.8379	86.1698	111.365
YDR331W	928.905	256.94	198.19	283.78
YDR332W	63.7327	24.5511	21.1508	36.2272
YDR333C	360.09	110.903	152.756	155.643
YDR334W	224.658	102.014	219.341	285.122
YDR335W	767.98	297.153	470.017	622.572
YDR336W	70.106	12.2755	21.9341	18.7845
YDR337W	74.886	23.7045	68.9358	99.2894
YDR338C	390.363	128.682	202.107	202.604
YDR339C	419.043	122.332	138.655	132.162
YDR341C	2295.97	865.214	890.682	1061.99
YDR342C	4093.24	1651.27	3427.99	4227.18
YDR343C	143.399	82.9657	146.489	173.086
YDR344C	23.8998	5.92612	8.61698	5.367
YDR345C	9304.98	3209.42	5098.9	5995.61
YDR346C	525.795	196.409	166.856	203.275
YDR347W	686.72	190.906	260.076	377.032
YDR348C	218.285	107.093	169.206	231.452
YDR349C	2906.21	1001.09	1283.15	1449.09
YDR350C	240.591	118.099	192.707	218.034
YDR351W	288.391	127.412	382.28	440.765
YDR352W	755.233	232.389	112.804	128.808
YDR353W	2346.96	954.529	527.202	623.913
YDR354W	1223.67	396.627	326.662	342.146
YDR356W	141.805	52.9118	113.587	114.049
YDR357C	47.7996	22.4346	45.435	61.7205
YDR358W	76.4793	33.8636	130.038	157.656
YDR359C	285.204	115.559	339.979	532.674
YDR361C	189.605	52.9118	19.584	17.4427
YDR362C	130.652	49.5255	65.8024	76.4797
YDR363W	57.3595	20.7414	41.5182	56.3535
YDR363W-A	36.6463	23.7045	8.61698	25.4932
YDR364C	159.332	55.0283	45.435	68.4292
YDR365C	125.872	51.2186	54.8353	63.7331
YDR365W-B	37025.5	14728.1	26158.8	30529.5
YDR366C	14.3399	2.11647	7.83362	9.39225
YDR367W	892.258	242.548	119.071	148.263
YDR368W	511.455	278.951	171.556	180.465
YDR369C	71.6993	28.3607	29.7677	54.3408
YDR370C	180.045	62.2243	90.8699	81.1758
YDR371W	167.298	57.9913	96.3535	114.049
YDR372C	289.984	85.9288	143.355	162.352
YDR373W	352.123	132.491	104.187	134.846
YDR374C	0	3.38636	2.35008	3.35437
YDR374W-A	54.1728	11.0057	8.61698	21.468
YDR375C	364.87	109.21	233.442	267.679
YDR376W	219.878	79.5794	135.522	156.985
YDR377W	715.4	178.63	95.5701	142.896
YDR378C	210.318	40.6363	47.7851	67.0875
YDR379C-A	97.1924	43.5993	93.22	120.757
YDR379W	125.872	48.2556	131.605	150.947
YDR380W	975.111	446.999	323.528	403.867
YDR381C-A	28.6797	5.50283	19.584	18.7845
YDR381W	465.249	119.792	169.989	225.414
YDR382W	2893.47	579.913	355.646	386.424
YDR383C	7.96659	2.96306	2.35008	7.37962
YDR384C	250.151	55.0283	61.1022	82.5176
YDR385W	104920	26428.8	25721.7	28973.1
YDR386W	38.2396	16.0852	41.5182	34.8855
YDR387C	525.795	177.36	255.376	289.147
YDR388W	530.575	175.667	511.535	620.559
YDR389W	532.168	204.451	419.882	552.801
YDR390C	344.157	102.861	259.293	281.767
YDR391C	149.772	60.9544	112.021	97.9477
YDR392W	31.8664	22.8579	32.1178	36.8981
YDR393W	90.8192	27.5141	49.3518	55.0117
YDR394W	495.522	221.383	400.298	474.979
YDR395W	2099.99	773.782	1001.14	1034.49
YDR397C	43.0196	7.6193	14.1005	16.7719
YDR398W	407.89	124.449	175.473	206.629
YDR399W	2123.89	870.717	676.041	870.795
YDR400W	589.528	177.36	120.638	131.491
YDR401W	9.55991	4.65624	15.6672	13.4175
YDR402C	12.7465	2.53977	16.4506	10.734
YDR403W	46.2062	13.1221	20.3674	21.468
YDR404C	619.801	155.772	148.055	158.997
YDR405W	74.886	30.4772	89.3032	114.049
YDR406W	490.742	145.613	1067.72	1359.19
YDR407C	658.041	228.156	348.596	470.954
YDR408C	122.686	46.9857	56.402	85.2011
YDR409W	203.945	78.3095	169.206	184.491
YDR410C	801.439	247.627	205.241	224.743
YDR411C	1159.94	378.849	448.866	558.168
YDR412W	103.566	27.0908	25.8509	25.4932
YDR413C	0	0.423294	4.70017	2.6835
YDR414C	686.72	201.065	171.556	174.427
YDR415C	258.118	91.0083	90.8699	120.087
YDR416W	135.432	42.3294	52.4852	73.7962
YDR417C	65.3261	12.6988	11.7504	14.7592
YDR418W	9201.41	2395.85	1844.03	1968.35
YDR419W	49.3929	30.0539	36.818	57.6952
YDR420W	3210.54	1265.65	2507.54	2935.75
YDR421W	101.972	37.2499	123.771	122.099
YDR422C	543.322	172.704	252.242	322.02
YDR423C	129.059	57.568	113.587	134.846
YDR424C	140.212	33.4403	19.584	26.835
YDR425W	200.758	69.4203	190.357	244.198
YDR426C	17.5265	2.53977	2.35008	3.35437
YDR427W	586.341	237.468	465.317	495.105
YDR428C	307.51	88.0452	85.3864	75.138
YDR429C	501.895	204.028	192.707	232.123
YDR430C	562.441	247.204	472.367	533.345
YDR432W	2354.92	919.396	1435.9	1638.95
YDR433W	19.1198	5.92612	5.48353	4.69612
YDR434W	850.832	327.63	385.414	362.272
YDR435C	140.212	48.2556	75.9861	89.2263
YDR436W	379.21	131.645	269.476	319.336
YDR437W	25.4931	13.9687	13.3171	19.4554
YDR438W	114.719	48.6789	57.1854	84.5302
YDR439W	78.0726	20.3181	38.3847	38.9107
YDR440W	89.2258	23.7045	28.9844	47.6321
YDR441C	962.364	299.692	400.298	399.17
YDR442W	3.18664	0	0	1.34175
YDR443C	369.65	147.306	353.296	430.031
YDR444W	108.346	29.6306	65.8024	83.8593
YDR445C	14.3399	1.69318	0.783362	2.01262
YDR446W	3.18664	0.846589	3.13345	0.670875
YDR447C	1907.2	413.982	404.215	413.259
YDR448W	106.752	19.8948	53.2686	53.67
YDR449C	129.059	40.6363	31.3345	34.2146
YDR450W	4376.85	1074.74	722.259	785.594
YDR451C	181.638	71.5368	245.192	238.161
YDR452W	599.088	207.414	320.395	348.855
YDR453C	74.886	20.3181	28.9844	48.9738
YDR454C	1376.63	317.894	186.44	204.617
YDR456W	2082.47	641.291	665.857	690.33
YDR457W	2981.1	977.387	1809.57	2203.15
YDR458C	181.638	50.7953	74.4194	73.1253
YDR459C	293.171	109.633	119.071	138.2
YDR460W	38.2396	9.31248	13.3171	25.4932
YDR461C-A	33.4597	7.19601	26.6343	32.8729
YDR461W	23.8998	2.96306	2.35008	6.03787
YDR462W	82.8526	26.6676	68.1525	70.4418
YDR463W	345.75	110.903	205.241	252.92
YDR464W	264.491	107.093	192.707	256.274
YDR465C	391.956	112.173	81.4696	115.39
YDR466W	194.385	83.8123	175.473	230.781
YDR467C	3.18664	0	0.783362	0
YDR468C	47.7996	13.5454	19.584	32.202
YDR469W	243.778	55.0283	88.5199	71.1127
YDR470C	259.711	109.21	159.022	198.579
YDR471W	6843.3	1841.75	1028.55	1069.37
YDR472W	288.391	111.326	115.938	132.833
YDR473C	30.2731	11.8522	25.0676	20.1262
YDR475C	130.652	46.9857	130.821	174.427
YDR476C	1429.21	419.485	510.752	591.041
YDR477W	302.731	111.75	192.707	254.932
YDR478W	19.1198	7.6193	7.83362	24.1515
YDR479C	156.145	62.6476	114.371	161.681
YDR480W	73.2926	18.2017	51.7019	64.404
YDR481C	2002.8	689.97	484.901	527.307
YDR482C	20.7131	1.26988	7.05025	6.03787
YDR483W	3009.78	960.455	710.509	762.784
YDR484W	144.992	55.8749	57.9688	89.2263
YDR485C	106.752	45.7158	84.6031	108.011
YDR486C	240.591	89.7384	208.374	233.464
YDR487C	2007.58	711.981	419.882	542.738
YDR488C	49.3929	18.625	34.4679	67.7583
YDR489W	302.731	86.3521	69.7192	71.1127
YDR490C	103.566	55.0283	122.204	152.959
YDR492W	2280.04	987.123	650.19	660.141
YDR493W	62.1394	20.7414	50.1351	55.6826
YDR494W	191.198	64.7641	177.04	229.439
YDR495C	94.0058	34.2869	89.3032	82.5176
YDR496C	391.956	166.355	144.139	163.693
YDR497C	3669.41	1154.75	2229.45	2428.57
YDR498C	285.204	87.1987	112.021	154.301
YDR499W	125.872	49.1022	84.6031	108.682
YDR500C	7499.75	1759.64	1185.23	1498.06
YDR501W	79.6659	39.3664	54.8353	48.9738
YDR502C	1233.23	417.368	406.565	401.854
YDR503C	207.131	48.6789	63.4523	63.7331
YDR504C	62.1394	18.625	36.818	58.3661
YDR505C	497.115	217.997	412.048	532.674
YDR506C	28.6797	17.3551	34.4679	34.8855
YDR507C	455.689	179.054	505.268	548.105
YDR508C	2257.73	741.612	1041.09	1264.6
YDR510W	508.269	184.133	191.924	215.351
YDR511W	178.452	58.4146	126.905	175.098
YDR512C	205.538	63.4942	76.7694	83.8593
YDR513W	653.261	281.914	279.66	368.981
YDR514C	65.3261	20.7414	42.3015	40.9234
YDR515W	71.6993	31.7471	43.8683	57.6952
YDR516C	771.166	248.897	450.433	612.509
YDR517W	662.82	158.735	229.525	299.21
YDR518W	780.726	209.531	164.506	146.251
YDR519W	285.204	79.5794	66.5857	53.67
YDR520C	135.432	49.1022	54.8353	73.7962
YDR523C	7.96659	7.19601	14.8839	32.202
YDR524C	970.331	389.431	462.183	551.459
YDR524C-A	0	1.26988	3.13345	0.670875
YDR524C-B	6062.58	1496.77	1634.09	1924.74
YDR525W	0	2.53977	1.56672	5.367
YDR525W-A	98.7857	23.2812	65.019	77.8215
YDR526C	0	0.846589	1.56672	1.34175
YDR527W	73.2926	29.2073	38.3847	35.5564
YDR528W	272.457	74.9231	60.3188	69.771
YDR529C	1140.82	328.053	300.028	357.576
YDR530C	173.672	79.5794	123.771	121.428
YDR531W	442.943	144.343	134.738	139.542
YDR532C	36.6463	16.0852	28.9844	22.8097
YDR533C	492.335	344.138	131.605	136.188
YDR534C	89.2258	34.2869	80.6862	95.2642
YDR535C	6.37327	1.26988	0.783362	0
YDR536W	3.18664	5.07953	26.6343	24.1515
YDR537C	1.59332	0.423294	0	0
YDR538W	905.005	257.363	176.256	165.035
YDR539W	543.322	163.815	218.558	256.274
YDR540C	9.55991	3.38636	2.35008	5.367
YDR541C	235.811	81.6958	97.9202	132.833
YDR542W	0	0	1.56672	3.35437
YDR545C-A	79.6659	34.7101	0	0
YDR545W	321.85	87.622	194.274	191.199
YEL001C	1837.1	506.683	478.634	490.409
YEL002C	4655.68	1347.35	824.096	909.035
YEL003W	66.9194	20.7414	7.05025	4.69612
YEL004W	223.065	66.8805	81.4696	83.8593
YEL005C	63.7327	19.4715	28.201	36.2272
YEL006W	447.722	173.551	136.305	186.503
YEL007W	1457.89	662.456	735.577	911.048
YEL008C-A	0	0	0	0
YEL008W	7.96659	1.69318	7.83362	5.367
YEL009C	7079.11	2811.1	3473.43	4025.92
YEL009C-A	6.37327	0.423294	6.26689	4.02525
YEL011W	447.722	141.804	922.017	1010.34
YEL012W	20.7131	6.77271	20.3674	23.4806
YEL013W	1896.05	614.624	748.11	841.948
YEL015W	277.237	104.977	152.756	177.782
YEL016C	178.452	51.6419	54.8353	69.771
YEL017C-A	288.391	81.2725	91.6533	75.8088
YEL017W	1387.78	392.817	519.369	572.927
YEL018C-A	0	1.69318	1.56672	2.6835
YEL018W	44.6129	18.2017	11.7504	15.4301
YEL019C	62.1394	13.1221	44.6516	51.6573
YEL020C	71.6993	26.2443	61.8856	81.8467
YEL020C-B	0	1.26988	1.56672	2.6835
YEL020W-A	184.825	46.1391	72.0693	89.8972
YEL021W	116.312	28.3607	29.7677	30.1894
YEL022W	866.765	281.914	502.918	601.104
YEL023C	38.2396	18.625	32.9012	41.5942
YEL024W	1505.69	480.862	569.504	682.28
YEL025C	532.168	165.508	235.792	239.502
YEL026W	8509.91	2361.98	935.334	953.313
YEL027W	2968.35	799.18	758.294	829.872
YEL028W	35.053	5.07953	17.234	21.468
YEL029C	229.438	68.1504	45.435	44.2777
YEL030C-A	1.59332	0.423294	0	0
YEL030W	92.4125	17.7784	35.2513	42.2651
YEL031W	13688.2	3907.01	2974.42	3273.2
YEL032W	852.425	293.343	442.599	508.523
YEL033W	113.126	27.5141	29.7677	42.2651
YEL034C-A	269.271	60.9544	49.3518	63.0622
YEL034W	26712	6873.88	5018.21	5479.03
YEL035C	1.59332	0	3.91681	4.02525
YEL036C	586.341	169.318	288.277	332.083
YEL037C	261.304	110.903	155.106	186.503
YEL038W	393.55	91.0083	48.5684	42.2651
YEL039C	22.3065	5.92612	9.40034	15.4301
YEL040W	11173.9	3509.53	2495.79	2558.05
YEL041W	9.55991	7.19601	20.3674	13.4175
YEL042W	5662.65	1571.27	933.767	1000.94
YEL043W	959.178	342.869	462.183	558.839
YEL044W	113.126	30.4772	36.0346	36.2272
YEL045C	14.3399	2.11647	16.4506	20.7971
YEL046C	7028.13	2080.49	3057.46	3427.5
YEL047C	1837.1	476.206	1110.02	1196.84
YEL048C	121.092	39.3664	45.435	24.1515
YEL049W	3.18664	0.846589	4.70017	11.4049
YEL050C	315.477	126.565	129.255	162.352
YEL050W-A	0	0	0	0
YEL051W	624.581	160.852	174.69	169.731
YEL052W	634.141	201.911	199.757	250.236
YEL053C	340.97	109.633	133.171	110.694
YEL053W-A	20.7131	7.19601	3.91681	3.35437
YEL054C	12448.6	2797.98	1493.09	1792.58
YEL055C	734.52	287.417	447.299	579.636
YEL056W	307.51	113.02	145.705	169.06
YEL057C	14.3399	11.8522	18.0173	23.4806
YEL058W	1368.66	504.99	827.23	958.009
YEL059C-A	44.6129	14.392	33.6846	32.202
YEL059W	0	0.846589	1.56672	4.69612
YEL060C	857.205	317.048	4162	5698.41
YEL061C	143.399	48.2556	109.671	117.403
YEL062W	256.524	75.3464	174.69	171.073
YEL063C	869.952	332.709	470.017	585.003
YEL064C	398.33	129.528	164.506	151.618
YEL065W	202.351	32.5937	187.223	216.022
YEL066W	119.499	42.3294	29.7677	48.303
YEL067C	47.7996	15.6619	25.0676	35.5564
YEL068C	121.092	25.821	11.7504	26.1641
YEL069C	0	0	3.91681	3.35437
YEL070W	17.5265	7.6193	66.5857	89.8972
YEL071W	3036.87	782.248	661.941	710.456
YEL072W	111.532	44.4459	19.584	45.6195
YEL073C	57.3595	23.2812	42.3015	48.303
YEL074W	23.8998	8.88918	16.4506	16.7719
YEL075C	1.59332	0	0	0
YEL075W-A	0	38.9431	32.9012	44.2777
YEL076C	6.37327	1.69318	6.26689	2.01262
YEL076C-A	0	0	0	0
YEL077C	340.97	108.363	269.476	370.323
YEL077W-A	14.3399	0.423294	0	0
YER001W	2490.36	1053.16	560.887	582.319
YER002W	38.2396	25.821	22.7175	31.5311
YER003C	2450.52	781.825	853.081	892.934
YER004W	1872.15	583.723	677.608	839.264
YER005W	565.628	165.085	195.057	213.338
YER006C-A	0	0.423294	2.35008	0
YER006W	505.082	166.778	281.227	345.5
YER007C-A	90.8192	32.1704	15.6672	22.1389
YER007W	38.2396	13.9687	7.83362	18.1136
YER008C	509.862	181.593	300.811	363.614
YER009W	3768.2	971.037	530.336	578.294
YER010C	546.508	206.144	188.79	211.996
YER011W	286.797	68.5737	54.052	64.404
YER012W	361.683	175.667	150.405	142.225
YER013W	181.638	59.6845	120.638	119.416
YER014C-A	0	0	0	0
YER014W	119.499	35.5567	86.9531	97.2768
YER015W	191.198	60.9544	130.821	140.884
YER016W	130.652	47.8323	63.4523	75.138
YER017C	901.818	310.275	568.721	644.04
YER018C	151.365	54.605	68.1525	81.1758
YER019C-A	1137.63	306.465	190.357	242.857
YER019W	1314.49	325.937	466.884	491.751
YER020W	79.6659	39.7897	95.5701	117.403
YER021W	898.632	340.752	556.97	600.433
YER022W	137.025	55.8749	151.189	172.415
YER023W	1566.23	441.496	353.296	352.88
YER024W	135.432	48.6789	101.054	154.301
YER025W	2316.69	860.134	660.374	693.684
YER026C	2012.36	703.092	1406.92	1614.8
YER027C	374.43	129.951	185.657	256.945
YER028C	109.939	39.3664	204.457	226.756
YER029C	33.4597	10.1591	21.9341	18.7845
YER030W	90.8192	27.0908	18.0173	19.4554
YER031C	417.449	121.062	68.1525	126.795
YER032W	462.062	184.98	280.443	324.703
YER033C	288.391	104.977	329.795	374.348
YER034W	27.0864	10.1591	11.7504	16.7719
YER035W	125.872	36.4033	70.5025	102.644
YER036C	3933.9	1139.93	668.207	754.063
YER037W	309.104	157.042	221.691	278.413
YER038C	76.4793	33.4403	25.8509	26.1641
YER038W-A	4.77996	0	3.91681	2.6835
YER039C	28.6797	5.07953	11.7504	19.4554
YER039C-A	19.1198	6.34942	10.9671	10.0631
YER040W	296.357	121.062	200.541	207.3
YER041W	81.2592	27.9374	34.4679	54.3408
YER042W	149.772	40.213	71.2859	71.1127
YER043C	12729	4285.86	4134.58	4421.06
YER044C	1239.6	383.081	289.06	270.362
YER044C-A	25.4931	6.77271	20.3674	18.1136
YER045C	197.571	112.173	413.615	569.573
YER046W	30.2731	14.8153	16.4506	16.101
YER046W-A	4.77996	0	0	0.670875
YER047C	160.925	64.3408	149.622	180.465
YER048C	108.346	38.5198	79.1195	98.6186
YER048W-A	188.012	60.9544	70.5025	81.1758
YER049W	1261.91	413.982	278.877	332.083
YER050C	184.825	49.1022	79.9029	97.2768
YER051W	82.8526	32.1704	28.201	40.9234
YER052C	3126.09	1307.56	1381.85	1387.37
YER053C	143.399	73.6532	282.01	322.691
YER053C-A	14.3399	2.96306	31.3345	27.5059
YER054C	20.7131	5.07953	36.0346	69.771
YER055C	1610.84	665.419	488.034	507.852
YER056C	6398.77	1958.16	1025.42	1069.37
YER056C-A	6162.96	1446.82	1377.93	1575.21
YER057C	648.481	172.704	115.938	165.706
YER058W	12.7465	4.23294	19.584	13.4175
YER059W	129.059	36.8266	96.3535	93.9225
YER060W	1147.19	312.391	196.624	204.617
YER060W-A	58.9528	13.5454	21.9341	30.8602
YER061C	143.399	54.605	148.839	162.352
YER062C	194.385	70.2669	210.724	260.299
YER063W	101.972	44.0226	32.9012	59.7078
YER064C	970.331	410.596	640.006	687.647
YER065C	66.9194	20.3181	48.5684	54.3408
YER066C-A	1.59332	1.69318	0.783362	6.03787
YER066W	17.5265	4.65624	5.48353	4.69612
YER067C-A	0	0	0.783362	0
YER067W	272.457	116.829	255.376	323.362
YER068C-A	4.77996	0	0	1.34175
YER068W	374.43	188.789	331.362	456.195
YER069W	1231.64	408.056	757.511	902.326
YER070W	11984.9	3603.08	7469.35	8055.86
YER071C	141.805	27.9374	72.0693	63.7331
YER072W	2890.28	733.993	418.315	619.888
YER073W	943.245	331.863	461.4	511.206
YER074W	3269.49	660.339	537.386	645.381
YER074W-A	95.5991	24.1278	14.8839	19.4554
YER075C	340.97	136.724	242.842	312.628
YER076C	108.346	37.2499	46.2183	73.7962
YER076W-A	12.7465	6.34942	2.35008	4.02525
YER077C	129.059	55.4516	113.587	178.453
YER078C	195.978	84.6589	81.4696	103.315
YER078W-A	3.18664	0.423294	5.48353	12.0757
YER079C-A	0	0.846589	0	1.34175
YER079W	46.2062	26.2443	44.6516	63.7331
YER080W	339.377	147.306	229.525	283.78
YER081W	619.801	466.047	576.554	744
YER082C	248.558	89.3151	166.856	226.756
YER083C	1988.46	628.592	547.57	626.597
YER084W	46.2062	8.88918	26.6343	37.569
YER086W	5810.83	1940.38	2013.24	2149.48
YER087C-A	22.3065	6.34942	14.1005	9.39225
YER087C-B	1032.47	235.352	134.738	157.656
YER087W	63.7327	28.3607	66.5857	75.8088
YER088C	2002.8	603.195	1873.8	2137.41
YER088C-A	309.104	87.1987	152.756	177.782
YER088W-B	0	0	0.783362	2.01262
YER089C	1527.99	516.843	514.669	589.028
YER090W	1118.51	480.016	496.651	509.194
YER091C	12917	3880.34	4364.89	4272.8
YER092W	82.8526	25.821	57.9688	58.3661
YER093C	210.318	69.4203	163.723	226.085
YER093C-A	106.752	42.7527	69.7192	83.8593
YER094C	430.196	136.301	174.69	205.959
YER095W	449.316	109.21	265.56	306.59
YER096W	76.4793	25.3977	38.3847	42.936
YER097W	149.772	22.4346	22.7175	28.8476
YER098W	60.5461	27.5141	76.7694	93.2516
YER099C	441.349	135.031	148.055	138.2
YER100W	170.485	79.5794	106.537	128.137
YER101C	81.2592	28.3607	47.7851	50.9865
YER102W	5602.11	1375.71	1178.18	1390.72
YER103W	62.1394	26.2443	204.457	246.211
YER104W	33.4597	7.6193	9.40034	15.4301
YER105C	1623.59	627.746	763.778	872.137
YER106W	1.59332	1.69318	3.91681	4.69612
YER107C	203.945	76.6163	70.5025	92.5807
YER110C	12772	3797.37	3196.12	3188
YER111C	262.898	104.977	300.028	318.665
YER112W	246.964	57.1448	76.7694	91.9098
YER113C	709.027	240.431	177.823	193.883
YER114C	427.009	171.434	369.747	468.941
YER115C	17.5265	6.77271	4.70017	4.69612
YER116C	33.4597	17.3551	47.7851	55.0117
YER117W	5952.64	1425.66	967.452	1176.04
YER118C	672.38	255.67	228.742	285.122
YER119C	962.364	244.664	640.006	804.379
YER119C-A	1.59332	0.423294	0.783362	4.69612
YER120W	3921.16	1230.52	1160.94	1328.33
YER121W	1.59332	0.846589	7.05025	5.367
YER122C	559.255	188.366	455.916	532.674
YER123W	439.756	168.471	170.773	212.667
YER124C	2955.61	860.558	781.012	750.709
YER125W	3946.65	1285.12	1233.01	1492.03
YER126C	364.87	116.829	130.038	117.403
YER127W	124.279	29.2073	42.3015	60.3787
YER128W	44.6129	10.1591	9.40034	14.7592
YER129W	403.11	140.11	205.241	283.109
YER130C	157.739	55.0283	186.44	233.464
YER131W	3978.52	967.228	545.22	677.583
YER132C	1108.95	384.351	626.689	693.684
YER133W	366.463	141.38	193.49	205.288
YER134C	137.025	35.5567	41.5182	48.9738
YER135C	0	0	0	0
YER136W	1633.15	623.513	819.396	953.313
YER137C	23.8998	4.23294	7.05025	14.7592
YER137W-A	3.18664	0.846589	0	0.670875
YER138C	13323.3	3708.91	18491.3	21380.1
YER138W-A	12.7465	5.50283	6.26689	8.0505
YER139C	22.3065	7.19601	23.5008	13.4175
YER140W	202.351	47.8323	50.9185	68.4292
YER141W	2837.7	1103.53	2460.54	2790.17
YER142C	17.5265	12.6988	22.7175	28.8476
YER143W	109.939	71.9601	140.222	164.364
YER144C	688.314	223.923	504.485	643.369
YER145C	1212.52	232.389	400.298	523.953
YER145C-A	3.18664	2.11647	8.61698	4.69612
YER146W	246.964	64.3408	44.6516	66.4166
YER147C	73.2926	28.3607	22.7175	36.2272
YER147C-A	0	0.846589	0	0
YER148W	564.035	180.323	122.204	132.833
YER148W-A	0	0.423294	1.56672	0
YER149C	111.532	37.2499	43.0849	73.7962
YER150W	191.198	52.9118	282.794	376.361
YER151C	549.695	209.954	354.079	451.499
YER152C	893.852	235.775	505.268	540.725
YER152W-A	4.77996	0.423294	1.56672	7.37962
YER153C	68.5127	19.4715	40.7348	57.6952
YER154W	1097.8	389.008	850.731	984.844
YER155C	3009.78	1042.15	1521.29	1812.7
YER156C	747.266	223.923	155.106	159.668
YER157W	302.731	89.3151	89.3032	107.34
YER158C	524.202	184.133	324.312	358.918
YER158W-A	6.37327	3.38636	0.783362	3.35437
YER159C	74.886	21.1647	32.1178	44.9486
YER160C	3549.91	2611.3	5695.82	6137.16
YER161C	97.1924	22.8579	63.4523	58.3661
YER162C	33.4597	10.1591	14.1005	23.4806
YER163C	223.065	55.0283	83.8197	99.2894
YER164W	350.53	125.718	324.312	385.753
YER165C-A	0	0	1.56672	2.6835
YER165W	9007.03	3190.79	1853.43	2233.34
YER166W	1288.99	520.652	752.027	966.73
YER167W	412.669	168.048	318.828	364.285
YER168C	149.772	56.7215	56.402	89.2263
YER169W	269.271	91.0083	142.572	216.693
YER170W	79.6659	25.3977	62.6689	67.0875
YER171W	216.691	82.9657	97.9202	96.6059
YER172C	699.467	239.161	377.58	409.234
YER173W	81.2592	28.784	51.7019	69.1001
YER174C	382.396	142.227	62.6689	82.5176
YER175C	44.6129	17.3551	36.818	49.6447
YER175W-A	0	0	0	0
YER176W	216.691	81.2725	216.208	260.97
YER177W	5955.82	2201.98	2532.61	2792.18
YER178W	6363.71	1716.88	2453.49	2539.93
YER179W	12.7465	1.69318	3.91681	8.0505
YER180C	89.2258	15.6619	28.201	22.1389
YER180C-A	3.18664	0	4.70017	2.6835
YER181C	14.3399	1.69318	9.40034	4.02525
YER182W	68.5127	32.1704	45.435	54.3408
YER183C	253.338	60.9544	49.3518	68.4292
YER184C	148.179	47.409	71.2859	90.5681
YER185W	23.8998	14.392	27.4177	40.2525
YER186C	207.131	53.3351	36.0346	59.7078
YER187W	6.37327	3.80965	0	2.6835
YER188C-A	25.4931	10.1591	23.5008	18.7845
YER188W	27.0864	8.04259	6.26689	4.69612
YER189W	1.59332	2.96306	5.48353	8.72137
YER190C-A	0	0.423294	0.783362	0.670875
YER190C-B	1.59332	0	0.783362	7.37962
YER190W	261.304	103.707	65.8024	155.643
YFL001W	213.505	85.0822	65.019	58.3661
YFL002C	172.078	77.8862	102.62	84.5302
YFL002W-A	9821.22	6559.79	10913.8	16699.4
YFL003C	14.3399	5.50283	13.3171	14.0884
YFL004W	1225.26	507.107	602.405	654.103
YFL005W	409.483	148.153	90.0866	112.036
YFL007W	1728.75	697.166	668.207	842.619
YFL008W	189.605	77.8862	188.79	196.566
YFL009W	767.98	267.099	249.892	296.527
YFL010C	965.551	327.63	357.213	428.018
YFL011W	4.77996	0.423294	12.5338	13.4175
YFL013C	129.059	44.4459	84.6031	134.846
YFL013W-A	0	0	8.61698	12.7466
YFL014W	44.6129	41.9062	762.994	998.932
YFL015C	0	0	5.48353	7.37962
YFL016C	256.524	76.6163	248.326	328.058
YFL017C	87.6325	22.4346	25.8509	25.4932
YFL017W-A	60.5461	14.8153	10.9671	13.4175
YFL018C	485.962	173.974	311.778	389.107
YFL019C	1.59332	0.846589	3.91681	16.101
YFL020C	4.77996	0.423294	10.9671	13.4175
YFL021C-A	19.1198	2.11647	7.83362	12.7466
YFL021W	4394.37	1389.25	1395.17	1614.8
YFL022C	2042.63	714.944	718.343	766.81
YFL023W	44.6129	22.8579	43.0849	47.6321
YFL024C	133.839	39.7897	267.91	277.742
YFL025C	979.891	300.962	375.23	364.956
YFL026W	9112.19	3044.76	1655.24	1677.86
YFL027C	138.619	34.2869	37.6014	46.2904
YFL028C	154.552	51.6419	33.6846	47.6321
YFL029C	49.3929	13.9687	16.4506	22.8097
YFL030W	159.332	47.8323	137.088	193.212
YFL031W	7898.08	2283.67	2278.02	2748.57
YFL032W	95.5991	18.625	26.6343	46.2904
YFL033C	809.406	290.803	561.67	705.76
YFL034C-A	256.524	71.9601	79.9029	87.2137
YFL034C-B	127.465	52.0652	81.4696	82.5176
YFL034W	180.045	60.5311	107.321	137.529
YFL036W	600.681	259.056	602.405	624.584
YFL037W	4830.94	1531.06	1171.91	1361.88
YFL038C	602.274	166.778	276.527	298.539
YFL039C	56653.6	18201.7	26924.9	26947.7
YFL040W	0	0	0.783362	0
YFL041W	1093.02	320.011	267.91	243.527
YFL041W-A	0	0	1.56672	0
YFL042C	100.379	21.588	106.537	136.188
YFL044C	172.078	74.0765	89.3032	113.378
YFL045C	7941.1	2289.6	999.569	1059.98
YFL046W	55.7661	13.5454	22.7175	27.5059
YFL047W	293.171	81.2725	116.721	146.922
YFL048C	626.174	221.806	260.859	289.818
YFL049W	149.772	58.4146	132.388	177.111
YFL050C	116.312	36.4033	85.3864	105.998
YFL051C	6.37327	1.69318	1.56672	2.6835
YFL052W	43.0196	19.4715	100.27	118.074
YFL053W	6.37327	2.53977	15.6672	30.1894
YFL054C	97.1924	27.0908	88.5199	136.188
YFL055W	89.2258	40.6363	52.4852	69.1001
YFL056C	511.455	957.069	66.5857	74.4671
YFL058W	43.0196	2.96306	47.0017	47.6321
YFL059W	19.1198	8.46589	0.783362	7.37962
YFL060C	31.8664	9.31248	14.8839	26.1641
YFL061W	27.0864	5.50283	32.1178	49.6447
YFL062W	28.6797	4.65624	48.5684	48.303
YFL063W	0	0	4.70017	2.01262
YFL064C	23.8998	8.88918	14.8839	15.4301
YFL065C	0	0	7.05025	0
YFL066C	106.752	14.8153	52.4852	108.011
YFL067W	0	0	4.70017	8.72137
YFL068W	0	0.423294	2.35008	6.70875
YFR001W	240.591	72.8066	41.5182	44.9486
YFR002W	709.027	274.718	500.568	580.307
YFR003C	22.3065	12.2755	38.3847	50.9865
YFR004W	266.084	85.5055	144.139	168.39
YFR005C	248.558	77.0396	75.9861	65.7457
YFR006W	857.205	270.485	415.965	507.852
YFR007W	156.145	56.2982	61.1022	80.505
YFR008W	33.4597	8.04259	6.26689	12.7466
YFR009W	852.425	269.215	542.086	605.8
YFR009W-A	12.7465	11.0057	18.0173	31.5311
YFR010W	333.004	124.449	283.577	328.729
YFR010W-A	6.37327	0	0	1.34175
YFR011C	315.477	90.585	155.889	174.427
YFR012W	25.4931	8.04259	17.234	32.202
YFR013W	262.898	68.5737	110.454	151.618
YFR014C	106.752	42.7527	49.3518	60.3787
YFR015C	318.664	100.321	133.171	175.098
YFR016C	144.992	47.409	141.788	175.098
YFR017C	55.7661	13.5454	44.6516	67.7583
YFR018C	949.618	262.443	497.435	628.61
YFR019W	485.962	174.821	643.923	772.848
YFR020W	162.518	53.7584	33.6846	38.2399
YFR021W	272.457	104.554	144.922	187.845
YFR022W	266.084	77.0396	195.057	211.996
YFR023W	9.55991	5.50283	11.7504	20.1262
YFR024C-A	709.027	254.4	328.229	340.133
YFR025C	194.385	60.9544	83.8197	106.669
YFR026C	6.37327	4.23294	2.35008	10.0631
YFR027W	11.1532	5.92612	9.40034	16.101
YFR028C	513.049	151.116	214.641	269.692
YFR029W	140.212	59.6845	153.539	177.782
YFR030W	1743.09	549.859	647.057	709.785
YFR031C	125.872	31.3238	101.837	94.5933
YFR031C-A	16712.3	3705.1	2223.96	2666.73
YFR032C	1.59332	0.423294	5.48353	8.0505
YFR032C-A	3718.81	796.217	738.71	833.226
YFR032C-B	3.18664	0	2.35008	4.69612
YFR033C	154.552	52.9118	39.1681	51.6573
YFR034C	71.6993	19.8948	26.6343	24.8224
YFR034W-A	47.7996	8.46589	14.1005	13.4175
YFR035C	12.7465	3.80965	6.26689	7.37962
YFR036W	38.2396	12.2755	8.61698	18.1136
YFR036W-A	1.59332	0.846589	2.35008	1.34175
YFR037C	175.265	57.9913	106.537	122.77
YFR038W	234.218	68.997	86.9531	95.2642
[truncated: 4,564 more rows]

## Sheet: Deseq def1 vs WT
DESeq2 output
Gene ID	baseMean	log2FoldChange def1mut/WT	lfcSE	stat	pvalue	padj
Q0130	5671.14	9.42296	0.308838	30.511	1.86196e-204	1.16056e-200
Q0105	5838.8	10.7602	0.424384	25.3548	7.96166e-142	2.48125e-138
Q0045	2817.64	9.7082	0.430148	22.5694	8.65284e-113	1.79777e-109
YOL155C	34516.8	-3.87715	0.182952	-21.1922	1.1276e-99	1.75709e-96
Q0050	1919.33	9.14977	0.432591	21.1511	2.69729e-99	3.36244e-96
YCL042W	1498.98	-3.60341	0.189538	-19.0115	1.36944e-80	1.42262e-77
YIL169C	733.89	-4.4536	0.236077	-18.8651	2.21036e-79	1.96817e-76
YEL060C	3601.73	-3.34341	0.18446	-18.1253	2.01063e-73	1.56653e-70
YCL040W	8567.86	-3.26966	0.181438	-18.0208	1.33912e-72	9.27416e-70
YLL026W	1341.87	-2.86861	0.186251	-15.4018	1.59121e-53	9.91803e-51
YCL064C	589.424	-4.13309	0.268959	-15.367	2.72587e-53	1.54458e-50
YML100W	4356.48	-2.58778	0.171325	-15.1045	1.51306e-51	7.85911e-49
YKL163W	1207.23	-3.84001	0.254753	-15.0735	2.42002e-51	1.16031e-48
YMR104C	637.455	-3.12454	0.217388	-14.3731	7.63351e-47	3.39855e-44
YDR216W	869.195	-2.84779	0.199998	-14.239	5.24366e-46	2.08435e-43
YHR215W	1737.84	3.46869	0.243628	14.2376	5.3505e-46	2.08435e-43
YDR001C	1226.57	-2.75668	0.195941	-14.0689	5.89511e-45	2.16142e-42
YHL021C	1208.87	-2.60226	0.188592	-13.7983	2.60795e-43	9.03074e-41
YML054C	297.395	-3.7206	0.271721	-13.6927	1.12244e-42	3.68221e-40
YDR077W	426109	-2.45887	0.180259	-13.6408	2.29125e-42	7.14067e-40
YHL024W	398.9	-3.30772	0.242644	-13.632	2.58373e-42	7.66877e-40
YGR159C	1689.89	2.54633	0.187249	13.5986	4.08138e-42	1.15633e-39
YPL240C	829.018	-2.78227	0.204819	-13.584	4.97973e-42	1.34951e-39
YPR030W	372.25	-3.29625	0.246365	-13.3795	7.96448e-41	2.06844e-38
YDL223C	631.539	-2.99413	0.22687	-13.1975	9.06635e-40	2.26042e-37
YIL101C	924.139	-2.66406	0.204044	-13.0563	5.84866e-39	1.4021e-36
YOR374W	2194.14	-2.61852	0.204563	-12.8005	1.62799e-37	3.75825e-35
YKL054C	729.179	9.56438	0.760868	12.5703	3.07384e-36	6.84258e-34
YGR254W	39988.3	-2.428	0.197591	-12.288	1.05041e-34	2.25766e-32
YDR406W	975.004	-2.29113	0.194546	-11.7768	5.1401e-32	1.06794e-29
YML056C	4279.56	2.08219	0.177078	11.7586	6.37462e-32	1.28171e-29
Q0055	2159.25	12.1328	1.03733	11.6961	1.33412e-31	2.59861e-29
YOR178C	880.059	-2.88146	0.249131	-11.5661	6.12359e-31	1.15662e-28
YGR130C	700.912	-2.43696	0.214118	-11.3814	5.17652e-30	9.48979e-28
YEL026W	3419.35	2.13108	0.187754	11.3504	7.38309e-30	1.31482e-27
YMR291W	1230.45	-2.15052	0.19082	-11.2699	1.8485e-29	3.20047e-27
YJL020C	1840.33	-2.32731	0.206805	-11.2536	2.22299e-29	3.74484e-27
YHR208W	4533.14	1.97153	0.175381	11.2414	2.55204e-29	4.18602e-27
YOR317W	2539.09	-1.9494	0.174305	-11.1839	4.8901e-29	7.81538e-27
YBR169C	449.624	-2.41305	0.219477	-10.9946	4.05912e-28	6.32512e-26
YMR303C	166.752	-3.70676	0.341622	-10.8505	1.98379e-27	3.01585e-25
YHR163W	536.841	2.29543	0.214058	10.7234	7.90213e-27	1.17271e-24
YLR337C	3631.82	-1.82418	0.170643	-10.6901	1.13264e-26	1.64181e-24
YGR032W	8932.93	-2.02784	0.190073	-10.6688	1.42503e-26	2.01868e-24
YFL045C	3335.6	1.93376	0.181311	10.6654	1.47743e-26	2.0464e-24
YDR155C	4572.94	1.83855	0.174464	10.5383	5.7559e-26	7.79924e-24
YEL011W	804.362	-2.05697	0.195869	-10.5018	8.47761e-26	1.12427e-23
YMR242C	5556.41	1.93169	0.184953	10.4442	1.5579e-25	2.023e-23
YMR217W	4615.04	1.87775	0.180109	10.4256	1.89408e-25	2.40935e-23
YNR001C	2021.88	-1.98673	0.192135	-10.3403	4.63324e-25	5.7758e-23
YAR042W	940.588	-2.05375	0.200842	-10.2257	1.52125e-24	1.81892e-22
YJL159W	98439.7	-1.67732	0.164045	-10.2248	1.53582e-24	1.81892e-22
YMR096W	210.109	-3.37941	0.330533	-10.2241	1.54665e-24	1.81892e-22
YMR196W	418.734	-2.2742	0.222938	-10.2011	1.96124e-24	2.26378e-22
YMR006C	1140.37	1.91921	0.188374	10.1883	2.23659e-24	2.53467e-22
YMR202W	4367.69	1.76998	0.174577	10.1387	3.72096e-24	4.14156e-22
YNL036W	841.488	-2.50507	0.248502	-10.0807	6.72566e-24	7.35457e-22
YDR261C-D	8724.56	-1.75904	0.17458	-10.0758	7.06629e-24	7.59382e-22
YPL135W	623.88	-2.06401	0.205345	-10.0514	9.05455e-24	9.5656e-22
YLR040C	503.023	2.18003	0.218434	9.98027	1.85964e-23	1.93186e-21
YPR184W	1353.81	-2.00454	0.201103	-9.96773	2.10993e-23	2.15593e-21
YBL049W	156.898	-3.24993	0.329051	-9.87668	5.25437e-23	5.28234e-21
YDR258C	391.271	-2.19779	0.222819	-9.86357	5.98801e-23	5.92432e-21
YLR432W	3410.47	1.70935	0.173334	9.86162	6.10586e-23	5.94653e-21
YNL141W	501.105	2.12406	0.215964	9.83525	7.93711e-23	7.61108e-21
YDR171W	270.668	-2.51655	0.256433	-9.81365	9.83409e-23	9.28726e-21
YIL155C	532.572	-2.20118	0.224659	-9.79787	1.1499e-22	1.06975e-20
YIL107C	308.34	-2.33619	0.23855	-9.7933	1.20299e-22	1.10268e-20
YBR295W	588.254	-2.08125	0.212625	-9.78835	1.26341e-22	1.14128e-20
YOR027W	1063.05	-1.85174	0.190304	-9.73041	2.23679e-22	1.9917e-20
YGL123W	10771.8	1.95081	0.200577	9.72598	2.3365e-22	2.05119e-20
YMR103C	197.6	-3.02017	0.311976	-9.68077	3.63976e-22	3.15092e-20
YDL234C	500.007	-2.2342	0.232752	-9.59909	8.06537e-22	6.8865e-20
YNL052W	294.622	2.4042	0.250744	9.58828	8.95689e-22	7.54437e-20
YKL129C	494.308	-2.17958	0.227436	-9.58328	9.40138e-22	7.81318e-20
YOR134W	110.711	-3.79293	0.400279	-9.47573	2.64907e-21	2.17259e-19
YMR241W	378.422	2.33187	0.246329	9.46651	2.89358e-21	2.3423e-19
YOL052C-A	93.4258	-4.65248	0.492799	-9.44093	3.69476e-21	2.9525e-19
YMR105C	446.219	-2.04534	0.21679	-9.43468	3.92187e-21	3.0943e-19
YDR154C	4094	1.69325	0.179513	9.43246	4.00597e-21	3.12115e-19
YAR071W	651.164	2.67213	0.283522	9.42478	4.31005e-21	3.31661e-19
YJL108C	203.442	-2.80058	0.297618	-9.40997	4.96276e-21	3.7723e-19
YHR089C	509.467	1.95601	0.208113	9.39881	5.51835e-21	4.14408e-19
YJL190C	3840.29	2.02208	0.215339	9.39024	5.98611e-21	4.44184e-19
YBR048W	4262.34	1.85984	0.200366	9.28221	1.66001e-20	1.21728e-18
YGL009C	5938.88	1.59708	0.172183	9.27551	1.76776e-20	1.28122e-18
YBR191W	4485.59	1.68936	0.182311	9.26634	1.92643e-20	1.38016e-18
YML106W	1931.93	1.64567	0.177695	9.26124	2.02069e-20	1.43125e-18
YMR124W	547.77	-1.96193	0.211928	-9.25754	2.0919e-20	1.46503e-18
YGL156W	434.328	-2.11956	0.229714	-9.22693	2.78498e-20	1.92875e-18
YLL039C	1351.76	-2.00272	0.217123	-9.22388	2.86531e-20	1.96258e-18
YDL014W	2371.95	2.03511	0.221103	9.20436	3.43724e-20	2.32873e-18
YLR180W	2969.26	1.7023	0.185164	9.19344	3.8048e-20	2.55004e-18
YDL174C	1047.06	-1.71537	0.186687	-9.18848	3.98445e-20	2.64203e-18
YKL217W	118.671	-3.21134	0.349927	-9.17717	4.42579e-20	2.87648e-18
YER138C	17714.9	-1.61333	0.1758	-9.17706	4.43032e-20	2.87648e-18
YBR092C	1512.78	1.71799	0.187243	9.17522	4.50663e-20	2.89586e-18
YPL143W	4327.15	1.91968	0.209597	9.15892	5.24204e-20	3.33405e-18
YER056C	2895.34	1.63749	0.17899	9.14849	5.77352e-20	3.63498e-18
YOR108W	1455.09	1.66485	0.182245	9.13524	6.52627e-20	4.06783e-18
YJL082W	1137.24	-1.74332	0.19185	-9.08686	1.01937e-19	6.29083e-18
YLR452C	538.858	1.87192	0.206559	9.06238	1.27639e-19	7.79975e-18
YHR128W	1443.75	1.65661	0.18284	9.06041	1.29961e-19	7.86451e-18
YGL135W	7015.63	2.04703	0.226656	9.03143	1.69438e-19	1.01549e-17
YNL142W	1982.64	1.64445	0.182482	9.01159	2.03088e-19	1.20557e-17
YIL133C	2835.95	1.90359	0.211631	8.99484	2.36569e-19	1.39107e-17
YPL220W	8087.36	1.95369	0.217364	8.98813	2.51471e-19	1.46488e-17
YJL138C	7615.48	1.53895	0.171427	8.9773	2.77491e-19	1.60149e-17
YKL006W	3696.5	2.14393	0.239109	8.96635	3.06513e-19	1.75275e-17
YBL087C	1980.92	1.98104	0.221864	8.92907	4.29621e-19	2.43439e-17
YJL172W	3489.76	1.61068	0.1806	8.91852	4.7258e-19	2.65368e-17
YER103W	175.811	-2.5744	0.288707	-8.91698	4.79182e-19	2.66673e-17
YOR271C	720.288	1.74421	0.196083	8.89525	5.82901e-19	3.21524e-17
YGL076C	2281.11	1.65043	0.186236	8.86205	7.85578e-19	4.29518e-17
YMR266W	2271.08	1.6609	0.187858	8.84124	9.46612e-19	5.13064e-17
YNL112W	1331.02	1.63225	0.185073	8.81945	1.15026e-18	6.14822e-17
YPR002W	99.0333	-3.40004	0.385559	-8.81847	1.16032e-18	6.14822e-17
YBR238C	899.373	1.68035	0.190557	8.81812	1.16395e-18	6.14822e-17
YIL053W	2228.8	1.62009	0.184092	8.80048	1.36232e-18	7.1356e-17
YDL171C	5896.67	1.5046	0.171654	8.76532	1.86239e-18	9.67356e-17
YKL191W	874.627	1.81539	0.207367	8.75448	2.05055e-18	1.05629e-16
YDL066W	2552.06	1.57762	0.180658	8.73261	2.48851e-18	1.27138e-16
YDR064W	8492.63	1.96256	0.225027	8.72146	2.74641e-18	1.39174e-16
YDR144C	960.092	1.87379	0.215324	8.7022	3.25505e-18	1.63619e-16
YFL026W	4379.77	1.53798	0.176862	8.69596	3.43923e-18	1.71494e-16
YBL043W	86.7502	-3.67404	0.422552	-8.69488	3.47205e-18	1.71756e-16
YDR471W	2913.1	1.64586	0.190165	8.65491	4.9328e-18	2.42096e-16
YLR229C	652.43	1.79206	0.20711	8.6527	5.02946e-18	2.44911e-16
YLR304C	15205.9	-1.74055	0.201196	-8.65098	5.10605e-18	2.46713e-16
YJL177W	2362.37	1.59228	0.184854	8.61374	7.07177e-18	3.39064e-16
YMR095C	123.354	-3.06733	0.356969	-8.5927	8.49454e-18	4.04172e-16
YKL056C	12478.8	1.96562	0.229125	8.57878	9.58808e-18	4.52746e-16
YJR070C	464.24	1.8551	0.216365	8.57393	1.00013e-17	4.68706e-16
YPL017C	121.615	-3.05184	0.356196	-8.56788	1.05404e-17	4.90287e-16
YFR053C	2797.4	-1.68295	0.196761	-8.55327	1.1965e-17	5.5243e-16
YDR158W	2230.96	1.5679	0.183658	8.53706	1.37676e-17	6.3098e-16
YKL081W	9010.95	1.51938	0.178482	8.51279	1.69802e-17	7.72539e-16
YER009W	1564.52	1.68014	0.198736	8.45416	2.81113e-17	1.2697e-15
YOR133W	29147.3	1.51956	0.179882	8.44757	2.97438e-17	1.33376e-15
YDR226W	850.224	1.62215	0.192296	8.43572	3.29173e-17	1.46553e-15
YIL043C	1415.82	1.68467	0.200056	8.42098	3.73349e-17	1.65042e-15
YDR055W	5739.32	-1.91783	0.227934	-8.41397	3.96376e-17	1.73987e-15
YJR016C	5111.29	1.55764	0.185424	8.40039	4.45006e-17	1.93967e-15
YJL133C-A	518.929	-2.32759	0.27718	-8.39739	4.56531e-17	1.97608e-15
YMR143W	2316.51	1.81867	0.216601	8.39642	4.60283e-17	1.97858e-15
YEL054C	4817.47	1.75914	0.209645	8.39104	4.81862e-17	2.05715e-15
YBR132C	742.577	-1.63964	0.195537	-8.3853	5.05949e-17	2.14529e-15
YJL002C	3467.17	1.50236	0.179336	8.37733	5.41432e-17	2.28023e-15
YKR059W	10868.6	1.4258	0.170474	8.36374	6.07615e-17	2.54179e-15
YBR106W	998.669	1.59046	0.190809	8.33535	7.72704e-17	3.21084e-15
YLR048W	15082.3	1.67596	0.203043	8.25422	1.52895e-16	6.31123e-15
YLR194C	1870.76	-1.70737	0.206953	-8.25003	1.58354e-16	6.49354e-15
YKR091W	531.257	-1.8209	0.222855	-8.17079	3.06375e-16	1.24813e-14
YNL069C	8261.43	1.77216	0.2171	8.1629	3.2707e-16	1.32379e-14
YGL147C	3217.45	1.75521	0.215231	8.155	3.49177e-16	1.40414e-14
YIR035C	214.667	2.20883	0.271005	8.15049	3.62467e-16	1.44824e-14
YBR059C	538.568	-1.69215	0.208008	-8.13502	4.11855e-16	1.63509e-14
YLR083C	1945.81	1.52427	0.187541	8.12768	4.37596e-16	1.72629e-14
YEL042W	2501.92	1.51114	0.185966	8.12587	4.44161e-16	1.74117e-14
YNR065C	764.184	-1.6795	0.206814	-8.12082	4.63056e-16	1.80389e-14
YGL200C	1132.38	1.68786	0.207947	8.1168	4.78621e-16	1.85295e-14
YHR141C	3347.83	1.54736	0.191165	8.09438	5.75585e-16	2.21458e-14
YBR072W	231.681	-2.57757	0.318949	-8.08146	6.39948e-16	2.44711e-14
YKL120W	409.176	1.73902	0.215913	8.05426	7.99604e-16	3.02409e-14
YDR074W	1010.3	-1.54893	0.192315	-8.05412	8.00536e-16	3.02409e-14
YPR187W	384.553	1.799	0.22365	8.04385	8.70584e-16	3.26451e-14
YLL005C	79.3804	-3.48417	0.433191	-8.04303	8.76466e-16	3.26451e-14
YMR181C	481.313	-1.68253	0.209203	-8.04255	8.79894e-16	3.26451e-14
YKL181W	1392.24	1.46984	0.1834	8.01439	1.10688e-15	4.08237e-14
YLR293C	1852.09	1.4449	0.180491	8.00537	1.19111e-15	4.36719e-14
YOR234C	1977.68	1.46214	0.183101	7.98542	1.40045e-15	5.09715e-14
YER036C	1789.33	1.46126	0.183003	7.98488	1.40656e-15	5.09715e-14
YAL007C	491.028	1.65937	0.207849	7.98351	1.4223e-15	5.09836e-14
YGL187C	268.538	2.0135	0.25221	7.98343	1.42326e-15	5.09836e-14
YCR031C	8803.75	1.80225	0.225875	7.97898	1.47553e-15	5.2554e-14
YKL096W	2893.26	-1.41158	0.177022	-7.97407	1.53529e-15	5.42835e-14
YLR121C	1898.87	-1.44698	0.181473	-7.97357	1.5415e-15	5.42835e-14
YOR136W	3946.94	-1.58108	0.198559	-7.96278	1.68217e-15	5.89044e-14
YML123C	22042.3	1.42238	0.178974	7.94738	1.90491e-15	6.63313e-14
YOR182C	916.413	1.98964	0.25094	7.92875	2.21357e-15	7.6651e-14
YLL028W	504.761	1.64988	0.208129	7.92723	2.24094e-15	7.71701e-14
YDL083C	2456.67	1.86725	0.235722	7.92142	2.34821e-15	8.04199e-14
YLR372W	2197.84	1.4431	0.182226	7.91931	2.38831e-15	8.1346e-14
YBR214W	1274.39	-1.53333	0.194513	-7.88295	3.19753e-15	1.07996e-13
YPL273W	811.073	1.51556	0.192266	7.88264	3.20541e-15	1.07996e-13
YCR021C	137.513	-3.02121	0.384235	-7.86291	3.75301e-15	1.25766e-13
YFL024C	228.739	-2.02301	0.257488	-7.85672	3.94316e-15	1.31432e-13
YOR153W	22498	-1.32387	0.168804	-7.84264	4.4117e-15	1.46267e-13
YCR088W	930.074	-1.47458	0.188065	-7.8408	4.47701e-15	1.47647e-13
YBR159W	991.513	1.45879	0.186513	7.8214	5.22402e-15	1.71375e-13
YCR089W	1494.56	-1.40752	0.179984	-7.82022	5.27316e-15	1.72082e-13
YKL109W	641.03	-1.55374	0.198713	-7.81905	5.32226e-15	1.72779e-13
Q0120	245.134	11.4186	1.46149	7.81298	5.58493e-15	1.80367e-13
YLR206W	697.961	-1.69251	0.216655	-7.81199	5.62921e-15	1.8086e-13
YLR050C	555.966	1.68253	0.215733	7.79911	6.23457e-15	1.99282e-13
tA(UGC)Q	64.6483	-4.62837	0.59365	-7.79646	6.36696e-15	2.02476e-13
YEL002C	2133.98	1.41699	0.18193	7.78865	6.77264e-15	2.14284e-13
YPL131W	13025.4	1.49707	0.192304	7.7849	6.97671e-15	2.19625e-13
SRG1	397.418	-1.69612	0.218364	-7.7674	8.0114e-15	2.5093e-13
YER131W	1636.02	1.58772	0.20515	7.73931	9.9958e-15	3.11519e-13
YPR110C	948.79	1.45174	0.188081	7.7187	1.17522e-14	3.64435e-13
YKL080W	1691.81	1.4147	0.183546	7.70762	1.28181e-14	3.95522e-13
YBL039C	727.605	1.49891	0.194677	7.69945	1.36654e-14	4.19588e-13
YGR121C	380.786	1.8355	0.239084	7.67721	1.62587e-14	4.96768e-13
YML018C	790.129	1.52069	0.198201	7.67248	1.68705e-14	5.12946e-13
YML026C	1459.48	1.56675	0.205037	7.64131	2.15026e-14	6.50611e-13
YIL023C	1731.3	-1.37573	0.180319	-7.62943	2.3579e-14	7.09991e-13
YOR276W	751.616	1.4713	0.19319	7.61584	2.6199e-14	7.8509e-13
YFR031C-A	6600.44	1.60223	0.210811	7.60035	2.95333e-14	8.80772e-13
YDR019C	618.883	-1.88051	0.247497	-7.59808	3.00551e-14	8.88869e-13
YML073C	2621.02	1.56699	0.206239	7.59793	3.00901e-14	8.88869e-13
YBR015C	1227.76	1.39658	0.183916	7.59358	3.11181e-14	9.14902e-13
YPL249C	150.781	-2.21519	0.29184	-7.59041	3.18891e-14	9.33168e-13
YPR170W-B	473.097	1.81461	0.239098	7.58942	3.21337e-14	9.35931e-13
IRT1	237.639	-1.89975	0.250371	-7.58771	3.25609e-14	9.43963e-13
YGR106C	1939.74	1.49076	0.196755	7.57673	3.54369e-14	1.02258e-12
YMR169C	190.838	-2.34241	0.309662	-7.5644	3.89646e-14	1.1192e-12
YJR143C	4718.6	1.35785	0.179664	7.55768	4.10326e-14	1.17319e-12
YLR149C	200.6	-1.99846	0.264882	-7.54472	4.53253e-14	1.29001e-12
YGL121C	125.426	-2.62493	0.348572	-7.53053	5.05344e-14	1.43173e-12
YDR028C	762.077	-1.51508	0.201378	-7.52353	5.33148e-14	1.50367e-12
YOR099W	2198.21	1.38258	0.1838	7.52219	5.3868e-14	1.51243e-12
YER165W	4683.41	1.27992	0.170288	7.51618	5.64011e-14	1.57645e-12
YOL120C	11810.7	1.76098	0.234733	7.50204	6.28343e-14	1.74842e-12
YDL204W	348.597	-1.81814	0.242542	-7.49618	6.57059e-14	1.8202e-12
YGR034W	2035.4	1.61368	0.215353	7.4932	6.7213e-14	1.85371e-12
YDL212W	1351.64	1.45044	0.193767	7.48545	7.13022e-14	1.95783e-12
YBR084W	1275.46	1.3563	0.18123	7.48387	7.21632e-14	1.97278e-12
YJR123W	10400.8	1.32874	0.178074	7.46174	8.539e-14	2.31855e-12
YLR214W	907.834	1.71047	0.22924	7.46148	8.55553e-14	2.31855e-12
YDL055C	5262.2	1.41332	0.189515	7.45753	8.81598e-14	2.37879e-12
YHR007C	7080.46	1.37972	0.185064	7.4554	8.95936e-14	2.40705e-12
YER150W	281.898	-1.8178	0.244004	-7.44988	9.34238e-14	2.49919e-12
YLR017W	524.793	1.58406	0.212667	7.44852	9.43917e-14	2.51429e-12
YMR116C	21818.9	1.57636	0.21166	7.44761	9.50437e-14	2.52088e-12
YDR352W	340.215	1.67978	0.225659	7.44387	9.77807e-14	2.58037e-12
YOR016C	636.962	1.57883	0.212111	7.44342	9.81143e-14	2.58037e-12
YHL015W	1594.73	1.48627	0.19998	7.43205	1.06924e-13	2.80024e-12
Q0085	169.507	10.8871	1.46525	7.43021	1.08423e-13	2.82763e-12
YDR367W	378.362	1.6934	0.228485	7.41144	1.24936e-13	3.24468e-12
YDR101C	772.107	1.48401	0.200349	7.40713	1.29064e-13	3.33798e-12
YOL092W	2510.26	1.32705	0.179422	7.39624	1.40096e-13	3.60835e-12
YDR293C	2081.38	-1.3776	0.186588	-7.38309	1.54661e-13	3.9671e-12
YLR413W	10647.6	1.32945	0.180219	7.37684	1.6209e-13	4.1406e-12
YAR050W	162.653	-2.15215	0.29197	-7.37112	1.69206e-13	4.30474e-12
YDL004W	652.637	1.4611	0.198544	7.35906	1.85208e-13	4.69268e-12
YJR024C	231.152	1.86379	0.253729	7.34561	2.0482e-13	5.16859e-12
YPR069C	982.61	1.40344	0.19137	7.33362	2.24011e-13	5.63009e-12
YNL301C	563.206	1.59677	0.217882	7.32861	2.32555e-13	5.82135e-12
YGR060W	4220.99	1.34497	0.183704	7.32141	2.45376e-13	6.11053e-12
YGL030W	2365.23	1.68518	0.230183	7.32103	2.46068e-13	6.11053e-12
YGR282C	16227.6	-1.22188	0.166959	-7.31844	2.50863e-13	6.20487e-12
YGL225W	3423.32	1.3723	0.187784	7.30787	2.71413e-13	6.68663e-12
YGR177C	214.732	1.98248	0.271715	7.29617	2.96065e-13	7.26524e-12
YIL052C	1314.39	1.68162	0.230698	7.28929	3.11597e-13	7.61641e-12
YHR068W	742.207	1.41435	0.19453	7.2706	3.57905e-13	8.71416e-12
YLR142W	522.784	-1.50341	0.206888	-7.26679	3.68131e-13	8.92824e-12
YHL001W	781.353	1.67501	0.230678	7.26125	3.83534e-13	9.26577e-12
YJL183W	737.252	1.39791	0.193187	7.23603	4.61994e-13	1.11182e-11
YJR105W	7302.57	1.26071	0.174347	7.23102	4.79365e-13	1.14918e-11
YPL244C	292.489	1.82338	0.252369	7.22505	5.00929e-13	1.19628e-11
YOR270C	3531.31	1.29176	0.178818	7.22389	5.05224e-13	1.20193e-11
snR17b	118063	1.46169	0.202705	7.21092	5.55743e-13	1.31709e-11
YLL045C	5800.5	1.34757	0.187125	7.20145	5.95746e-13	1.40655e-11
YBR220C	438.334	1.53266	0.212853	7.20056	5.99677e-13	1.41048e-11
YML125C	412.626	1.66995	0.232137	7.19383	6.30004e-13	1.47625e-11
YBR117C	96.6682	-2.73873	0.380735	-7.19327	6.32579e-13	1.47673e-11
YKL180W	4661.17	1.3568	0.188664	7.19162	6.40285e-13	1.48914e-11
YDR298C	438.373	1.5742	0.219074	7.18568	6.68721e-13	1.54949e-11
YNL037C	1645.72	-1.47097	0.205096	-7.17212	7.38467e-13	1.70476e-11
YDR382W	1075.71	1.73007	0.2415	7.16385	7.84414e-13	1.80415e-11
YHR010W	6090.69	1.44176	0.201274	7.16317	7.8831e-13	1.80645e-11
YOR224C	970.633	1.45334	0.203016	7.15874	8.14197e-13	1.85893e-11
YOR063W	10776.2	1.37673	0.192758	7.14228	9.17925e-13	2.08811e-11
YGR088W	202.421	-1.93069	0.270451	-7.13876	9.41743e-13	2.1345e-11
YOR095C	163.967	1.98336	0.278544	7.12044	1.0758e-12	2.42951e-11
YMR243C	3197.83	1.27459	0.179022	7.11973	1.0814e-12	2.43335e-11
YHR209W	226.514	-1.94681	0.273594	-7.11571	1.11342e-12	2.4948e-11
YDR454C	547.047	1.66361	0.233808	7.1153	1.11672e-12	2.4948e-11
Q0275	10880.1	-1.20404	0.169787	-7.09146	1.32708e-12	2.95418e-11
YHR030C	802.359	-1.48465	0.209418	-7.08943	1.34668e-12	2.98713e-11
YJR063W	455.57	1.56506	0.221316	7.07163	1.53124e-12	3.38448e-11
YIR003W	198.446	-1.89957	0.269468	-7.04932	1.79791e-12	3.95985e-11
YPL184C	808.465	1.34887	0.191455	7.04538	1.84954e-12	4.05922e-11
YHR021C	8360.47	1.54916	0.219907	7.04463	1.85959e-12	4.06695e-11
YPR102C	3099.54	1.4551	0.206606	7.04285	1.88347e-12	4.10477e-11
YCR073C	256.146	-1.70242	0.241758	-7.04182	1.89749e-12	4.12093e-11
Q0182	172.116	-2.45417	0.349193	-7.02813	2.09318e-12	4.53014e-11
YCL039W	707.504	-1.38934	0.197794	-7.02417	2.15339e-12	4.63177e-11
YHR203C	6704.6	1.35618	0.193077	7.02407	2.155e-12	4.63177e-11
YFR019W	654.086	-1.39178	0.198324	-7.01771	2.25528e-12	4.83064e-11
YKR048C	635.581	-1.53542	0.219026	-7.01021	2.37953e-12	5.07932e-11
YGL205W	57.5046	-3.38529	0.483114	-7.00722	2.43099e-12	5.17145e-11
YDR450W	1862.63	1.42209	0.20303	7.00432	2.4819e-12	5.2618e-11
YLL048C	3580.51	1.22652	0.175365	6.99407	2.67016e-12	5.64172e-11
YOL113W	313.225	-1.66332	0.238202	-6.98281	2.8934e-12	6.09275e-11
YDL215C	989.664	-1.51588	0.217107	-6.98218	2.90644e-12	6.09962e-11
YLR258W	1101.07	-1.44132	0.206613	-6.97593	3.03857e-12	6.35551e-11
YLR174W	77.3862	-2.84518	0.407886	-6.97543	3.04928e-12	6.35657e-11
YJR124C	280.755	1.66163	0.238243	6.97453	3.06889e-12	6.37389e-11
YFR055W	660.769	1.62322	0.232749	6.97411	3.07804e-12	6.37389e-11
YIL018W	13055.9	1.62818	0.233805	6.96383	3.31138e-12	6.83438e-11
YHL035C	591.716	-1.40822	0.202841	-6.94252	3.85179e-12	7.92351e-11
YOR321W	653.762	1.38291	0.199223	6.9415	3.87953e-12	7.95431e-11
YBL075C	125.242	-2.28349	0.329132	-6.93791	3.97945e-12	8.13242e-11
YNL066W	4353.51	1.28903	0.185819	6.937	4.0052e-12	8.15831e-11
YER001W	1393.53	1.39329	0.201019	6.93114	4.17459e-12	8.47564e-11
YDR321W	1489.79	1.47854	0.214199	6.90265	5.10412e-12	1.03292e-10
YLR075W	11943.9	1.29054	0.187195	6.89411	5.42026e-12	1.09203e-10
YOR096W	3927.35	1.47807	0.214405	6.89382	5.43123e-12	1.09203e-10
YHR216W	571.882	1.39701	0.203093	6.87869	6.0404e-12	1.2091e-10
YNR050C	431.9	1.49977	0.21804	6.87841	6.05228e-12	1.2091e-10
YBR126C	1514.28	-1.25798	0.182913	-6.87749	6.09161e-12	1.21307e-10
YNR066C	328.229	-1.72954	0.252559	-6.84809	7.48425e-12	1.48565e-10
YLR340W	24503	1.54001	0.225024	6.84378	7.71315e-12	1.52623e-10
YOR208W	699.897	-1.51594	0.22212	-6.82485	8.80165e-12	1.7361e-10
YBR011C	4797.45	1.17202	0.171765	6.8234	8.89128e-12	1.74737e-10
YBR205W	552.871	1.39525	0.204491	6.82302	8.91485e-12	1.74737e-10
YER028C	185.358	-1.82603	0.267789	-6.8189	9.17423e-12	1.79257e-10
YML016C	1551.03	-1.33279	0.195991	-6.80027	1.04424e-11	2.03398e-10
YER087C-B	408.075	1.66285	0.244595	6.7984	1.05787e-11	2.05412e-10
YPR005C	164.797	-1.99045	0.293131	-6.79031	1.11893e-11	2.16593e-10
YKR057W	603.023	1.78	0.26217	6.7895	1.12524e-11	2.1714e-10
YBL081W	1346.88	1.24568	0.183487	6.78894	1.12961e-11	2.1731e-10
YDR091C	1997.4	1.29794	0.191225	6.78749	1.14099e-11	2.18825e-10
YJR103W	701.785	-1.33051	0.196072	-6.78584	1.15412e-11	2.20663e-10
YML017W	333.01	-1.55852	0.229713	-6.78462	1.16393e-11	2.21858e-10
YOR369C	2714.65	1.70031	0.250662	6.78327	1.17489e-11	2.23265e-10
Q0110	92.2085	10.0064	1.47658	6.77671	1.22947e-11	2.32927e-10
YBR031W	13406.4	1.48611	0.219563	6.76851	1.30115e-11	2.4576e-10
YBR108W	255.542	-1.71981	0.254212	-6.76526	1.33072e-11	2.50585e-10
YEL040W	5575.01	1.18802	0.175622	6.76463	1.33648e-11	2.50911e-10
YGL062W	1993.27	-1.20233	0.177934	-6.75714	1.40739e-11	2.63432e-10
YER045C	422.281	-1.77078	0.262597	-6.74333	1.54799e-11	2.8888e-10
YBR222C	1541.15	-1.20081	0.178158	-6.74014	1.58231e-11	2.94404e-10
YHR082C	897.245	-1.28762	0.191059	-6.7394	1.59047e-11	2.95042e-10
YBR283C	4502.66	1.24485	0.185077	6.72611	1.74261e-11	3.22306e-10
YKR075C	270.491	-1.60519	0.238682	-6.7252	1.75351e-11	3.23362e-10
YBL099W	3396.98	1.17807	0.175291	6.72063	1.80942e-11	3.32688e-10
YER060W	506.961	1.46423	0.217963	6.7178	1.84489e-11	3.38212e-10
YEL034W	11970.8	1.26156	0.187934	6.71276	1.90974e-11	3.49073e-10
Q0065	86.2608	9.91315	1.47699	6.71173	1.92326e-11	3.49897e-10
YOL090W	530.997	-1.48907	0.221867	-6.71157	1.92547e-11	3.49897e-10
YPL110C	503.526	-1.65024	0.246003	-6.70822	1.9701e-11	3.56967e-10
YOR173W	152.119	-1.98396	0.296187	-6.69834	2.10806e-11	3.80856e-10
YDR277C	205.479	-1.78212	0.266107	-6.697	2.1274e-11	3.8324e-10
YGL157W	465.773	-1.40881	0.210437	-6.69471	2.16095e-11	3.88161e-10
YGL148W	555.332	1.35953	0.203395	6.68422	2.32161e-11	4.15822e-10
YGR214W	6539.42	1.27747	0.19145	6.6726	2.51318e-11	4.48844e-10
snR189	47057.6	-1.43905	0.215918	-6.66483	2.6498e-11	4.71892e-10
YER117W	2541.72	1.34921	0.202765	6.65405	2.85133e-11	5.06335e-10
YAL023C	3465.13	1.18101	0.177613	6.64933	2.94422e-11	5.21344e-10
YIL015W	806.787	1.26951	0.190942	6.64867	2.95756e-11	5.22223e-10
YBR162C	12510	1.18277	0.178095	6.64124	3.11061e-11	5.47697e-10
YDL084W	2232.85	1.15404	0.174003	6.63232	3.30459e-11	5.80211e-10
YMR317W	68.3362	-2.82168	0.426312	-6.61881	3.6209e-11	6.33963e-10
YBL101C	751.83	-1.42147	0.214855	-6.61596	3.69154e-11	6.4452e-10
YKL038W	934.466	-1.30451	0.197201	-6.61512	3.71251e-11	6.4637e-10
YMR230W	2061.42	1.4355	0.217106	6.61194	3.79305e-11	6.58555e-10
YHR020W	2962.06	1.16934	0.176966	6.60774	3.90223e-11	6.75628e-10
YGL067W	432.512	1.40417	0.212562	6.60592	3.95049e-11	6.82088e-10
YDR353W	1315.59	1.27334	0.193076	6.59505	4.25106e-11	7.31958e-10
YER072W	1252.9	1.39879	0.212619	6.57882	4.74197e-11	8.14235e-10
YJL136C	2533.89	1.4414	0.219177	6.57641	4.81952e-11	8.25277e-10
YML117W	890.704	-1.29494	0.196958	-6.57473	4.87412e-11	8.32339e-10
YKL004W	2046.07	1.28797	0.195961	6.5726	4.94443e-11	8.4204e-10
YDR500C	3175.46	1.3484	0.205362	6.56598	5.16934e-11	8.76097e-10
YBL072C	2340.79	1.30112	0.198164	6.56588	5.17253e-11	8.76097e-10
YNL178W	4830.94	1.30661	0.199436	6.55152	5.69537e-11	9.62039e-10
YML052W	3996.85	1.11353	0.170005	6.54997	5.75478e-11	9.69448e-10
YKL195W	183.963	-1.83807	0.280687	-6.54844	5.81394e-11	9.76773e-10
YPL089C	590.772	-1.425	0.217667	-6.54668	5.88295e-11	9.8571e-10
YBR105C	580.35	-1.3875	0.211961	-6.54603	5.90881e-11	9.8739e-10
YLR448W	5436.16	1.15805	0.176928	6.54535	5.93555e-11	9.89205e-10
YOR312C	3852.93	1.26934	0.194151	6.5379	6.23874e-11	1.03696e-09
YCL018W	864.016	1.23234	0.188696	6.53079	6.54249e-11	1.08456e-09
YMR250W	303.774	-1.56255	0.240117	-6.50745	7.64351e-11	1.26126e-09
YGR097W	1547.87	-1.34098	0.206072	-6.50735	7.64889e-11	1.26126e-09
YDL082W	1271.56	1.32658	0.203946	6.50457	7.79175e-11	1.28142e-09
YNL162W	2753.91	1.25323	0.193337	6.48213	9.04384e-11	1.48343e-09
YIL108W	1123.75	-1.26947	0.195989	-6.47729	9.33844e-11	1.52773e-09
YLR447C	1223.68	1.20177	0.18607	6.45867	1.05626e-10	1.72347e-09
YOL039W	1800.74	1.61252	0.249776	6.45587	1.07601e-10	1.75112e-09
YDR232W	2457.89	1.30428	0.202315	6.44676	1.1427e-10	1.8548e-09
YML057W	832.472	-1.23601	0.192346	-6.42599	1.31015e-10	2.12108e-09
YMR149W	1458.25	1.26169	0.196436	6.42294	1.33668e-10	2.15843e-09
YCL045C	1622.56	1.13794	0.177369	6.41565	1.40219e-10	2.25373e-09
YJR145C	8162.49	1.26653	0.197414	6.41557	1.40293e-10	2.25373e-09
YDR487C	1060.67	1.20456	0.187923	6.40984	1.45672e-10	2.33412e-09
YAR035W	177.489	-1.79863	0.280628	-6.40929	1.46197e-10	2.33653e-09
YPR043W	1113.29	1.60143	0.249983	6.40615	1.4924e-10	2.37906e-09
YDR122W	438.809	-1.36706	0.213479	-6.40372	1.51638e-10	2.41113e-09
YGL209W	398.838	-1.64854	0.257961	-6.39066	1.65174e-10	2.61967e-09
YMR194W	539.352	1.69973	0.266021	6.38943	1.66504e-10	2.63406e-09
YGR149W	1047.95	-1.22289	0.191642	-6.38112	1.75796e-10	2.77402e-09
YIL069C	754.283	1.46673	0.229919	6.37933	1.7787e-10	2.79965e-09
YML063W	6628.48	1.24468	0.195138	6.37845	1.78892e-10	2.80865e-09
YAL003W	2209.52	1.28145	0.20136	6.36397	1.96599e-10	3.0789e-09
YLR205C	106.341	-2.10696	0.331156	-6.36243	1.98583e-10	3.10218e-09
YEL070W	59.2771	-2.84208	0.4469	-6.35953	2.02366e-10	3.15336e-09
YPL234C	987.467	1.21517	0.191157	6.35694	2.05807e-10	3.199e-09
YJL034W	4087.5	1.08158	0.170479	6.34433	2.23389e-10	3.46364e-09
YMR110C	426.849	-1.34499	0.212741	-6.32217	2.57923e-10	3.98916e-09
YEL031W	6631.65	1.11339	0.176556	6.30617	2.86024e-10	4.41284e-09
YJR059W	583.759	-1.4003	0.222098	-6.30489	2.88398e-10	4.43848e-09
YDL227C	95.7001	2.55402	0.405144	6.30398	2.90099e-10	4.45366e-09
YMR142C	2706.01	1.29249	0.205322	6.29493	3.07539e-10	4.7098e-09
YLR327C	62.2392	-2.77331	0.440704	-6.29291	3.11573e-10	4.7599e-09
YKL156W	1635.86	1.13804	0.180878	6.29177	3.13858e-10	4.78307e-09
YOR167C	198.363	1.82252	0.289716	6.29072	3.15992e-10	4.80384e-09
YLR130C	1240.02	1.20207	0.191244	6.28553	3.26727e-10	4.95496e-09
YJL155C	212.984	-1.67055	0.265994	-6.2804	3.37704e-10	5.10901e-09
YBR039W	449.872	1.31809	0.209975	6.27736	3.44369e-10	5.19723e-09
YCL049C	375.921	-1.39554	0.222652	-6.26778	3.66224e-10	5.50286e-09
YDL222C	106.997	-2.04529	0.326321	-6.26771	3.66386e-10	5.50286e-09
YAL042W	1292.87	1.17768	0.188102	6.26085	3.82878e-10	5.73673e-09
YDR418W	4205.73	1.19139	0.19032	6.25994	3.85132e-10	5.75666e-09
YFL014W	617.413	-4.26327	0.681284	-6.2577	3.90689e-10	5.82575e-09
YKL106W	340.268	1.40053	0.223905	6.25499	3.97548e-10	5.91388e-09
YJR077C	4468.59	1.24567	0.19917	6.25428	3.99354e-10	5.9266e-09
YHR026W	1411.28	1.32184	0.211462	6.25095	4.07957e-10	6.03989e-09
YDR025W	2652.75	1.28636	0.205839	6.24932	4.12253e-10	6.08904e-09
YBR088C	451.442	1.34285	0.215018	6.2453	4.22988e-10	6.23283e-09
YGL227W	139.741	-1.88652	0.302465	-6.23716	4.45593e-10	6.55042e-09
YEL038W	149.718	1.95804	0.314244	6.23095	4.63601e-10	6.79912e-09
YHR019C	3098.59	1.10319	0.177083	6.22981	4.67015e-10	6.83312e-09
YPL211W	201.332	1.7147	0.275296	6.22856	4.7073e-10	6.87134e-09
YOR293W	5342.86	1.26177	0.202799	6.22177	4.91576e-10	7.14809e-09
YDL191W	1837.35	1.36393	0.219223	6.22164	4.91983e-10	7.14809e-09
YOL004W	2005.09	-1.09092	0.17564	-6.21113	5.26041e-10	7.62515e-09
YER019C-A	511.605	1.34314	0.216292	6.20986	5.30315e-10	7.66927e-09
YLR043C	968.853	1.15474	0.185972	6.2092	5.32562e-10	7.68393e-09
YKR094C	2275.77	1.32459	0.213388	6.20741	5.38651e-10	7.75384e-09
YMR170C	251.742	-1.56727	0.252655	-6.20322	5.53202e-10	7.94495e-09
YHR183W	4448.81	1.11065	0.179238	6.19653	5.77228e-10	8.27095e-09
YNL302C	3192.7	1.24094	0.20058	6.18676	6.14151e-10	8.77982e-09
YGR020C	683.047	1.2631	0.204342	6.18131	6.35731e-10	9.05944e-09
YER053C	267.661	-1.63028	0.263753	-6.18109	6.36617e-10	9.05944e-09
YLR395C	408.019	1.39098	0.225583	6.16615	6.99745e-10	9.93511e-09
YNL111C	154.184	1.75002	0.283923	6.16371	7.10608e-10	1.00664e-08
YGR118W	915.772	1.39705	0.227369	6.14443	8.0252e-10	1.13427e-08
YDL075W	538.188	1.60681	0.262052	6.13166	8.69664e-10	1.22638e-08
YMR290C	624.763	1.31755	0.215167	6.12341	9.15953e-10	1.28874e-08
YCR043C	199.034	1.81146	0.296198	6.1157	9.6132e-10	1.34953e-08
YNL243W	864.885	-1.16115	0.190029	-6.11037	9.94006e-10	1.39228e-08
YLR208W	922.971	1.17647	0.192973	6.09653	1.08397e-09	1.51489e-08
YHR214W-A	76.925	2.53716	0.416392	6.09319	1.10684e-09	1.54338e-08
YHR104W	387.753	-1.3401	0.220281	-6.08359	1.17519e-09	1.63504e-08
YGR041W	292.104	1.42792	0.235002	6.07621	1.2306e-09	1.70831e-08
Q0060	48.6129	9.08703	1.49603	6.07408	1.24701e-09	1.72725e-08
YDL136W	856.105	1.41768	0.234077	6.0565	1.39118e-09	1.92267e-08
YPR074C	18045.5	1.01545	0.167779	6.05226	1.42824e-09	1.96951e-08
YDL229W	42685.5	1.20499	0.199177	6.04985	1.44978e-09	1.99481e-08
YPR148C	322.397	-1.48315	0.245182	-6.04917	1.45593e-09	1.99886e-08
YDR538W	414.63	1.38006	0.228305	6.04482	1.49574e-09	2.049e-08
YNR064C	49.5113	-2.97903	0.493014	-6.04249	1.51754e-09	2.07431e-08
YHR042W	5423.5	1.14109	0.188949	6.03917	1.54906e-09	2.11275e-08
YHR097C	193.245	-1.66764	0.276223	-6.03729	1.56728e-09	2.13294e-08
YOL040C	7407.98	1.3011	0.215869	6.02727	1.66748e-09	2.26436e-08
YGL036W	592.851	-1.26203	0.209534	-6.02304	1.71174e-09	2.31941e-08
YLL029W	481.812	-1.27063	0.211063	-6.02014	1.74267e-09	2.3562e-08
YGR191W	1037.58	1.13997	0.189437	6.01768	1.7693e-09	2.38234e-08
YGR175C	4160.76	1.21867	0.202516	6.01765	1.76965e-09	2.38234e-08
YML022W	1477.58	1.3032	0.216734	6.0129	1.82234e-09	2.44798e-08
YDR483W	1546.54	1.08822	0.181103	6.00883	1.86865e-09	2.5048e-08
YBR042C	272.133	1.45236	0.242158	5.99759	2.00271e-09	2.67873e-08
YOR120W	189.885	-1.83704	0.306391	-5.99575	2.02552e-09	2.70344e-08
YDR361C	74.7069	2.32315	0.387651	5.99288	2.06155e-09	2.74524e-08
YGR286C	123.514	1.97112	0.328928	5.99256	2.06564e-09	2.74524e-08
YJL117W	657.584	1.24796	0.208292	5.99137	2.08076e-09	2.75944e-08
YHR211W	715.478	-1.17885	0.196788	-5.99045	2.0926e-09	2.76925e-08
YLR197W	902.408	1.16397	0.194383	5.98804	2.12385e-09	2.80465e-08
YLR061W	1919.39	1.31517	0.219739	5.98512	2.16228e-09	2.84936e-08
YER174C	192.824	1.57661	0.263565	5.98185	2.20615e-09	2.90105e-08
YLR185W	1803.23	1.267	0.211897	5.97935	2.24036e-09	2.93983e-08
YOL045W	423.368	-1.31809	0.22048	-5.97827	2.25516e-09	2.95303e-08
YHR045W	245.441	1.4436	0.241594	5.9753	2.29661e-09	3.001e-08
YPL093W	1052.98	1.153	0.193004	5.97399	2.3152e-09	3.01897e-08
YPR115W	585.055	-1.2104	0.20288	-5.96608	2.43017e-09	3.16226e-08
YBR196C	32976.8	-1.07896	0.181319	-5.95062	2.67136e-09	3.46887e-08
YNL095C	183.563	1.56995	0.264011	5.94651	2.73922e-09	3.54959e-08
YBR189W	3967.72	1.27054	0.213736	5.94444	2.77403e-09	3.58725e-08
YGL103W	5138.37	1.2557	0.211515	5.9367	2.90819e-09	3.75295e-08
YLR344W	1343.15	1.16604	0.196439	5.93591	2.92215e-09	3.76317e-08
YLR388W	297.316	1.64355	0.277325	5.92644	3.09578e-09	3.97855e-08
YNR030W	1658.13	1.08526	0.183144	5.92568	3.11e-09	3.98861e-08
YCL009C	7562.93	1.19229	0.201412	5.91966	3.22614e-09	4.12906e-08
YHR072W-A	2018.4	1.11303	0.188044	5.91899	3.2392e-09	4.13728e-08
YIR022W	333.397	1.35876	0.229654	5.91654	3.28789e-09	4.19088e-08
YBR263W	1364.46	1.08327	0.183456	5.90479	3.53099e-09	4.49157e-08
YML128C	249.616	-1.49663	0.253605	-5.90139	3.60445e-09	4.57567e-08
YDR481C	1066.94	1.09848	0.186279	5.89695	3.70286e-09	4.69104e-08
YLR406C	706.296	1.29917	0.220341	5.89617	3.72045e-09	4.70376e-08
YML045W	3363.12	-1.29882	0.220479	-5.89089	3.84113e-09	4.84651e-08
YDR377W	302.316	1.49198	0.253488	5.88579	3.96158e-09	4.9884e-08
YHR052W	310.847	1.35931	0.23109	5.88219	4.04882e-09	5.08797e-08
YHR133C	504.638	1.21945	0.207481	5.8774	4.16754e-09	5.22661e-08
YMR261C	1419.82	-1.05547	0.179646	-5.87529	4.22112e-09	5.28319e-08
YOL127W	5585.39	1.16823	0.198959	5.87173	4.31276e-09	5.38706e-08
YOL097C	677.511	1.16445	0.198431	5.86829	4.40312e-09	5.48893e-08
YLL013C	1459.17	-1.23358	0.21025	-5.86719	4.43231e-09	5.51429e-08
YOR101W	114.679	1.91134	0.326692	5.85058	4.8986e-09	6.08226e-08
YGR244C	366.264	-1.48198	0.253342	-5.84972	4.92406e-09	6.10173e-08
YOR360C	560.357	1.18354	0.202355	5.84882	4.95075e-09	6.12262e-08
YJL192C	842.147	1.11501	0.190775	5.84464	5.07675e-09	6.26602e-08
YIL039W	566.843	1.20891	0.207063	5.83838	5.27123e-09	6.4932e-08
YGL207W	1170.84	-1.08588	0.186193	-5.83201	5.47649e-09	6.73274e-08
YPL207W	646.355	1.20489	0.206691	5.82941	5.56248e-09	6.82499e-08
YOR141C	327.386	-1.3292	0.228262	-5.82314	5.77518e-09	7.07204e-08
YOR067C	900.646	1.14177	0.196372	5.81432	6.08812e-09	7.44064e-08
YAL044C	579.699	-1.27451	0.219655	-5.80234	6.53977e-09	7.97698e-08
YJR116W	246.909	1.39799	0.241097	5.79846	6.69256e-09	8.14741e-08
YCL048W-A	43.2091	-3.33137	0.574723	-5.79648	6.77228e-09	8.22839e-08
YIL099W	61.6712	-2.4652	0.42622	-5.78387	7.30034e-09	8.85273e-08
YMR212C	448.974	1.23616	0.213829	5.78106	7.42302e-09	8.98402e-08
YIL030C	1569.83	1.05117	0.181888	5.77924	7.50385e-09	9.06425e-08
YJR094W-A	756.811	1.2264	0.212513	5.77094	7.88319e-09	9.50405e-08
YGL248W	409.168	-1.26726	0.219639	-5.76976	7.9386e-09	9.55238e-08
YDL199C	222.904	-1.50903	0.261619	-5.76803	8.0202e-09	9.62798e-08
YER049W	651.337	1.12921	0.195779	5.76778	8.03233e-09	9.62798e-08
YOL139C	1003.22	1.10477	0.192062	5.75215	8.8114e-09	1.05415e-07
YIL121W	199.463	-1.53677	0.267248	-5.75036	8.90535e-09	1.06335e-07
YKL207W	817.743	1.25551	0.218358	5.74977	8.93673e-09	1.06506e-07
snR45	741.369	1.66259	0.289535	5.74228	9.34074e-09	1.11109e-07
YPR132W	1393.77	1.52742	0.266255	5.7367	9.65383e-09	1.14614e-07
YGL180W	185.35	-1.70797	0.297992	-5.73159	9.9492e-09	1.17896e-07
YKL029C	1638.1	1.15071	0.201046	5.72359	1.04298e-08	1.23357e-07
YDR012W	18531.2	1.22581	0.214635	5.71111	1.12243e-08	1.32503e-07
YOR348C	752.531	-1.32484	0.23199	-5.71075	1.12477e-08	1.32528e-07
YFL052W	91.1744	-2.00182	0.350605	-5.70961	1.13238e-08	1.33172e-07
YKR102W	315.022	-1.30114	0.227969	-5.70753	1.14627e-08	1.34551e-07
YFL037W	2530.64	0.987915	0.173147	5.70564	1.15905e-08	1.35796e-07
YNL194C	41.0154	-3.3455	0.587348	-5.69594	1.22696e-08	1.43483e-07
snR49	2507.98	1.43439	0.251984	5.69238	1.25279e-08	1.46229e-07
YLR325C	2125.62	1.17426	0.206575	5.68442	1.31258e-08	1.52922e-07
YPL079W	1592.41	1.16903	0.205757	5.68159	1.33449e-08	1.55184e-07
YJL079C	3610.07	-0.997752	0.175728	-5.67782	1.36419e-08	1.58071e-07
YIL148W	6172.03	1.13157	0.199298	5.6778	1.36439e-08	1.58071e-07
YPR032W	424.247	-1.22137	0.21521	-5.67525	1.38484e-08	1.60143e-07
YGL142C	986.836	1.08091	0.190536	5.67298	1.40337e-08	1.61985e-07
YDR359C	401.439	-1.35438	0.238825	-5.67101	1.41958e-08	1.63554e-07
YGL077C	2204.34	0.990415	0.174819	5.66538	1.467e-08	1.68705e-07
YCR100C	89.0936	-1.96945	0.347688	-5.66442	1.4752e-08	1.69191e-07
YJL178C	172.424	1.53182	0.270436	5.66425	1.47665e-08	1.69191e-07
YGR260W	1536.06	1.06918	0.188824	5.66231	1.49353e-08	1.7081e-07
YKL101W	1229.65	-1.17569	0.207908	-5.65483	1.55998e-08	1.77808e-07
YHR161C	380.231	-1.32875	0.234978	-5.65478	1.56042e-08	1.77808e-07
YGR270W	421.59	-1.20568	0.213398	-5.64991	1.60532e-08	1.82591e-07
YMR318C	1439.13	1.30663	0.231293	5.64925	1.61145e-08	1.82954e-07
YKR046C	6683.95	-1.00013	0.177355	-5.63914	1.70906e-08	1.93683e-07
YLR186W	245.342	1.44316	0.255986	5.63765	1.72389e-08	1.95009e-07
YBR034C	649.518	1.11801	0.19858	5.63004	1.80166e-08	2.03437e-07
YNL248C	689.161	1.15335	0.205024	5.62546	1.85017e-08	2.08538e-07
YLL051C	1285.77	-1.02065	0.181478	-5.62411	1.86466e-08	2.09791e-07
YKL165C	2011.43	1.04916	0.186629	5.62161	1.89184e-08	2.12466e-07
YDR545C-A	32.8258	8.52117	1.51623	5.61997	1.90993e-08	2.14112e-07
YDR034C-D	3435.34	-1.29931	0.231251	-5.61859	1.92525e-08	2.15441e-07
YMR304W	428.209	-1.22357	0.217901	-5.61527	1.96251e-08	2.19217e-07
YER156C	359.215	1.26017	0.22467	5.60899	2.03512e-08	2.26921e-07
YFR052C-A	249.59	-1.759	0.313894	-5.6038	2.09708e-08	2.33412e-07
YPL085W	1702.01	-1.09193	0.194877	-5.60317	2.10462e-08	2.33834e-07
YOR181W	702.932	-1.08853	0.194404	-5.59931	2.15208e-08	2.38681e-07
YPL094C	606.886	1.13046	0.202002	5.59628	2.19006e-08	2.42462e-07
YBL082C	676.008	1.09977	0.196572	5.59472	2.20977e-08	2.44211e-07
YOR116C	1220.2	1.08792	0.194674	5.58843	2.29138e-08	2.52782e-07
YDR059C	328.039	-1.27069	0.227398	-5.58793	2.29786e-08	2.53049e-07
YNR006W	283.733	-1.36333	0.2441	-5.58511	2.33547e-08	2.56737e-07
YMR109W	1231.19	-1.01275	0.181348	-5.58457	2.34276e-08	2.57085e-07
YDL130W	2524.09	1.45095	0.25993	5.58209	2.37642e-08	2.60321e-07
YCR034W	4222.01	1.02244	0.183285	5.57841	2.42724e-08	2.65421e-07
YER044C	615.413	1.17696	0.211084	5.57582	2.46371e-08	2.68937e-07
YBL002W	2026.76	1.11052	0.199422	5.5687	2.5665e-08	2.79668e-07
YLR333C	817.489	1.20341	0.216337	5.56266	2.65688e-08	2.89011e-07
YNL118C	600.801	-1.10899	0.199386	-5.56201	2.66679e-08	2.89584e-07
YER110C	6464.21	1.00412	0.18057	5.56081	2.68519e-08	2.91075e-07
YBR241C	604.36	-1.12647	0.202646	-5.55883	2.71585e-08	2.93887e-07
YGR250C	499.144	-1.15733	0.208298	-5.55612	2.75839e-08	2.97973e-07
YMR278W	378.146	-1.22462	0.220464	-5.55472	2.78051e-08	2.99843e-07
YIL082W-A	426.507	-1.22565	0.221121	-5.54292	2.97474e-08	3.20234e-07
YJL217W	502.067	1.19744	0.216099	5.54118	3.00443e-08	3.22873e-07
YML019W	466.501	1.28153	0.231445	5.53708	3.07547e-08	3.29938e-07
YOL055C	208.314	-1.46506	0.265324	-5.52179	3.35569e-08	3.59382e-07
YER088C	2024.44	-0.981977	0.177911	-5.5195	3.39973e-08	3.63474e-07
YIL087C	458.346	-1.23352	0.224926	-5.48412	4.15529e-08	4.43492e-07
YDR297W	756.859	1.1081	0.202174	5.48091	4.23143e-08	4.50846e-07
YDL208W	286.036	1.33523	0.243692	5.47916	4.27362e-08	4.54564e-07
YKL077W	613.294	1.12428	0.205377	5.47424	4.39387e-08	4.66559e-07
YGR211W	351.767	1.22047	0.223081	5.47098	4.47544e-08	4.74412e-07
YJL186W	882.481	1.03003	0.188322	5.46952	4.51259e-08	4.77538e-07
YGL189C	8621.51	1.05708	0.193545	5.46168	4.71654e-08	4.98274e-07
YBR187W	1092.49	1.11259	0.203866	5.45745	4.83023e-08	5.09422e-07
YPL218W	2578.92	1.0372	0.190139	5.45496	4.89845e-08	5.15744e-07
YNR043W	2197.1	0.97257	0.178652	5.44392	5.21194e-08	5.47825e-07
YJR121W	12127.8	0.954321	0.17532	5.44331	5.22993e-08	5.48791e-07
YER023W	753.863	1.11816	0.20549	5.4414	5.28622e-08	5.53765e-07
YLR073C	792.965	1.14696	0.210881	5.43891	5.3608e-08	5.60636e-07
snR7-L	29824.3	-1.11957	0.206007	-5.43464	5.49078e-08	5.73267e-07
YPL084W	464.537	-1.15386	0.212427	-5.43179	5.57921e-08	5.81526e-07
YIL136W	41.7218	-2.88382	0.531154	-5.42935	5.65587e-08	5.88531e-07
YBR084C-A	2118.05	1.14481	0.210918	5.42774	5.70729e-08	5.92892e-07
YBL051C	1258.12	-1.06532	0.196623	-5.41808	6.02419e-08	6.24772e-07
YOL084W	135.401	-1.62051	0.299459	-5.41144	6.25185e-08	6.47305e-07
YPR063C	586.217	1.16322	0.215127	5.40712	6.4046e-08	6.62021e-07
YDL061C	1099.76	1.5438	0.285684	5.40388	6.5213e-08	6.72968e-07
YJR137C	1011.7	1.07041	0.198171	5.40145	6.61041e-08	6.81037e-07
YBR001C	208.164	-1.36316	0.252448	-5.39974	6.67367e-08	6.86419e-07
YGL167C	1998.8	0.940684	0.174706	5.38439	7.26898e-08	7.46418e-07
YAR002C-A	1575.33	1.05828	0.196904	5.37458	7.6763e-08	7.86947e-07
YBR221C	2384.83	0.929985	0.17305	5.37408	7.6975e-08	7.87824e-07
YJR015W	2919.79	0.920535	0.171456	5.36893	7.92055e-08	8.09325e-07
YMR192W	227.311	-1.35483	0.252498	-5.36571	8.06322e-08	8.22021e-07
YDL205C	486.272	1.11592	0.207979	5.36553	8.07118e-08	8.22021e-07
YCL001W	516.696	1.09676	0.204549	5.36185	8.23753e-08	8.37594e-07
YCR037C	477.275	-1.16388	0.217092	-5.36124	8.26543e-08	8.39062e-07
YPR158W-B	10223.8	-1.15088	0.214802	-5.35785	8.42168e-08	8.53386e-07
YBR118W	64431.1	0.936893	0.174872	5.35759	8.43392e-08	8.53386e-07
YIR012W	646.025	1.04714	0.195861	5.34633	8.97572e-08	9.06736e-07
YPL221W	960.343	-0.993152	0.185913	-5.34204	9.19074e-08	9.26956e-07
YPL019C	1799.09	0.989053	0.18516	5.34162	9.21198e-08	9.27597e-07
YJL189W	1383.62	1.30161	0.24374	5.34014	9.28725e-08	9.33668e-07
YOR288C	272.749	1.25493	0.235151	5.33668	9.46653e-08	9.50159e-07
YOL077C	438.732	1.18497	0.222147	5.33416	9.59874e-08	9.6188e-07
YGL133W	297.665	-1.26116	0.23658	-5.33081	9.7778e-08	9.78251e-07
YDR165W	239.027	1.31418	0.246541	5.33047	9.79575e-08	9.78476e-07
YBR074W	860.338	1.05831	0.19891	5.32054	1.03459e-07	1.03178e-06
YBL030C	3053.71	1.02975	0.193554	5.32024	1.0363e-07	1.03183e-06
YAR009C	13573	-0.8985	0.169009	-5.31628	1.05908e-07	1.05283e-06
YDR400W	284.845	1.24337	0.234004	5.31345	1.07567e-07	1.06762e-06
YEL071W	1421.76	1.0596	0.199614	5.30821	1.10704e-07	1.09701e-06
YLR367W	955.802	1.23584	0.233	5.30405	1.13262e-07	1.12058e-06
YDR492W	1377.24	1.08696	0.205039	5.30124	1.15018e-07	1.13615e-06
YHR087W	37.2242	-2.9603	0.558808	-5.29752	1.17387e-07	1.15771e-06
YLR065C	173.87	1.49599	0.282649	5.29276	1.20485e-07	1.18638e-06
YGR148C	730.272	1.16167	0.219704	5.28743	1.24048e-07	1.21955e-06
snR86	91189	-0.866298	0.163944	-5.2841	1.26326e-07	1.23999e-06
YML048W	2028.1	0.963884	0.182431	5.28355	1.26705e-07	1.24175e-06
YER074W	1332.15	1.24331	0.235484	5.27982	1.2931e-07	1.26529e-06
YDR281C	36.456	2.91627	0.552506	5.27827	1.30409e-07	1.27405e-06
YPR028W	2070.07	1.03777	0.196726	5.2752	1.32613e-07	1.29355e-06
YIR007W	223.378	-1.32344	0.251047	-5.2717	1.35169e-07	1.31642e-06
YHL033C	1302.55	0.979619	0.185919	5.26906	1.37123e-07	1.33336e-06
YMR219W	232.929	-1.3539	0.257064	-5.26677	1.38842e-07	1.34798e-06
YBR265W	252.327	1.38563	0.263281	5.26291	1.41793e-07	1.37449e-06
YBR056W	289.153	-1.22628	0.233044	-5.26203	1.42477e-07	1.37897e-06
YJR027W	14332.4	-0.98246	0.18677	-5.26026	1.43854e-07	1.39014e-06
YPL037C	2469.7	0.987621	0.188025	5.25262	1.49951e-07	1.44682e-06
YPR118W	497.284	1.08219	0.206104	5.25068	1.51535e-07	1.45985e-06
YDL198C	1331.61	0.949143	0.180848	5.24828	1.53525e-07	1.47673e-06
YJL089W	79.735	-2.00703	0.382695	-5.24446	1.5674e-07	1.50533e-06
YJR104C	690.51	1.04523	0.199455	5.24043	1.60201e-07	1.53621e-06
YMR310C	495.94	1.13342	0.216637	5.2319	1.67779e-07	1.6064e-06
YBR143C	1169.77	0.979946	0.187408	5.22896	1.7047e-07	1.62966e-06
YDR533C	362.574	1.60107	0.306561	5.22269	1.76344e-07	1.68324e-06
YLR069C	848.852	-1.09268	0.209262	-5.22162	1.77369e-07	1.69043e-06
YGR189C	13591.6	-0.956694	0.183322	-5.21865	1.80234e-07	1.71331e-06
YIL026C	302.738	-1.1957	0.229124	-5.21856	1.80319e-07	1.71331e-06
YLL024C	10081.2	0.879004	0.168466	5.21769	1.81169e-07	1.71876e-06
YDR351W	395.405	-1.19858	0.229784	-5.2161	1.82728e-07	1.73092e-06
YNR019W	1149.64	-1.06547	0.204421	-5.21212	1.86691e-07	1.76577e-06
YKL010C	749.135	-1.00561	0.19297	-5.21122	1.876e-07	1.77168e-06
YDR358W	127.949	-1.58916	0.305149	-5.20781	1.91078e-07	1.8018e-06
SCR1	1.42181e+06	-1.06946	0.20546	-5.20519	1.93798e-07	1.82469e-06
YDR518W	356.724	1.26156	0.24246	5.20316	1.95928e-07	1.84196e-06
YNL145W	201.06	1.45464	0.279694	5.20082	1.98414e-07	1.86051e-06
YKL104C	2865.17	-0.941643	0.181059	-5.20074	1.98498e-07	1.86051e-06
YPR026W	261.708	-1.34553	0.258927	-5.19657	2.02996e-07	1.89981e-06
YPL028W	3858.87	0.926818	0.178513	5.19188	2.08186e-07	1.94547e-06
YER148W	282.885	1.20583	0.232528	5.18572	2.15184e-07	2.00785e-06
YOR204W	5557.66	1.00383	0.193627	5.18434	2.16777e-07	2.01969e-06
YMR080C	990.173	0.966008	0.186494	5.17983	2.22088e-07	2.06608e-06
YDR085C	140.663	-1.53237	0.296152	-5.17426	2.28814e-07	2.12548e-06
YBL027W	2786.52	1.09691	0.212087	5.17198	2.31627e-07	2.14841e-06
YKL216W	436.461	1.10326	0.213388	5.17019	2.33859e-07	2.16589e-06
YHR029C	208.281	1.56145	0.30215	5.1678	2.36865e-07	2.19048e-06
YPR160W	1457.19	-0.998916	0.193369	-5.16585	2.39347e-07	2.21015e-06
YOR335C	2458.59	0.910202	0.176207	5.16552	2.3977e-07	2.21078e-06
YBR158W	1240.6	0.953451	0.1846	5.16496	2.4049e-07	2.21414e-06
YPL145C	1765.37	0.95144	0.184248	5.16391	2.41848e-07	2.2215e-06
YNL192W	1235.55	-0.947831	0.183555	-5.16375	2.42051e-07	2.2215e-06
YOL016C	160.934	-1.46867	0.284433	-5.16351	2.42359e-07	2.2215e-06
YNL219C	1063.16	0.968599	0.187631	5.16224	2.44006e-07	2.23332e-06
YOL027C	450.083	-1.15916	0.224784	-5.15676	2.51258e-07	2.29632e-06
YHR039C-A	217.929	1.42619	0.276618	5.1558	2.52551e-07	2.3041e-06
YLR058C	7065.58	-1.06408	0.206394	-5.15558	2.52848e-07	2.3041e-06
YHL039W	347.096	1.15086	0.22328	5.15434	2.54522e-07	2.31597e-06
YKL174C	360.12	1.14955	0.223219	5.14988	2.60654e-07	2.3683e-06
YML028W	9885.72	0.970598	0.188496	5.14918	2.61621e-07	2.37363e-06
YOR375C	2033.05	1.09327	0.212353	5.14837	2.62756e-07	2.38046e-06
YMR307W	28032	0.884378	0.172108	5.1385	2.76944e-07	2.50536e-06
YLR390W-A	21474.6	-0.862493	0.168187	-5.12817	2.92569e-07	2.64287e-06
YOR035C	351.814	-1.14388	0.223261	-5.12352	2.9988e-07	2.70499e-06
YER102W	2595.68	1.01408	0.198396	5.11136	3.1984e-07	2.88087e-06
YIL085C	304.877	1.27288	0.249107	5.10978	3.22532e-07	2.90093e-06
YKL154W	107.313	1.67863	0.328548	5.10923	3.23478e-07	2.90524e-06
YLR287C-A	608.492	1.04769	0.205165	5.10657	3.28057e-07	2.94213e-06
YNR021W	1413.18	0.914398	0.179229	5.10185	3.36344e-07	3.01211e-06
YGR161C	714.029	-1.03115	0.202238	-5.09869	3.42016e-07	3.05851e-06
YOR220W	232.933	-1.3646	0.268024	-5.09135	3.55528e-07	3.1748e-06
YHL011C	886.463	1.02449	0.201258	5.0904	3.57301e-07	3.18159e-06
YKL024C	196.259	1.31095	0.257533	5.0904	3.57309e-07	3.18159e-06
YLR120C	2692.25	-0.905817	0.178155	-5.08444	3.68706e-07	3.27838e-06
YLR378C	8545.96	0.965746	0.190027	5.08215	3.73177e-07	3.31341e-06
YKL023C-A	197.55	1.34994	0.265806	5.07867	3.8009e-07	3.36999e-06
YER033C	343.689	-1.12939	0.222635	-5.07282	3.91963e-07	3.47032e-06
YDL007W	344.195	-1.24542	0.245621	-5.0705	3.96769e-07	3.50789e-06
YCL002C	330.006	1.13868	0.224614	5.06949	3.98887e-07	3.52162e-06
YIR006C	2904.79	-0.878652	0.17334	-5.06896	4.00001e-07	3.52645e-06
YBL092W	7174.29	0.937284	0.184948	5.06783	4.02378e-07	3.5424e-06
YJL092W	457.763	-1.06939	0.211074	-5.06643	4.0534e-07	3.56231e-06
YOL121C	1553.14	1.13685	0.224399	5.06622	4.05782e-07	3.56231e-06
YGL131C	324.106	-1.28515	0.253856	-5.06251	4.13763e-07	3.62726e-06
YMR076C	479.108	-1.05806	0.209401	-5.0528	4.3538e-07	3.81141e-06
YGR070W	366.595	-1.13573	0.224964	-5.04847	4.45359e-07	3.8933e-06
YBR249C	2096.99	0.914884	0.181309	5.04601	4.5114e-07	3.93831e-06
YPR204W	917.148	-0.964628	0.191327	-5.04178	4.61217e-07	4.02065e-06
YPL252C	388.413	1.10749	0.219842	5.03766	4.71267e-07	4.09917e-06
YPR048W	105.553	1.65086	0.327712	5.03755	4.71539e-07	4.09917e-06
YMR315W	853.482	-1.05545	0.209555	-5.03663	4.73807e-07	4.11314e-06
YGL257C	184.563	1.36144	0.270423	5.03446	4.79193e-07	4.15412e-06
YPR009W	73.4643	2.0002	0.397838	5.02766	4.965e-07	4.29818e-06
YER025W	1329.63	0.942932	0.187847	5.01969	5.17543e-07	4.47412e-06
YMR189W	4363.3	-1.32738	0.264704	-5.01459	5.3148e-07	4.58825e-06
YDR388W	567.138	-1.00295	0.20002	-5.01426	5.32386e-07	4.58971e-06
YLR398C	522.376	-1.0685	0.213577	-5.00285	5.64885e-07	4.86316e-06
YLR059C	321.515	1.12451	0.224814	5.00195	5.6752e-07	4.8791e-06
YJL107C	42.7038	-2.6442	0.529189	-4.9967	5.83192e-07	5.00307e-06
YOR289W	97.9783	-1.65841	0.33191	-4.99659	5.83544e-07	5.00307e-06
YER130C	197.78	-1.28158	0.256513	-4.99615	5.84856e-07	5.00743e-06
YNL291C	484.185	1.13142	0.226586	4.99335	5.93418e-07	5.07376e-06
YKL142W	185.397	-1.3459	0.269599	-4.99221	5.9692e-07	5.09672e-06
YDR212W	1113.04	0.942965	0.18903	4.98843	6.08733e-07	5.19047e-06
YMR209C	157.226	1.39071	0.279156	4.98185	6.29804e-07	5.3628e-06
YDR304C	526.878	1.0514	0.211183	4.97863	6.40369e-07	5.44532e-06
YBL020W	717.559	0.989201	0.198705	4.97824	6.4166e-07	5.44887e-06
YGL197W	781.736	-0.95614	0.192726	-4.96115	7.00785e-07	5.94285e-06
YNL244C	589.502	1.12298	0.226452	4.95902	7.08507e-07	6.00017e-06
YPL198W	491.688	1.09945	0.22198	4.95291	7.31134e-07	6.18339e-06
YKR080W	178.444	-1.39544	0.281784	-4.95217	7.3392e-07	6.19854e-06
YGR085C	1394.95	0.959634	0.193814	4.95132	7.37104e-07	6.21701e-06
YKL084W	302.59	1.17243	0.236943	4.94816	7.49166e-07	6.3102e-06
YGR109W-B	188.806	-1.29545	0.26209	-4.94277	7.7022e-07	6.47879e-06
YFL041W	539.434	1.08612	0.219871	4.93979	7.82058e-07	6.56949e-06
YAL054C	409.05	-1.10293	0.223395	-4.93712	7.92844e-07	6.65114e-06
YNL048W	309.985	1.13483	0.230367	4.92618	8.38527e-07	7.02492e-06
YGR024C	188.305	1.41235	0.286803	4.92446	8.45924e-07	7.07737e-06
YNL103W	366.655	-1.08438	0.220581	-4.916	8.83325e-07	7.38038e-06
YOR100C	33.8773	-2.85566	0.580974	-4.9153	8.86485e-07	7.39271e-06
YDL147W	560.037	-1.09494	0.222768	-4.91514	8.87173e-07	7.39271e-06
YML024W	3832.8	0.956195	0.194657	4.91221	9.00557e-07	7.49422e-06
YIL117C	633.448	-1.26147	0.256894	-4.91046	9.08632e-07	7.55134e-06
YMR292W	560.627	1.09306	0.222648	4.90936	9.13747e-07	7.58373e-06
YBR284W	84.3728	-1.83135	0.373214	-4.90697	9.24945e-07	7.66647e-06
YLR179C	889.05	1.0203	0.208227	4.89993	9.58724e-07	7.93589e-06
YOR103C	163.867	1.59483	0.326006	4.89202	9.98039e-07	8.25037e-06
YCR023C	433.493	1.04894	0.214766	4.88411	1.03897e-06	8.57738e-06
YDR135C	3737.12	1.19943	0.245851	4.87869	1.06794e-06	8.80486e-06
YLR267W	71.1498	-1.87819	0.385402	-4.87332	1.09738e-06	9.03566e-06
YBR286W	6916.68	0.863933	0.177496	4.86734	1.13112e-06	9.30118e-06
YDL112W	825.537	0.949876	0.195276	4.86427	1.14878e-06	9.43396e-06
YGL008C	72189.6	0.858189	0.176635	4.85854	1.18255e-06	9.69843e-06
YFL016C	278.763	-1.14761	0.236417	-4.8542	1.20874e-06	9.90021e-06
YLL001W	463.349	-1.09082	0.224777	-4.8529	1.21669e-06	9.94786e-06
Q0070	17.3764	7.60098	1.56633	4.85273	1.21775e-06	9.94786e-06
YML001W	243.942	1.1838	0.244146	4.84875	1.24239e-06	1.01359e-05
Q0160	1015	-0.960517	0.198136	-4.84778	1.24853e-06	1.01726e-05
YDR018C	37.1491	-2.57099	0.530722	-4.84433	1.27039e-06	1.03372e-05
YPL054W	149.62	-1.48657	0.306923	-4.84347	1.2759e-06	1.03685e-05
YCR091W	123.281	-1.49559	0.308833	-4.84272	1.28074e-06	1.03877e-05
YOR042W	189.715	-1.32009	0.272601	-4.84259	1.28159e-06	1.03877e-05
YJL088W	441.205	-1.13164	0.233907	-4.83799	1.3116e-06	1.06171e-05
YLR220W	496.213	1.04898	0.21688	4.83668	1.32025e-06	1.06733e-05
YML096W	160.647	1.31679	0.272344	4.835	1.33145e-06	1.07499e-05
YJL026W	2860.45	0.892747	0.18469	4.83376	1.33975e-06	1.08029e-05
YAL005C	3881.79	-1.18874	0.246075	-4.83081	1.35981e-06	1.09505e-05
YLR410W-B	8412.27	-1.03287	0.214091	-4.82444	1.40394e-06	1.12913e-05
YPL249C-A	1542.47	1.09875	0.228325	4.81223	1.49258e-06	1.19887e-05
YPL237W	497.275	1.00349	0.208664	4.80913	1.51591e-06	1.21604e-05
YLL040C	1149.72	-0.912172	0.189689	-4.80879	1.51848e-06	1.21654e-05
YJL121C	2025.03	1.03538	0.215477	4.80509	1.54684e-06	1.23767e-05
YML085C	1428.57	0.925833	0.192727	4.80385	1.5564e-06	1.24372e-05
YER124C	1505.23	0.936283	0.19492	4.80342	1.55975e-06	1.24465e-05
YHR016C	194.89	-1.23479	0.257076	-4.80319	1.56155e-06	1.24465e-05
YLR146C	165.687	1.35202	0.281686	4.79972	1.5889e-06	1.26483e-05
YFR001W	110.969	1.49898	0.312344	4.79915	1.59338e-06	1.26678e-05
YMR079W	1696.99	0.875101	0.182427	4.79698	1.61075e-06	1.27896e-05
YMR260C	379.417	1.23988	0.258606	4.79448	1.63096e-06	1.29335e-05
YBR183W	361.608	-1.06807	0.223159	-4.78616	1.70005e-06	1.34473e-05
YPL118W	298.049	-1.0935	0.228472	-4.78616	1.70005e-06	1.34473e-05
YGR123C	300.96	1.10878	0.231703	4.78536	1.70679e-06	1.34834e-05
YLR249W	56124.5	0.827833	0.17317	4.78046	1.74897e-06	1.37991e-05
YGL032C	405.164	1.01537	0.212517	4.77785	1.77184e-06	1.39425e-05
YER113C	380.132	1.03499	0.21663	4.77769	1.77323e-06	1.39425e-05
YOR390W	234.095	1.27709	0.267306	4.77762	1.77384e-06	1.39425e-05
YGL222C	293.177	-1.15896	0.243267	-4.76416	1.89641e-06	1.4887e-05
YBL004W	2160.71	0.840928	0.17662	4.76123	1.92414e-06	1.50857e-05
YOR336W	587.577	1.02914	0.216247	4.75909	1.94468e-06	1.52171e-05
YLL019C	719.741	-0.964702	0.202712	-4.75898	1.94577e-06	1.52171e-05
YDL192W	931.894	0.92624	0.19471	4.75701	1.96477e-06	1.53464e-05
YHR170W	453.387	1.00997	0.212367	4.75578	1.97685e-06	1.54214e-05
YGL078C	245.98	1.20271	0.253069	4.75249	2.00931e-06	1.56551e-05
YMR312W	484.765	0.998655	0.210287	4.749	2.04426e-06	1.59075e-05
YJR009C	48858.8	-0.900959	0.190052	-4.7406	2.13091e-06	1.6561e-05
Q0250	3973.07	0.851047	0.179663	4.73691	2.17e-06	1.68439e-05
YNR055C	762.375	0.917908	0.193808	4.73617	2.17793e-06	1.68844e-05
YFL005W	219.95	1.17555	0.248599	4.72868	2.25986e-06	1.74978e-05
YER057C	301.697	1.14971	0.243166	4.7281	2.2663e-06	1.75259e-05
YOR039W	301.364	1.10423	0.23356	4.72782	2.26947e-06	1.75286e-05
YDR354W	655.747	0.939611	0.198794	4.72657	2.28349e-06	1.76151e-05
YDR507C	530.953	-0.993765	0.210303	-4.7254	2.2966e-06	1.76943e-05
YMR296C	3109.89	0.80977	0.171595	4.71907	2.36922e-06	1.82313e-05
YBL068W	350.219	1.06003	0.224737	4.71675	2.39647e-06	1.84182e-05
YHL003C	371.882	1.07006	0.227064	4.71257	2.44609e-06	1.87765e-05
YER054C	41.1176	-2.45505	0.521123	-4.71108	2.46406e-06	1.88911e-05
YHR006W	389.58	-1.01514	0.215491	-4.71081	2.46732e-06	1.88929e-05
YLR330W	355.072	-1.04433	0.221726	-4.70999	2.47729e-06	1.8946e-05
YOL060C	1032.52	-0.918183	0.19499	-4.70888	2.49076e-06	1.90256e-05
YDR451C	233.784	-1.19881	0.254797	-4.70495	2.53923e-06	1.93721e-05
YDR156W	898.662	1.04278	0.221823	4.70096	2.58945e-06	1.97311e-05
YBR150C	229.877	-1.15872	0.24683	-4.69442	2.67368e-06	2.03481e-05
YOR113W	287.781	-1.15097	0.245327	-4.69156	2.71127e-06	2.0609e-05
YBR252W	89.2199	1.81321	0.38654	4.69087	2.7205e-06	2.06416e-05
YDR097C	374.28	-1.0394	0.221586	-4.69074	2.72219e-06	2.06416e-05
YLR171W	22.8037	-3.57155	0.762131	-4.68627	2.78232e-06	2.10719e-05
YDR172W	836.64	-0.954969	0.203884	-4.68389	2.81476e-06	2.12918e-05
YFR032C-A	1616.6	1.04784	0.223956	4.67877	2.88604e-06	2.18045e-05
YOR347C	459.134	-1.07145	0.229106	-4.67668	2.91561e-06	2.20012e-05
YAL036C	243.783	1.13177	0.242022	4.67631	2.9208e-06	2.20137e-05
YIR039C	346.929	-1.0828	0.231569	-4.67592	2.92644e-06	2.20296e-05
YKR071C	701.822	1.16347	0.248876	4.67491	2.94086e-06	2.21114e-05
YHR078W	664.662	0.945611	0.20257	4.66807	3.04037e-06	2.28321e-05
YER055C	979.109	0.945353	0.202776	4.66205	3.13073e-06	2.34824e-05
YOR306C	788.687	-0.938017	0.201286	-4.66012	3.16017e-06	2.36747e-05
YIL040W	652.345	0.944867	0.202821	4.65862	3.18342e-06	2.38203e-05
YHR048W	181.67	1.27301	0.273316	4.65766	3.19827e-06	2.39027e-05
YDL132W	462.593	-0.966224	0.207616	-4.65391	3.25696e-06	2.42857e-05
YLR270W	176.524	-1.24811	0.268186	-4.65389	3.25731e-06	2.42857e-05
YLR312C	51.3899	-2.16874	0.466263	-4.65133	3.29794e-06	2.45592e-05
YPR010C	3706.2	0.806535	0.173577	4.64655	3.37529e-06	2.51052e-05
YNL067W	853.048	0.907063	0.195427	4.64144	3.45988e-06	2.57037e-05
YKL009W	325.433	1.08212	0.23317	4.64093	3.46842e-06	2.57365e-05
snR41	1711.46	-1.14003	0.2459	-4.63613	3.54995e-06	2.63101e-05
YHR027C	1643.29	-0.94528	0.203978	-4.63423	3.58275e-06	2.65217e-05
YJL042W	850.13	-0.906681	0.195687	-4.63332	3.59855e-06	2.65923e-05
YKR067W	395.536	-1.00328	0.216543	-4.63319	3.60082e-06	2.65923e-05
YBL003C	1291.98	0.93998	0.202915	4.63238	3.61483e-06	2.66641e-05
YOL077W-A	218.616	1.20567	0.260449	4.62919	3.67103e-06	2.70467e-05
YDL095W	2638.43	0.840717	0.181643	4.62841	3.68487e-06	2.71154e-05
YGR074W	208.666	1.15839	0.250295	4.62809	3.69061e-06	2.71154e-05
YGR023W	1020.72	-0.910463	0.196732	-4.62793	3.6934e-06	2.71154e-05
YJR064W	598.027	0.938995	0.202964	4.62642	3.72049e-06	2.72821e-05
YJL198W	774.592	0.905712	0.195805	4.62559	3.73537e-06	2.73591e-05
YPR010C-A	87.8253	1.7864	0.386608	4.62069	3.82458e-06	2.79796e-05
YOL047C	37.5616	-2.39479	0.518441	-4.61921	3.85203e-06	2.81474e-05
YNR002C	62.4511	-1.87819	0.406852	-4.61639	3.90471e-06	2.84989e-05
YPL070W	210.519	-1.32329	0.28674	-4.61495	3.93198e-06	2.86644e-05
YOR018W	319.819	-1.10081	0.238624	-4.61317	3.96572e-06	2.88766e-05
YBR061C	170.538	1.23914	0.268685	4.61187	3.99056e-06	2.90235e-05
YGL245W	3592.84	0.789532	0.17125	4.61042	4.01864e-06	2.91937e-05
YDL121C	95.9453	1.67215	0.362903	4.6077	4.07146e-06	2.95429e-05
YJR004C	464.36	-0.975379	0.211698	-4.6074	4.07741e-06	2.95517e-05
YAR015W	362.728	-1.00348	0.21794	-4.6044	4.13655e-06	2.99456e-05
YIL110W	129.747	1.35847	0.295435	4.5982	4.26161e-06	3.08128e-05
YOR341W	3125.38	0.814567	0.177158	4.59797	4.26624e-06	3.08128e-05
YLR168C	146.361	-1.38158	0.300686	-4.59477	4.33221e-06	3.12531e-05
YDR186C	643.845	-0.923485	0.201062	-4.59303	4.36853e-06	3.14787e-05
YDR129C	2019.72	-0.847008	0.18477	-4.58412	4.55908e-06	3.28138e-05
YOL012C	148.485	1.2874	0.280924	4.58274	4.58928e-06	3.29931e-05
YMR071C	146.082	1.31578	0.287447	4.57747	4.70627e-06	3.37951e-05
YMR205C	31922	-0.768631	0.168075	-4.57313	4.80485e-06	3.44634e-05
YJL153C	80.9088	-1.62799	0.356036	-4.57256	4.81806e-06	3.45183e-05
YJR008W	92.8351	-1.52779	0.334195	-4.57155	4.84118e-06	3.46174e-05
YIL154C	271.115	-1.09532	0.239599	-4.57148	4.84299e-06	3.46174e-05
YNL238W	774.842	0.874066	0.19128	4.56956	4.88747e-06	3.48869e-05
YDR234W	986.926	0.84832	0.185654	4.56937	4.8919e-06	3.48869e-05
YGL139W	833.829	0.924312	0.202352	4.56785	4.92761e-06	3.51015e-05
YPL081W	392.182	1.04556	0.228929	4.56718	4.94318e-06	3.51722e-05
YER062C	229.638	-1.11948	0.245344	-4.56289	5.0455e-06	3.58223e-05
YOR353C	267.215	-1.14506	0.250951	-4.56286	5.04604e-06	3.58223e-05
YOR054C	105.853	-1.5298	0.335342	-4.5619	5.06931e-06	3.59466e-05
YMR274C	365.142	1.01358	0.222261	4.56029	5.10828e-06	3.61817e-05
YNR028W	209.871	1.14683	0.251549	4.55905	5.13855e-06	3.63443e-05
YHR188C	2266.53	0.821754	0.180254	4.55887	5.14289e-06	3.63443e-05
YHR162W	453.496	0.976889	0.214517	4.55389	5.26626e-06	3.71739e-05
YOR329C	555.014	-0.977858	0.214976	-4.54868	5.39835e-06	3.80633e-05
YKL209C	1022.97	0.878085	0.193351	4.5414	5.58824e-06	3.93576e-05
YBL042C	954.66	0.913755	0.201461	4.53565	5.74265e-06	4.03995e-05
snR79	5765.35	-1.05085	0.231707	-4.53527	5.75287e-06	4.04257e-05
YOR210W	141.588	1.30056	0.286959	4.53221	5.837e-06	4.09707e-05
YCR098C	851.38	0.990171	0.218687	4.52781	5.95983e-06	4.17858e-05
YGL031C	1651.87	1.00141	0.221314	4.52486	6.04352e-06	4.2325e-05
YGL055W	8922.72	1.01554	0.224652	4.52051	6.16898e-06	4.31552e-05
YLR355C	7668.29	0.819278	0.18162	4.51093	6.45425e-06	4.51002e-05
YDL021W	35.8651	-2.55423	0.56634	-4.51007	6.48068e-06	4.52341e-05
YDL237W	897.759	0.84712	0.18803	4.50523	6.63019e-06	4.62259e-05
YKL187C	231.955	-1.11074	0.246568	-4.50482	6.64303e-06	4.62637e-05
YER056C-A	2863.59	0.921521	0.204743	4.50087	6.76753e-06	4.70781e-05
YLR410W	955.258	-0.875243	0.194893	-4.49088	7.09288e-06	4.92864e-05
YLR027C	6137.18	-0.779378	0.173565	-4.4904	7.10882e-06	4.93422e-05
YGR026W	474.789	1.01035	0.225083	4.48881	7.16237e-06	4.96585e-05
YJL212C	2029.43	0.850892	0.189624	4.48725	7.2147e-06	4.99658e-05
YOR290C	685.349	-0.877821	0.195661	-4.48644	7.24223e-06	5.01008e-05
YCR101C	90.0944	-1.51085	0.337131	-4.48148	7.41272e-06	5.12234e-05
YLR441C	2977.23	0.897419	0.200278	4.48086	7.43422e-06	5.13151e-05
YOR138C	192.457	-1.17239	0.261685	-4.48016	7.45888e-06	5.14283e-05
YOR227W	1291.59	-0.915461	0.204393	-4.47892	7.50221e-06	5.16699e-05
YLR466C-A	25.1922	-3.03738	0.678372	-4.47746	7.55362e-06	5.18521e-05
YLR467C-A	25.1922	-3.03738	0.678372	-4.47746	7.55362e-06	5.18521e-05
YOR396C-A	25.1922	-3.03738	0.678372	-4.47746	7.55362e-06	5.18521e-05
YJR007W	1466.56	0.843833	0.188508	4.47637	7.59232e-06	5.20604e-05
YGR043C	39.729	-2.27869	0.509092	-4.47598	7.6061e-06	5.20976e-05
YFL042C	110.405	-1.46933	0.328898	-4.46742	7.91677e-06	5.4166e-05
YDR385W	51208	0.842362	0.188746	4.46294	8.08443e-06	5.52525e-05
YCR028C-A	421.941	0.952732	0.213593	4.46051	8.17641e-06	5.58198e-05
YKL019W	306.402	1.04271	0.233776	4.46028	8.18535e-06	5.58198e-05
YLR045C	273.038	-1.05526	0.236699	-4.45826	8.26294e-06	5.62873e-05
YNL058C	1092.34	-1.16852	0.262119	-4.45799	8.27312e-06	5.62951e-05
YPR151C	18.4372	-4.52781	1.01614	-4.45588	8.35478e-06	5.67888e-05
YMR088C	710.404	0.910769	0.204674	4.44986	8.59272e-06	5.83425e-05
YLR094C	151.226	-1.29707	0.291662	-4.44716	8.70112e-06	5.90142e-05
YOR393W	42.4216	-2.24366	0.504636	-4.4461	8.74426e-06	5.9178e-05
YPL281C	42.4216	-2.24366	0.504636	-4.4461	8.74426e-06	5.9178e-05
YIR037W	401.877	0.995609	0.223962	4.44544	8.77138e-06	5.92972e-05
YOR053W	22.208	-3.29444	0.741688	-4.44181	8.92062e-06	6.02407e-05
YMR195W	154.219	1.31502	0.296155	4.4403	8.98354e-06	6.06e-05
YBR104W	147.392	1.30403	0.293852	4.43771	9.09205e-06	6.12657e-05
YIL009W	334.092	0.983733	0.222119	4.42887	9.47298e-06	6.37636e-05
YJL099W	234.144	-1.18463	0.267672	-4.42566	9.61481e-06	6.46484e-05
YER083C	1084.96	0.814303	0.184109	4.42293	9.73704e-06	6.53997e-05
YLR006C	384.846	-1.00063	0.22627	-4.42226	9.76733e-06	6.55326e-05
YKL079W	161.97	-1.25264	0.283533	-4.41796	9.96373e-06	6.67784e-05
YOL145C	495.462	-0.928623	0.21022	-4.4174	9.98972e-06	6.68807e-05
YNL280C	663.814	0.902933	0.204605	4.41307	1.01917e-05	6.816e-05
YDR447C	837.014	1.03009	0.233587	4.40987	1.03435e-05	6.90345e-05
YMR129W	1088.2	0.817321	0.18534	4.40984	1.03447e-05	6.90345e-05
YLR260W	177.75	-1.30505	0.296344	-4.40384	1.06351e-05	7.08967e-05
YPR065W	395.193	-1.00162	0.227783	-4.39726	1.09627e-05	7.30026e-05
YIL090W	796.784	0.840372	0.191152	4.39635	1.10085e-05	7.32297e-05
YDR410C	419.985	0.934683	0.21298	4.38859	1.14088e-05	7.58116e-05
YEL027W	1490.7	0.845338	0.192686	4.38713	1.14856e-05	7.62403e-05
YBL007C	1332.06	-0.8297	0.189188	-4.38558	1.1568e-05	7.67055e-05
YJL148W	176.601	1.16791	0.266342	4.38501	1.15981e-05	7.67643e-05
YKL087C	257.994	-1.06268	0.242347	-4.38495	1.16015e-05	7.67643e-05
YKL151C	58.3458	-1.80705	0.412342	-4.38241	1.17373e-05	7.75807e-05
YNL224C	115.004	-1.40192	0.320704	-4.37139	1.23459e-05	8.15168e-05
YEL001C	925.309	0.878237	0.200993	4.36949	1.24539e-05	8.21432e-05
YNR012W	230.044	1.08752	0.249122	4.36543	1.26872e-05	8.35937e-05
YOR112W	578.581	-1.02561	0.234988	-4.36454	1.27393e-05	8.38482e-05
YFR040W	412.263	-0.95107	0.218111	-4.36049	1.29771e-05	8.53231e-05
YIR028W	57.7781	-1.79198	0.41103	-4.35972	1.30227e-05	8.55327e-05
YLR335W	456.851	-0.935089	0.214697	-4.35539	1.32829e-05	8.71499e-05
YPR128C	298.958	1.0142	0.23293	4.35408	1.33626e-05	8.74929e-05
YGR037C	302.479	0.985462	0.226331	4.35407	1.33633e-05	8.74929e-05
YMR146C	1042.02	0.825609	0.189762	4.35077	1.35659e-05	8.87266e-05
YKL065C	640.095	-0.866026	0.199163	-4.34832	1.37185e-05	8.96303e-05
YPR016C	2121.9	0.814249	0.187297	4.34736	1.37785e-05	8.98796e-05
YJL097W	1194.49	0.85255	0.196113	4.34725	1.37855e-05	8.98796e-05
YDR414C	346.72	0.985101	0.227021	4.33925	1.4297e-05	9.31172e-05
YHR214C-E	45.2368	2.01191	0.463701	4.3388	1.43261e-05	9.32097e-05
YLR133W	259.69	-1.10947	0.255752	-4.33807	1.43737e-05	9.34214e-05
YMR024W	952.28	-0.827821	0.190895	-4.33652	1.44757e-05	9.39864e-05
YNL294C	374.314	-0.980805	0.226574	-4.32885	1.49887e-05	9.72161e-05
YDL181W	65.708	1.94866	0.450821	4.32247	1.54293e-05	9.99697e-05
YJL132W	184.957	-1.12464	0.260208	-4.32209	1.54558e-05	0.000100037
YMR165C	163.799	-1.19379	0.276349	-4.31985	1.56136e-05	0.000100954
YBL040C	492.945	0.883934	0.204716	4.31786	1.57549e-05	0.000101762
YDR242W	136.987	-1.3132	0.304282	-4.31571	1.59087e-05	0.000102649
YER111C	311.087	-1.00683	0.233694	-4.30833	1.64493e-05	0.000106027
YDR119W	1491.21	0.810193	0.188219	4.30453	1.67342e-05	0.000107752
YJL141C	658.73	-0.844498	0.196207	-4.30411	1.67658e-05	0.000107844
YLR438W	435.719	-0.93272	0.216741	-4.30339	1.68207e-05	0.000108086
YBL045C	1321.39	0.796606	0.18514	4.30272	1.68713e-05	0.000108299
YPR189W	414.002	-0.910527	0.211642	-4.30221	1.69105e-05	0.000108439
YKR072C	372.027	-0.952175	0.221405	-4.3006	1.70338e-05	0.000109118
YCL038C	525.935	-0.962113	0.22381	-4.29879	1.71734e-05	0.000109899
YLR356W	755.438	-0.831273	0.19359	-4.294	1.75486e-05	0.000112185
YDR270W	201.869	-1.0926	0.25449	-4.29328	1.76052e-05	0.000112432
YEL029C	107.704	1.36158	0.317188	4.29266	1.76548e-05	0.000112633
YDR210C-D	5824.18	-0.946362	0.220571	-4.29051	1.78266e-05	0.000113613
YBR021W	620.882	0.842334	0.197531	4.2643	2.00526e-05	0.000127669
YOR386W	102.747	-1.42572	0.334488	-4.2624	2.02243e-05	0.000128631
YPL279C	414.039	0.925512	0.21721	4.26091	2.03599e-05	0.000129361
YKL001C	77.0775	1.51865	0.356633	4.2583	2.05989e-05	0.000130746
YNL298W	405.082	-0.92363	0.216976	-4.25683	2.07342e-05	0.000131471
YBR243C	771.739	0.870337	0.204703	4.2517	2.12149e-05	0.000134383
snR51	885.365	-1.01999	0.239958	-4.25071	2.1309e-05	0.000134842
YOL162W	21.407	-3.21758	0.757101	-4.24987	2.1389e-05	0.000135211
YEL065W	188.568	-1.34504	0.317893	-4.2311	2.32554e-05	0.00014686
YJL066C	154.956	-1.18812	0.281206	-4.2251	2.38831e-05	0.000150671
YNL096C	907.328	0.878378	0.20796	4.22378	2.40242e-05	0.000151408
YMR164C	219.566	-1.09631	0.259786	-4.22007	2.44231e-05	0.000153767
YDL039C	130.422	1.30464	0.309265	4.21852	2.45917e-05	0.000154672
YBL047C	2770.75	-0.739157	0.175279	-4.21703	2.47536e-05	0.000155533
YOR132W	218.272	-1.04881	0.248794	-4.21559	2.49131e-05	0.000156378
YNL237W	91.0218	-1.41347	0.335341	-4.21504	2.49735e-05	0.000156599
YPL004C	1125.58	0.778743	0.18487	4.21239	2.52688e-05	0.000158292
YLR459W	875.896	0.861243	0.204476	4.21196	2.53164e-05	0.000158431
YGR271C-A	82.7736	1.49751	0.35573	4.20968	2.55736e-05	0.00015988
YMR108W	3588.11	0.77293	0.183638	4.20899	2.56517e-05	0.000160208
YMR190C	233.398	-1.03631	0.24631	-4.20732	2.58413e-05	0.00016123
YLR112W	67.4648	1.67014	0.39715	4.20532	2.60714e-05	0.000162503
YDR034W-B	17.1232	-4.04324	0.962735	-4.19974	2.67218e-05	0.000166391
YOL100W	241.959	-1.17136	0.279183	-4.19567	2.72067e-05	0.000169241
YML012W	485.064	0.873556	0.208456	4.1906	2.78219e-05	0.000172895
YML069W	240.781	-1.02477	0.244624	-4.18917	2.79982e-05	0.000173818
YJR151C	828.482	-0.868746	0.20743	-4.18814	2.81254e-05	0.000174434
YHR214W	44.528	2.01658	0.481663	4.18669	2.83047e-05	0.000175371
YJL128C	459.067	-0.875902	0.209658	-4.17776	2.94396e-05	0.000182221
YPL222W	112.242	-1.30433	0.312548	-4.17322	3.0033e-05	0.00018571
YHR025W	5816.64	0.884401	0.211938	4.17293	3.0071e-05	0.000185761
YKL215C	398.496	-0.898766	0.215446	-4.17166	3.02389e-05	0.000186613
YFL062W	40.2472	-2.12309	0.509198	-4.16948	3.0529e-05	0.000188217
YEL003W	27.0765	2.55275	0.612747	4.16608	3.09884e-05	0.00019086
YMR038C	294.2	1.0566	0.253731	4.16425	3.12379e-05	0.000192207
YOL036W	608.941	-0.821583	0.197384	-4.16235	3.14988e-05	0.000193621
YLR178C	182.63	-1.12399	0.270219	-4.15956	3.18864e-05	0.000195811
YLR188W	400.247	0.90805	0.218434	4.15709	3.22321e-05	0.000197739
YDR044W	314.83	0.987889	0.237863	4.15318	3.27883e-05	0.000200911
YGL049C	495.624	-0.905167	0.217955	-4.15301	3.28136e-05	0.000200911
YOR303W	1821.23	-0.787502	0.189957	-4.14568	3.3881e-05	0.000207243
YIL027C	72.7611	1.53409	0.370112	4.14493	3.39918e-05	0.000207716
YPR033C	829.188	0.795497	0.19207	4.14171	3.44723e-05	0.000210447
YDR331W	463.348	0.919415	0.222054	4.1405	3.46553e-05	0.000211357
YMR197C	151.364	-1.16672	0.281837	-4.13969	3.4777e-05	0.000211891
YJL109C	2682.85	0.748713	0.18088	4.13928	3.48403e-05	0.00021207
YML086C	1089.62	0.791922	0.191596	4.1333	3.57595e-05	0.000217453
YGR082W	787.071	0.806371	0.19523	4.13036	3.62195e-05	0.000220035
YKR058W	116.106	-1.26344	0.305947	-4.12962	3.63361e-05	0.000220529
YDR062W	1057.14	0.767354	0.185886	4.12809	3.65788e-05	0.000221786
YML078W	322.027	0.946766	0.229526	4.12487	3.70937e-05	0.000224689
YNL087W	678.485	0.825358	0.200353	4.11951	3.79676e-05	0.000229759
YHR206W	558.036	0.825119	0.20062	4.11284	3.90822e-05	0.000236275
YHR158C	373.031	-0.908129	0.221003	-4.10912	3.97168e-05	0.000239879
YGL037C	768.633	-0.875991	0.213503	-4.10294	4.07932e-05	0.000246142
YHR080C	312.098	-0.925773	0.226063	-4.09519	4.21813e-05	0.000254271
YDL111C	502.833	0.834129	0.203698	4.09493	4.22301e-05	0.000254319
YDR045C	19.0405	3.16144	0.772091	4.09465	4.22805e-05	0.000254377
YIL064W	133.963	1.40009	0.3421	4.09263	4.26509e-05	0.000256358
YLR175W	882.615	0.795865	0.194489	4.09207	4.27532e-05	0.000256725
YPR058W	233.863	1.00705	0.246203	4.09031	4.30792e-05	0.000258434
YPR071W	113.021	1.28681	0.314634	4.08985	4.31651e-05	0.0002587
YKL073W	291.511	0.940478	0.230113	4.08703	4.36927e-05	0.00026161
YBL061C	366.92	-0.946643	0.231719	-4.0853	4.40202e-05	0.000263318
YOL059W	769.861	0.780095	0.190998	4.08431	4.42087e-05	0.000264192
YDR038C	1099.5	0.774847	0.18975	4.08351	4.4361e-05	0.000264849
YBL058W	263.923	-1.04788	0.256667	-4.08263	4.45296e-05	0.000265601
YAL034C	376.516	-0.923091	0.226509	-4.0753	4.59549e-05	0.00027384
YDR086C	93.7958	1.36227	0.334343	4.07447	4.61195e-05	0.000274559
YHR051W	401.072	0.868721	0.213233	4.07404	4.62037e-05	0.000274797
YGL122C	639.151	-0.870876	0.213788	-4.07355	4.6301e-05	0.000275113
YDR179W-A	102.23	1.29851	0.318894	4.07192	4.66276e-05	0.000276649
YNR075W	188.334	1.05066	0.258032	4.07182	4.66482e-05	0.000276649
YLR038C	120.896	1.23577	0.303648	4.06975	4.7063e-05	0.000278844
YBL028C	48.7515	1.82534	0.448986	4.06546	4.79371e-05	0.000283753
YPL057C	1123.84	-0.830917	0.204486	-4.06345	4.83536e-05	0.000285947
YPL078C	294.499	0.947105	0.233163	4.06199	4.86556e-05	0.00028746
YOL062C	440.488	0.857521	0.211172	4.06077	4.89106e-05	0.000288693
YMR280C	101.521	-1.52713	0.376104	-4.06041	4.89868e-05	0.000288869
YHR057C	153.233	1.19893	0.295673	4.05494	5.01476e-05	0.000295435
YAL014C	278.718	0.93986	0.232014	4.05088	5.10249e-05	0.000300319
YDR168W	306.561	-0.926599	0.228782	-4.05014	5.11875e-05	0.000300992
YOL052C	646.257	0.815046	0.201327	4.04838	5.15736e-05	0.000302977
YBR247C	232.084	0.984978	0.243605	4.04335	5.26937e-05	0.000309265
YCR017C	2606.96	0.722285	0.17874	4.04097	5.32302e-05	0.00031212
YPL055C	159.079	-1.10907	0.274477	-4.04068	5.32962e-05	0.000312214
YKR081C	103.532	1.31882	0.326575	4.03834	5.38319e-05	0.000315056
YOL061W	1844.54	0.718047	0.177965	4.03477	5.46566e-05	0.000319582
YNL256W	520.607	0.829488	0.205739	4.03176	5.53615e-05	0.0003234
YML116W	651.958	2.77396	0.688161	4.03097	5.55476e-05	0.000324184
YER120W	2192.89	0.704624	0.17483	4.03033	5.56977e-05	0.000324756
YBR246W	301.737	0.964991	0.239562	4.02815	5.62168e-05	0.000327476
YPR041W	791.737	0.766452	0.190285	4.02791	5.62744e-05	0.000327505
YJL062W	1106.07	0.778557	0.193706	4.01928	5.83758e-05	0.000339418
YHR081W	47.8237	1.86489	0.46422	4.01726	5.88799e-05	0.00034203
YNL288W	857.237	0.763034	0.190129	4.01325	5.98876e-05	0.00034756
YOL101C	83.8093	1.6624	0.415394	4.00198	6.28133e-05	0.000363885
YNL209W	36704.4	0.808581	0.202046	4.00197	6.28174e-05	0.000363885
snR11	25154.5	0.873534	0.218347	4.00068	6.31618e-05	0.000365541
YBR171W	195.667	1.02538	0.256385	3.99938	6.35096e-05	0.000367213
YHR139C	37.1913	-2.06654	0.516852	-3.99832	6.37925e-05	0.000368507
YBR007C	266.282	-1.01061	0.252823	-3.99731	6.40677e-05	0.000369753
YDL037C	156.169	1.21691	0.304618	3.99488	6.47265e-05	0.00037321
YER164W	367.415	-0.869178	0.217652	-3.99343	6.51245e-05	0.000375158
YPR019W	655.785	-0.782507	0.195973	-3.99293	6.52631e-05	0.000375609
YOL064C	335.069	0.927804	0.23238	3.99261	6.535e-05	0.000375762
YKR060W	53.5143	1.68661	0.422522	3.99177	6.55813e-05	0.000376745
YLR247C	323.006	-0.947951	0.237623	-3.9893	6.62678e-05	0.000380338
YCR044C	999.184	0.775331	0.194445	3.98741	6.6798e-05	0.000383028
YKL171W	231.473	-0.991273	0.248637	-3.98682	6.69643e-05	0.000383629
YGR087C	20.0204	-2.95989	0.742551	-3.98612	6.71639e-05	0.000384419
YHR199C	228.033	0.977088	0.245138	3.98586	6.72349e-05	0.000384473
YDR425W	217.914	-0.988859	0.248141	-3.98507	6.74598e-05	0.000385405
YIL137C	1251.29	-0.725792	0.182448	-3.97807	6.94764e-05	0.000396563
YOR246C	213.805	1.0923	0.274794	3.97499	7.03811e-05	0.000401359
YIL072W	37.5312	-2.00771	0.505187	-3.97418	7.06212e-05	0.00040236
YNL284C-B	2655.71	-0.733542	0.184653	-3.97254	7.11089e-05	0.000404769
YIL011W	325.556	0.96961	0.244121	3.97184	7.13206e-05	0.000405603
YDL197C	117.099	-1.20965	0.305244	-3.9629	7.40449e-05	0.000420713
YKL112W	341.142	-0.880212	0.22236	-3.95849	7.54243e-05	0.00042816
YPL111W	367.095	-0.862516	0.218078	-3.95509	7.65071e-05	0.000433911
YMR008C	3286.8	-0.678175	0.171698	-3.94982	7.82102e-05	0.000443167
YLR291C	375.905	0.897728	0.227478	3.94644	7.93215e-05	0.000449056
YGL073W	311.604	-0.960508	0.243444	-3.9455	7.96352e-05	0.000450423
YER176W	241.728	-0.95408	0.242075	-3.94125	8.10584e-05	0.000458057
YER031C	203.377	1.11085	0.28214	3.93724	8.24257e-05	0.000465362
YNL289W	151.033	-1.09896	0.279208	-3.93601	8.28492e-05	0.000467329
YOR310C	702.015	0.789358	0.200724	3.93257	8.40439e-05	0.00047364
YKR026C	193.815	1.00975	0.256796	3.9321	8.42068e-05	0.000474129
YDL057W	57.5814	-1.70553	0.43418	-3.92816	8.55976e-05	0.000481525
YHR148W	87.848	1.33982	0.341108	3.92783	8.57143e-05	0.000481669
YER043C	7442.24	0.668591	0.170226	3.92766	8.57777e-05	0.000481669
YGR155W	2840.81	0.743897	0.18953	3.92496	8.67442e-05	0.000486658
YGL226C-A	641.978	0.961974	0.245228	3.92277	8.75362e-05	0.000490659
YJL173C	278.52	0.963903	0.245769	3.92198	8.78225e-05	0.000491822
YDL106C	194.991	-1.02321	0.261	-3.92036	8.84164e-05	0.000494621
YDR222W	173.683	1.04182	0.265759	3.92018	8.84811e-05	0.000494621
YGR103W	465.99	0.825636	0.210696	3.9186	8.9064e-05	0.000497434
YOR253W	124.426	1.18606	0.302895	3.91573	9.01318e-05	0.000502947
YMR135C	153.029	-1.08797	0.278014	-3.91338	9.10137e-05	0.000507413
YLR301W	242.304	0.940704	0.240445	3.91235	9.14031e-05	0.000509129
YDR519W	134.387	1.20318	0.307633	3.91108	9.18851e-05	0.00051093
YHR102W	427.714	-0.822876	0.210397	-3.91106	9.18904e-05	0.00051093
YDL246C	8.57674	6.58837	1.68476	3.91057	9.20768e-05	0.000511511
YNL274C	182.396	-1.04636	0.267663	-3.90925	9.2585e-05	0.000513876
YOR142W-B	7543.6	-0.822058	0.210308	-3.90884	9.27405e-05	0.000514281
YKL033W-A	438.771	0.849307	0.21734	3.90773	9.31665e-05	0.000516184
YBR112C	1043.82	-0.758175	0.194049	-3.90712	9.34014e-05	0.000517026
YLR259C	4199.9	-0.741037	0.189687	-3.90662	9.35944e-05	0.000517634
YML034W	242.947	-0.979992	0.251007	-3.90424	9.45223e-05	0.000522303
YJL041W	656.322	-0.774883	0.198489	-3.90391	9.46509e-05	0.00052255
YAL025C	81.9589	1.36611	0.350177	3.90119	9.57197e-05	0.00052779
YCR012W	77135.2	-0.652097	0.167159	-3.90107	9.57693e-05	0.00052779
YOR294W	36.2068	2.02365	0.518961	3.89942	9.64231e-05	0.000530923
YOR254C	995.261	0.755428	0.193766	3.89866	9.67272e-05	0.000532128
YPR052C	288.152	1.18771	0.304764	3.89717	9.73246e-05	0.000534942
YPL090C	2009.92	0.831962	0.213596	3.89502	9.81911e-05	0.000539229
YGL020C	105.281	1.26849	0.326051	3.89048	0.000100046	0.000548933
YBR025C	3675.11	0.684574	0.176009	3.88943	0.000100481	0.000550835
YGL220W	120.317	1.33973	0.344509	3.88881	0.000100736	0.000551746
YDR443C	406.668	-0.850954	0.219027	-3.88516	0.000102263	0.000559618
YKL051W	506.199	-0.837482	0.215622	-3.88403	0.000102741	0.000561739
YDR368W	359.218	1.0295	0.265258	3.88112	0.000103978	0.000568004
YLL041C	656.837	0.757315	0.195191	3.87988	0.000104509	0.000570408
YLR029C	5566.32	0.786443	0.202725	3.87936	0.00010473	0.000571115
YML004C	668.262	-0.789185	0.203489	-3.87826	0.000105205	0.000573202
YOL030W	8424.65	-0.675215	0.174163	-3.87693	0.000105784	0.000575854
YJR029W	42887.9	-0.699039	0.180365	-3.87568	0.000106327	0.000578011
YLR225C	107.968	-1.23828	0.319508	-3.87559	0.000106366	0.000578011
YKR088C	827.079	0.735917	0.189936	3.87454	0.000106824	0.000579995
YDR261W-B	3253.3	-1.02268	0.264079	-3.87263	0.000107666	0.00058406
YDR529C	599.218	0.785414	0.202837	3.87214	0.000107882	0.000584723
YDR494W	204.293	-0.977951	0.252693	-3.87012	0.000108781	0.000589083
YPR154W	684.943	-0.781185	0.202029	-3.86671	0.000110314	0.000596866
YLR264W	170.002	1.24594	0.3228	3.85978	0.00011349	0.000613518
YBR229C	869.393	0.728461	0.188825	3.85786	0.000114386	0.000617706
YHR008C	511.914	0.896843	0.232489	3.85757	0.000114522	0.000617706
YGL143C	132.241	-1.12231	0.290944	-3.85748	0.000114562	0.000617706
YKL078W	158.239	1.09914	0.285213	3.85374	0.000116327	0.00062668
YOL124C	75.5727	1.44164	0.374253	3.85204	0.000117136	0.000630492
YLR460C	38.1197	2.18589	0.567657	3.85072	0.00011777	0.000633356
YAL051W	323.219	-0.86174	0.223936	-3.84815	0.000119014	0.000639496
YMR131C	623.146	0.766429	0.199237	3.84682	0.000119662	0.000642423
YJL074C	215.278	-0.978057	0.254379	-3.84488	0.000120613	0.000646969
YGR038C-B	12872.4	-0.801394	0.20859	-3.84196	0.000122057	0.000654152
YFR016C	157.097	-1.04628	0.272494	-3.83963	0.000123218	0.000659811
YDL063C	218.513	0.976786	0.254452	3.83879	0.000123643	0.000661517
YDR174W	206.77	0.960086	0.250355	3.8349	0.000125613	0.000671483
YPL196W	123.599	-1.14006	0.297515	-3.83195	0.000127131	0.000679011
snR34	8482.67	0.886129	0.231351	3.83024	0.000128016	0.000683153
YDR210W	118.757	1.15572	0.302218	3.82413	0.000131236	0.000699739
YJR111C	157.705	1.05301	0.275527	3.82179	0.000132485	0.000705792
YDL125C	365.764	0.908079	0.237768	3.81918	0.000133898	0.000712196
YDR489W	147.678	1.08343	0.283684	3.81914	0.000133915	0.000712196
YDR475C	150.109	-1.06741	0.279532	-3.81857	0.000134229	0.000713254
YGL184C	69.6856	-1.42181	0.372406	-3.8179	0.00013459	0.000714568
YKL064W	586.075	-0.858401	0.224887	-3.81703	0.000135067	0.000716485
YLR151C	25.7452	-2.31582	0.608306	-3.80701	0.000140658	0.000745514
YLR173W	159.479	-1.07853	0.283368	-3.8061	0.000141176	0.000747431
YCR057C	460.45	0.799646	0.210104	3.80595	0.00014126	0.000747431
YMR311C	115.466	-1.18983	0.312674	-3.80535	0.000141605	0.000748619
YOR069W	135.889	-1.10878	0.291491	-3.80383	0.000142475	0.00075258
YGR225W	16.8731	-3.32113	0.873706	-3.8012	0.000143998	0.000759983
YNL262W	469.694	-0.793297	0.208828	-3.79881	0.000145391	0.00076655
YBR157C	136.964	1.11505	0.293538	3.79865	0.000145488	0.00076655
YDL243C	29.192	2.31442	0.609757	3.79564	0.000147261	0.000775235
YLR167W	12057.1	0.833843	0.219733	3.79479	0.000147767	0.000777244
YIL075C	1888.16	-0.739107	0.194956	-3.79116	0.000149948	0.000788049
YBR181C	2592.83	0.861843	0.227391	3.79013	0.000150568	0.00079064
YPL050C	786.075	0.742078	0.195807	3.78985	0.000150736	0.000790859
YFL054C	106.221	-1.23155	0.324988	-3.78951	0.000150947	0.000791297
YML080W	91.8539	1.2625	0.333197	3.78904	0.000151232	0.000792128
YDL221W	15.0682	-3.7308	0.985886	-3.78421	0.000154196	0.000806974
YBR170C	132.545	-1.10039	0.290916	-3.78251	0.000155256	0.000811837
YLR362W	121.979	-1.18181	0.312484	-3.782	0.000155575	0.000812824
YDR284C	462.912	0.781476	0.206765	3.77954	0.000157117	0.000820195
YGR266W	382.243	-0.893174	0.236338	-3.77922	0.00015732	0.000820564
YDL157C	77.8342	1.33154	0.352364	3.77888	0.000157538	0.000821013
snR14	6405.27	-0.881899	0.233473	-3.77731	0.000158534	0.000825516
YGR096W	134.076	1.11847	0.296135	3.77688	0.000158803	0.000826225
YLL061W	239.746	1.02863	0.272398	3.7762	0.000159237	0.000827796
YER141W	2857.52	-0.680057	0.180168	-3.77457	0.000160281	0.000832528
YNL332W	36.6856	-1.95642	0.518488	-3.77331	0.000161098	0.000836074
YOR359W	461.414	0.787622	0.20893	3.76979	0.000163387	0.000846708
Q0010	7.6651	6.41698	1.70224	3.76974	0.000163419	0.000846708
YIL070C	314.705	-0.881896	0.234019	-3.76848	0.000164242	0.000850268
Q0075	7.60881	6.408	1.70278	3.76325	0.00016772	0.00086755
YBR182C	105.601	-1.19993	0.319385	-3.75701	0.000171956	0.000888727
YDR465C	195.398	0.986164	0.262555	3.75603	0.000172631	0.000891474
YDR324C	257.285	0.917236	0.24431	3.7544	0.000173757	0.000896545
YMR259C	682.869	0.744552	0.19833	3.7541	0.000173964	0.00089687
YJR139C	5671.74	0.65839	0.175393	3.7538	0.000174177	0.000897227
YDR322C-A	138.402	1.06883	0.284931	3.75118	0.000176007	0.00090529
YDL219W	96.0372	1.26649	0.337661	3.75079	0.000176279	0.00090529
YPL274W	768.504	0.777246	0.207224	3.75076	0.000176302	0.00090529
YGL114W	625.26	0.910624	0.242786	3.75073	0.000176323	0.00090529
YDL167C	295.078	0.949726	0.253302	3.74938	0.000177269	0.000909397
YPL190C	1254.45	-0.722382	0.192978	-3.74333	0.000181599	0.000930844
YPL227C	189.643	0.998888	0.267228	3.73796	0.00018552	0.000950163
YDR404C	297.139	0.911271	0.243929	3.7358	0.000187118	0.00095756
YPR193C	13.8348	-3.68696	0.98719	-3.7348	0.000187862	0.000960575
YCR059C	266.275	0.994734	0.26647	3.73301	0.000189208	0.000966667
YGL014W	1585.48	0.679332	0.182118	3.73017	0.00019135	0.000976811
YFL030W	163.76	-1.02567	0.274998	-3.72975	0.000191667	0.000977629
YMR050C	1028.83	-1.00488	0.269506	-3.72861	0.000192537	0.000981263
YER011W	127.504	1.14577	0.30734	3.72802	0.000192991	0.00098277
YML077W	129.96	1.09507	0.293894	3.72608	0.000194479	0.00098954
YAL063C	110.492	-1.17563	0.315646	-3.72452	0.000195688	0.000994882
YLR294C	373.19	0.835728	0.225032	3.71381	0.000204164	0.00103712
YOR267C	761.645	-0.771279	0.207749	-3.71255	0.000205184	0.00104146
YEL077C	331.622	-0.841393	0.226687	-3.7117	0.000205872	0.0010441
YPR080W	55992.6	0.674335	0.1817	3.71126	0.000206229	0.00104506
YKL016C	354.403	0.85041	0.229321	3.70838	0.000208591	0.00105617
YOL126C	149.557	-1.02593	0.276789	-3.70655	0.000210106	0.00106298
YPL009C	230.749	-0.902763	0.243642	-3.70528	0.000211157	0.00106743
YLR227W-B	370.552	-0.80161	0.21644	-3.70361	0.000212553	0.00107362
YOR137C	261.504	-0.927347	0.250479	-3.7023	0.000213657	0.00107832
YGL155W	225.247	0.920034	0.248811	3.69773	0.000217538	0.00109702
YPR079W	120.373	-1.10729	0.299507	-3.69705	0.000218119	0.00109906
YHR179W	1712.07	0.954812	0.258347	3.69586	0.000219148	0.00110335
YDL022W	595.793	-0.733205	0.198445	-3.69475	0.000220103	0.00110726
YFL031W	4312.83	0.647694	0.175385	3.69299	0.000221635	0.00111407
YJL111W	561.816	0.759306	0.205698	3.69136	0.000223054	0.00112025
YLR212C	551.586	0.751405	0.203568	3.69117	0.000223223	0.00112025
YAL061W	56.2299	-1.56751	0.424701	-3.69085	0.000223502	0.00112075
YPR091C	509.567	-0.782554	0.212533	-3.68203	0.000231382	0.00115933
YCL035C	141.439	-1.09717	0.298196	-3.67937	0.000233813	0.00117057
YKL116C	249.025	0.880961	0.239458	3.67898	0.000234165	0.00117139
YAL001C	123.489	-1.13129	0.307764	-3.67584	0.000237072	0.00118498
YDR421W	121.034	-1.11362	0.303152	-3.67348	0.000239265	0.00119498
YMR123W	174.661	1.01797	0.277347	3.67039	0.000242181	0.00120769
YFR020W	81.9089	1.2635	0.344244	3.67037	0.000242197	0.00120769
YNL307C	3232.66	0.640401	0.174599	3.66784	0.000244608	0.00121874
YDR399W	1361.43	0.713924	0.194705	3.6667	0.000245705	0.00122323
YKL182W	23710.3	0.624162	0.170276	3.66558	0.000246778	0.00122745
YLL031C	1025.8	0.68986	0.188208	3.66541	0.000246947	0.00122745
YNL054W-B	20661.7	-0.710297	0.193887	-3.66346	0.000248828	0.00123581
YJR045C	8545.08	-0.663035	0.181014	-3.66288	0.000249391	0.00123762
YHR132C	463.39	0.779796	0.212973	3.66148	0.000250767	0.00124283
YGR178C	702.61	-0.71337	0.194835	-3.6614	0.000250839	0.00124283
YGR186W	194.075	-0.933574	0.255031	-3.66063	0.000251591	0.00124557
YMR127C	55.4686	1.48966	0.4072	3.6583	0.000253893	0.00125582
YOR195W	163.393	-1.01669	0.277926	-3.65813	0.000254066	0.00125582
YOL051W	780.204	-0.774352	0.211737	-3.65714	0.000255049	0.00125968
YGR284C	2049.95	0.664475	0.18191	3.65277	0.000259422	0.00127969
YIL016W	55.4356	1.56635	0.428822	3.65269	0.00025951	0.00127969
YHR137W	1186.12	-0.681743	0.186779	-3.65001	0.00026223	0.00129208
snR31	59073.8	-0.702728	0.192693	-3.64688	0.000265447	0.0013069
YMR128W	333.224	-0.815763	0.223744	-3.64596	0.000266395	0.00130952
YLL054C	248.33	0.952354	0.261208	3.64596	0.0002664	0.00130952
YCR004C	369.149	0.796025	0.218368	3.64534	0.000267033	0.0013116
YLR414C	585.27	-0.765547	0.210144	-3.64297	0.000269515	0.00132275
YBR080C	935.202	-0.717085	0.196934	-3.64124	0.000271332	0.00133061
YMR222C	228.642	0.938192	0.25773	3.64021	0.000272411	0.00133486
YKR047W	26.029	-2.22186	0.610494	-3.63944	0.00027323	0.00133782
YDL233W	149.076	-1.01601	0.279395	-3.63646	0.000276413	0.00135234
YBR086C	5145.06	0.613923	0.168874	3.6354	0.000277554	0.00135686
YDR405W	97.5146	-1.18751	0.326691	-3.63496	0.000278027	0.00135739
YML127W	408.84	0.771009	0.21212	3.63477	0.000278228	0.00135739
YPL069C	154.216	1.00582	0.276729	3.63469	0.000278315	0.00135739
YDR342C	4172.14	-0.661848	0.18214	-3.63374	0.000279342	0.00136133
YBR154C	105.333	1.14181	0.314411	3.63159	0.000281683	0.00137084
YFL013W-A	7.08161	-6.24806	1.7205	-3.63154	0.000281734	0.00137084
YDL137W	730.719	0.713284	0.196447	3.63093	0.000282407	0.00137258
YOR127W	459.598	-0.845224	0.232792	-3.63081	0.000282532	0.00137258
YDL225W	178.523	-0.952354	0.262352	-3.63006	0.000283353	0.0013755
YOR198C	865.273	-0.705671	0.194434	-3.62935	0.000284135	0.00137822
YOR124C	588.498	-0.729867	0.201288	-3.62599	0.000287852	0.001395
YOR209C	426.241	0.762105	0.210188	3.62582	0.000288041	0.001395
YGR237C	154.33	-0.991522	0.273535	-3.62484	0.00028914	0.00139923
YNL305C	444.827	-0.776704	0.214375	-3.62311	0.000291078	0.00140752
YLR068W	21.338	2.5984	0.71806	3.61863	0.000296162	0.00143099
YML023C	186.389	0.930525	0.257175	3.61825	0.000296602	0.00143201
YLR363W-A	18.904	2.68935	0.743705	3.61616	0.000299007	0.0014425
YHL030W	1101.78	-0.766818	0.212158	-3.61437	0.000301077	0.00145136
YOR320C	395.918	0.785103	0.217338	3.61237	0.000303415	0.0014615
YOL002C	307.395	0.8319	0.230378	3.61102	0.000304996	0.00146799
YER022W	162.826	-0.990319	0.274417	-3.60881	0.000307608	0.00147941
YPL016W	510.792	-0.808385	0.224075	-3.60765	0.000308983	0.00148441
YDL130W-A	25.9867	-2.16293	0.599558	-3.60753	0.000309124	0.00148441
YDR224C	765.685	0.722337	0.200631	3.60032	0.000317826	0.00152503
YKL128C	213.113	0.892351	0.247977	3.59852	0.000320029	0.00153442
YPL230W	189.112	-0.991083	0.275449	-3.59806	0.000320596	0.00153489
YKL164C	9662.62	-0.644728	0.179189	-3.59804	0.000320621	0.00153489
YDL190C	722.423	-0.696427	0.193751	-3.59444	0.000325092	0.0015551
YGR187C	113.734	1.13917	0.31726	3.59066	0.000329844	0.00157662
YDR087C	52.871	1.49971	0.417944	3.5883	0.000332843	0.00158974
YLR056W	6160.68	0.670457	0.186907	3.58712	0.000334351	0.00159572
YKL205W	567.623	0.752809	0.209981	3.58513	0.000336914	0.00160672
YMR089C	355.217	-0.807996	0.225428	-3.58427	0.000338023	0.00161078
YBL018C	67.0753	1.42279	0.397035	3.58354	0.000338968	0.00161405
YER122C	531.622	-0.720792	0.201351	-3.57977	0.000343897	0.00163518
YOL080C	38.7002	1.72793	0.482696	3.57974	0.000343932	0.00163518
YER053C-A	24.0728	-2.27872	0.636677	-3.57909	0.000344794	0.00163803
YOR378W	33.338	2.00377	0.560095	3.57756	0.000346819	0.0016464
YOR275C	271.664	-0.836144	0.233927	-3.57439	0.000351052	0.00166522
YDR424C	58.3573	1.46519	0.409967	3.57392	0.000351682	0.00166695
YKL105C	206.69	-0.950271	0.266003	-3.57241	0.000353715	0.00167531
YLR166C	265.104	-0.867596	0.242883	-3.57208	0.00035416	0.00167614
YOL085W-A	29.7013	-1.98285	0.555655	-3.5685	0.000359029	0.0016979
YCR069W	615.405	0.701802	0.196789	3.56626	0.000362109	0.00171116
YIL145C	271.136	0.830004	0.232823	3.56495	0.000363925	0.00171844
YLR104W	290.534	0.828265	0.23237	3.56443	0.000364646	0.00172054
YOR272W	282.352	0.860511	0.241596	3.56177	0.000368359	0.00173548
YLR405W	62.2832	1.38495	0.388856	3.5616	0.000368596	0.00173548
YIL126W	430.579	-0.745441	0.209301	-3.56157	0.000368647	0.00173548
YHR142W	771.861	-0.683809	0.192025	-3.56104	0.000369395	0.00173769
YOR009W	192.525	-1.00375	0.281897	-3.56071	0.000369858	0.00173855
YDR016C	49.7846	1.52617	0.429199	3.55586	0.000376741	0.00176958
YGR094W	3683.12	0.608002	0.171099	3.55351	0.000380128	0.00178414
YPL137C	1017.95	-0.661174	0.186093	-3.55293	0.000380968	0.00178674
YML010W	382.676	-0.845471	0.2381	-3.55091	0.000383907	0.00179917
YBL083C	163.559	0.966086	0.272526	3.54492	0.000392726	0.00183911
YDR225W	847.332	0.719276	0.20299	3.54341	0.00039499	0.00184833
YGR067C	87.0427	-1.19186	0.336432	-3.54264	0.000396141	0.00185233
YJL083W	176.783	-0.970425	0.274373	-3.53688	0.000404883	0.00189178
YER125W	2303.62	0.612757	0.173281	3.5362	0.000405924	0.00189523
YGR194C	135.894	-1.00723	0.284978	-3.53441	0.000408693	0.00190672
YGR262C	189.616	0.934972	0.264574	3.53387	0.000409521	0.00190916
YJL176C	310.19	-0.80344	0.227421	-3.53283	0.000411138	0.00191526
YOR004W	90.1968	1.16974	0.33114	3.53245	0.000411721	0.00191655
YDR061W	204.391	-0.898049	0.254345	-3.53084	0.000414249	0.00192688
YMR092C	648.871	-0.738101	0.209265	-3.52711	0.00042013	0.00195277
YKL014C	799.296	0.702175	0.199102	3.52671	0.000420759	0.00195424
YLR437C	84.279	1.44122	0.408901	3.52463	0.000424081	0.00196751
YJL106W	46.8049	-1.57379	0.446525	-3.52452	0.000424247	0.00196751
YDL168W	244.111	1.00227	0.284439	3.52368	0.000425602	0.00197232
YBR267W	146.476	0.9781	0.277718	3.52191	0.000428444	0.00198378
YGR056W	313.869	-0.832265	0.236321	-3.52175	0.00042871	0.00198378
YDR502C	716.184	0.705556	0.200404	3.52067	0.000430461	0.00198987
YPL173W	86.1427	-1.26644	0.359728	-3.52054	0.000430665	0.00198987
YJL101C	766.331	0.977683	0.278028	3.51649	0.000437292	0.00201899
YGL045W	103.334	-1.12283	0.319371	-3.51575	0.000438521	0.00202317
YNL240C	198.685	0.902408	0.256823	3.51374	0.00044185	0.00203702
YCR028C	493.088	0.733837	0.208997	3.51123	0.00044604	0.00205482
YBR102C	176.023	-0.938097	0.267368	-3.50863	0.000450417	0.00207345
snR128	81756.3	-0.82384	0.23508	-3.50451	0.000457452	0.00210315
YNL045W	1890.44	-0.625087	0.178369	-3.50445	0.000457545	0.00210315
YDR528W	132.306	1.02506	0.292587	3.50345	0.000459273	0.00210827
YOR311C	475.399	0.778388	0.22218	3.50341	0.000459333	0.00210827
YGR021W	89.1033	-1.18213	0.337579	-3.5018	0.000462133	0.00211955
YMR031C	170.475	-0.961606	0.274908	-3.49792	0.000468905	0.00214903
YKL176C	1330.85	0.631104	0.180463	3.49714	0.000470273	0.00215372
YCR077C	1165.81	0.637553	0.18249	3.49362	0.000476511	0.00218069
YBR121C	2629.53	0.611445	0.175198	3.49002	0.000482982	0.00220868
YGR156W	334.513	-0.835857	0.239515	-3.48979	0.000483406	0.00220899
YAL044W-A	189.93	0.982348	0.281558	3.48897	0.000484878	0.0022141
YDR380W	656.481	0.769595	0.220596	3.48871	0.000485356	0.00221466
YBR203W	479.039	-0.793217	0.22746	-3.48728	0.000487961	0.00222492
YFR029W	167.955	-0.955339	0.274146	-3.48479	0.000492529	0.00224411
YPL075W	446.127	-0.79043	0.22697	-3.48253	0.000496693	0.00226142
YML126C	4605.24	0.619176	0.177826	3.48192	0.00049784	0.00226499
YOL087C	291.888	-0.794468	0.228245	-3.48078	0.000499964	0.00227299
YNL315C	233.399	-0.852989	0.245228	-3.47836	0.000504496	0.00229193
YNL293W	114.24	-1.08485	0.31204	-3.47663	0.000507766	0.0023051
YDR196C	116.81	1.06097	0.305271	3.4755	0.000509895	0.00231149
YDL109C	66.9719	-1.37891	0.396752	-3.47549	0.000509915	0.00231149
YFL061W	34.8323	-1.81995	0.523751	-3.47484	0.000511159	0.00231416
YPL162C	148.762	0.996141	0.286676	3.47479	0.000511247	0.00231416
YBR073W	468.239	-0.72542	0.208904	-3.4725	0.000515626	0.00233229
YFL021W	2536.34	0.600824	0.173036	3.47224	0.000516141	0.00233293
YOR340C	206.965	0.895671	0.258278	3.46786	0.000524618	0.00236952
YPR144C	505.592	0.740347	0.213748	3.46364	0.000532918	0.00240374
YOR175C	704.074	0.708045	0.204423	3.46362	0.000532965	0.00240374
YLR118C	202.303	0.870519	0.251464	3.46181	0.000536562	0.00241688
YLR136C	36.7662	-1.73022	0.499808	-3.46176	0.000536654	0.00241688
snR37	78703.4	0.681118	0.1968	3.46096	0.00053826	0.00242236
YFL036W	658.798	-0.743316	0.214831	-3.46001	0.000540151	0.00242912
YGR144W	46.0928	-1.55732	0.450347	-3.45805	0.000544101	0.00244512
YHR001W-A	124.907	1.02537	0.296555	3.45761	0.000544997	0.00244738
snR24	13171.3	-0.809432	0.234145	-3.45697	0.000546288	0.00245141
YDL081C	1423.07	1.89105	0.547348	3.45494	0.000550422	0.00246819
YDR111C	83.9798	1.18376	0.342696	3.45424	0.000551848	0.0024728
YOR145C	289.657	0.820157	0.237455	3.45395	0.000552449	0.00247372
YJR041C	771.311	0.694904	0.201243	3.45306	0.000554263	0.00248006
YDR456W	1171.35	0.649388	0.188198	3.45055	0.000559439	0.00250142
YOR122C	2493.67	0.648894	0.188127	3.44924	0.000562163	0.0025118
YGR027C	750.04	0.875346	0.253805	3.4489	0.000562885	0.00251323
YJL078C	12940.9	-0.58641	0.170042	-3.44863	0.000563448	0.00251394
YJR078W	265.945	-0.883306	0.256295	-3.44645	0.000568004	0.00253245
YLR026C	158.22	-0.94558	0.274866	-3.44015	0.000581396	0.00258889
YMR275C	540.67	-0.697808	0.202845	-3.4401	0.000581492	0.00258889
YGL038C	419.666	0.732327	0.2129	3.43977	0.000582204	0.0025902
YKR039W	3985.53	0.593808	0.172675	3.43888	0.000584117	0.00259686
YNL242W	230.427	-0.836784	0.243375	-3.43826	0.000585471	0.00260103
YEL034C-A	118.163	1.09934	0.319835	3.43721	0.000587733	0.00260921
YER146W	115.333	1.08343	0.315233	3.43691	0.000588385	0.00261025
YIL173W	363.294	-1.06183	0.309081	-3.43542	0.000591627	0.00262277
YLR035C-A	9498.7	-0.625257	0.182097	-3.43364	0.000595533	0.00263821
YHR151C	703.022	0.671513	0.195799	3.4296	0.000604471	0.0026759
YNL113W	141.558	0.969767	0.282997	3.42677	0.000610799	0.00270199
YOL023W	133.125	-1.00618	0.293786	-3.42487	0.000615089	0.00271904
YHR083W	263.912	0.802505	0.234582	3.421	0.000623924	0.00275614
YJR125C	232.804	-0.855063	0.24997	-3.42066	0.000624688	0.00275757
YDR379W	142.971	-0.966235	0.28261	-3.41897	0.000628588	0.00277282
YKL204W	373.317	-0.872644	0.25541	-3.41664	0.000633999	0.00279471
YPR139C	167.766	0.925384	0.270897	3.41599	0.000635496	0.00279933
YDL052C	527.906	0.704736	0.206321	3.41572	0.00063614	0.00280018
YJR091C	1455.07	-0.673893	0.197338	-3.41492	0.000638017	0.00280512
YKL197C	151.934	-0.962307	0.2818	-3.41485	0.000638161	0.00280512
YCL036W	69.919	1.28785	0.377323	3.41312	0.000642247	0.00282109
YJL001W	345.658	0.768674	0.225311	3.41162	0.000645778	0.0028346
YDL064W	57.1788	1.37037	0.40172	3.41126	0.000646626	0.00283633
YBR225W	313.91	-0.780547	0.228887	-3.41019	0.000649182	0.00284553
YGR213C	71.2774	-1.26675	0.371481	-3.41	0.000649638	0.00284553
YIL118W	173.14	0.919332	0.269728	3.40836	0.000653546	0.00286064
YPL248C	114.633	-1.10749	0.324961	-3.40808	0.000654205	0.00286124
YML075C	2931.37	0.599368	0.175875	3.40792	0.000654601	0.00286124
YJR118C	104.943	1.06723	0.313183	3.40769	0.000655155	0.00286166
YDL224C	1052.62	0.643346	0.188835	3.40692	0.000657	0.0028677
YDL070W	425.215	-0.715434	0.210084	-3.40546	0.000660526	0.00288108
YFL053W	17.5415	-2.5909	0.761369	-3.40296	0.000666612	0.00290559
YNR046W	502.239	0.706952	0.207763	3.40268	0.00066729	0.00290651
YDR084C	520.132	0.728208	0.214134	3.4007	0.000672126	0.00292553
YBR179C	212.335	-0.84419	0.248348	-3.39922	0.000675784	0.00293808
YPL250C	297.096	-0.783372	0.230461	-3.39915	0.000675952	0.00293808
YPL142C	21.7793	2.30199	0.677343	3.39856	0.000677425	0.00294243
YDR302W	190.371	0.91989	0.270694	3.39826	0.000678153	0.00294354
YLL014W	256.817	0.890103	0.262408	3.39206	0.000693681	0.00300885
YNL157W	109.434	-1.05765	0.311905	-3.39093	0.000696557	0.00301922
YBR245C	371.544	-0.735429	0.216984	-3.38932	0.000700659	0.00303392
YPL175W	173.611	-0.903287	0.266518	-3.38922	0.000700922	0.00303392
YER114C	447.862	-0.733581	0.216707	-3.38512	0.000711462	0.0030774
snR83	126921	0.767665	0.226834	3.38427	0.000713688	0.00308489
snR30	127205	-0.71087	0.210072	-3.38394	0.000714542	0.00308644
YGL019W	232.931	0.830146	0.245349	3.38353	0.000715603	0.00308889
YDL185W	9021.18	0.577541	0.170731	3.38276	0.000717607	0.00309539
YNL327W	20386.2	-0.590056	0.174461	-3.38217	0.000719147	0.00309989
YER061C	159.312	-0.925166	0.273639	-3.38097	0.000722302	0.00311134
YCL030C	1841.06	-0.835991	0.247291	-3.38059	0.000723306	0.00311253
YPR113W	1782.44	0.653825	0.193412	3.38049	0.000723576	0.00311253
YBL105C	560.706	-0.696153	0.205955	-3.38013	0.000724517	0.00311443
YDR169C	213.968	-0.893608	0.264526	-3.37815	0.000729761	0.00313481
YLR303W	7584.34	0.580395	0.172017	3.37406	0.000740689	0.00317956
YPR202W	68.1505	1.26076	0.373989	3.3711	0.000748675	0.00321028
YPR183W	3687.22	0.652956	0.193696	3.37103	0.000748877	0.00321028
YGL101W	141.197	1.03671	0.307644	3.36983	0.000752154	0.00322211
YDR320C	282.588	-0.789906	0.234608	-3.36692	0.000760137	0.00325408
YDR524C-B	3073.98	0.660979	0.19637	3.36598	0.000762719	0.00326289
YDR322W	359.042	-0.733196	0.217858	-3.36548	0.000764111	0.0032666
YPR047W	125.21	-1.00828	0.299629	-3.36508	0.000765215	0.00326908
YGL022W	2356.05	0.597402	0.177771	3.36051	0.000777999	0.00331956
YKL127W	961.22	0.632516	0.188223	3.36047	0.000778097	0.00331956
YFL056C	652.407	3.67766	1.09456	3.35995	0.000779567	0.00332356
YDR245W	275.93	0.864163	0.257384	3.35748	0.000786554	0.00335105
YBR146W	800.093	-0.647428	0.193019	-3.35421	0.000795907	0.00338858
YOR158W	219.03	-0.834003	0.248691	-3.35357	0.00079777	0.0033942
snR60	4486.21	-0.693093	0.206687	-3.35334	0.000798427	0.00339467
YGR185C	910.698	0.626504	0.187092	3.34865	0.000812075	0.00345035
YLR003C	127.229	1.06517	0.318401	3.34538	0.000821707	0.0034889
YHR038W	60.7052	-1.34455	0.402082	-3.34397	0.000825899	0.00350431
YJL116C	67.8399	-1.28235	0.383533	-3.34351	0.000827256	0.00350768
YNL002C	127.196	1.12733	0.338042	3.33489	0.000853326	0.00361576
YOL123W	408.371	-0.753919	0.226252	-3.33221	0.000861587	0.00364828
YER067W	304.319	-0.792701	0.238291	-3.32661	0.000879089	0.00371986
YER144C	625.614	-0.657575	0.19774	-3.32545	0.000882761	0.00373287
YLR326W	35.6069	-1.65721	0.498445	-3.32476	0.000884961	0.00373963
YAL038W	94466	0.601244	0.180924	3.32319	0.000889927	0.00375807
YPL214C	225.204	-0.812611	0.244649	-3.32154	0.000895236	0.00377793
YNL189W	833.496	0.665848	0.200699	3.31764	0.000907811	0.00382841
YLR435W	41.8796	1.52179	0.458764	3.31716	0.000909376	0.00383241
YFL001W	125.458	1.01346	0.305686	3.31537	0.000915228	0.00385447
YAL039C	114.448	-1.04036	0.313932	-3.31396	0.000919844	0.0038713
YLR466W	680.581	-0.684419	0.206551	-3.31355	0.00092118	0.0038743
YDR233C	10920.3	0.588631	0.177755	3.31148	0.000928038	0.00389905
YDL047W	218.596	0.819425	0.247456	3.3114	0.000928316	0.00389905
YLL012W	424.826	-0.728146	0.220009	-3.30961	0.000934258	0.00392137
YNR047W	422.758	-0.752519	0.227449	-3.30851	0.000937922	0.0039341
YLR084C	989.573	0.619056	0.187135	3.30808	0.000939386	0.00393759
YAL019W-A	5.60252	-5.91252	1.78755	-3.30761	0.000940953	0.00394151
YML115C	377.041	0.771829	0.233375	3.30725	0.000942161	0.00394392
YMR215W	3729.86	0.652545	0.197374	3.30614	0.000945903	0.00395692
YGL100W	235.408	0.824396	0.249389	3.30566	0.000947524	0.00396056
YMR093W	419.911	0.706985	0.213881	3.30551	0.000948044	0.00396056
YDR210W-B	1421.76	-0.72876	0.220535	-3.30452	0.000951408	0.00397195
Q0140	5.45221	5.93243	1.79638	3.30244	0.00095849	0.00399884
YOR021C	130.402	0.959052	0.290473	3.30169	0.000961035	0.00400678
YJL157C	311.766	0.760935	0.230534	3.30075	0.000964273	0.00401759
YLR215C	71.5312	1.21909	0.36963	3.29813	0.000973295	0.00405247
YOR049C	174.359	-0.938318	0.284648	-3.29642	0.00097926	0.00407458
YCL043C	18102.5	0.555697	0.168752	3.29297	0.000991345	0.00412212
YAL060W	848.142	-0.648722	0.197055	-3.29209	0.000994458	0.00413231
YHL002W	227.715	-0.910941	0.276755	-3.2915	0.000996533	0.00413817
YER086W	3475.18	0.570683	0.173407	3.291	0.000998313	0.0041428
YJL052W	17682.7	-2.66959	0.811378	-3.29019	0.00100121	0.00415206
YDL051W	208.559	0.852928	0.259317	3.28914	0.00100495	0.00416224
YGL140C	1042.05	0.646374	0.196519	3.28912	0.001005	0.00416224
YKL160W	83.8019	1.15304	0.350706	3.28776	0.00100988	0.00417967
YJR073C	920.28	-0.668074	0.203318	-3.28586	0.00101672	0.00420519
YKR001C	1352.51	-0.614313	0.187039	-3.28441	0.00102197	0.00422412
YPL127C	316.223	-0.732933	0.223339	-3.2817	0.00103182	0.00426199
YML067C	387.735	0.738841	0.225159	3.28142	0.00103287	0.00426349
YGR127W	85.7184	-1.11338	0.339613	-3.27839	0.00104402	0.00430667
snR39B	9392.28	-0.728757	0.222605	-3.27376	0.00106126	0.00437488
YJL057C	123.88	-0.971304	0.296744	-3.2732	0.00106336	0.00438065
YDL113C	109.084	-1.01989	0.311671	-3.27234	0.00106663	0.00439121
YDR334W	262.892	-0.823487	0.251694	-3.27178	0.00106874	0.00439699
YOR236W	47.8288	1.45437	0.444615	3.27106	0.00107144	0.00440518
YKL196C	532.917	0.669458	0.204688	3.27062	0.00107311	0.00440916
YLR144C	565.537	-0.665026	0.203455	-3.26867	0.00108055	0.0044368
YDR005C	280.195	0.788491	0.241282	3.26792	0.00108341	0.00444564
YHR136C	303.589	0.755311	0.231203	3.26687	0.00108743	0.00445919
YOR247W	20787.9	0.59603	0.182557	3.2649	0.00109503	0.00448738
YER098W	82.3725	-1.14549	0.350943	-3.26404	0.00109836	0.00449688
YJL161W	31.021	-1.74765	0.535444	-3.26393	0.00109879	0.00449688
YDR133C	1537.77	0.60084	0.184176	3.26231	0.00110509	0.00451971
YHR197W	528.54	0.664691	0.203771	3.26195	0.00110649	0.00452244
YPL242C	411.613	-0.758082	0.232531	-3.26014	0.00111358	0.00454846
YDR296W	79.085	-1.20193	0.368779	-3.25923	0.00111717	0.00456013
YGR080W	183.248	-0.852178	0.261574	-3.25788	0.00112246	0.00457875
YLR134W	274.644	-0.816107	0.250829	-3.25364	0.00113937	0.00464468
YMR002W	455.161	-0.76823	0.236165	-3.25294	0.00114218	0.00465308
YER154W	1018.99	-0.603469	0.185578	-3.25184	0.00114662	0.00466813
YER091C	7296.09	0.59014	0.181555	3.25048	0.0011521	0.00468736
YOR243C	231.712	0.808127	0.248661	3.24992	0.00115438	0.00469358
YPR060C	95.4892	1.06043	0.326346	3.2494	0.00115647	0.00469901
YBR201W	59.443	1.28344	0.395075	3.24861	0.00115972	0.00470914
YKR030W	490.908	0.687356	0.211771	3.24575	0.0011714	0.00475348
YLR409C	681.193	0.67093	0.206854	3.24349	0.00118075	0.00478832
YGR193C	266.153	-0.758347	0.23417	-3.23845	0.00120183	0.00487061
YMR221C	2264.79	0.576348	0.178048	3.23703	0.00120781	0.00489166
YDR166C	502.155	-0.665786	0.205765	-3.23566	0.0012136	0.00490896
YDL012C	240.477	0.786141	0.242962	3.23565	0.00121366	0.00490896
YDL134C	396.235	0.711282	0.220078	3.23195	0.00122947	0.00496828
YDR536W	20.4732	-2.32786	0.720286	-3.23185	0.00122991	0.00496828
YER119C	784.724	-0.672965	0.208263	-3.23133	0.00123216	0.00497412
YGL012W	3532.07	0.559272	0.173397	3.22538	0.00125807	0.00507545
YMR273C	170.531	-0.851324	0.26399	-3.22484	0.00126044	0.00508173
YLL027W	211.194	-0.823593	0.255602	-3.22217	0.00127222	0.00512588
YDL182W	399.871	0.747627	0.232343	3.21777	0.00129192	0.0052019
YGL027C	319.103	0.719519	0.223715	3.21623	0.00129889	0.00522507
YKL201C	138.488	-0.921408	0.286496	-3.21612	0.00129935	0.00522507
YFL058W	41.1119	-1.81656	0.564956	-3.21539	0.00130266	0.00523498
YJL188C	42.7434	1.65955	0.516243	3.21467	0.00130593	0.00524477
YOL152W	356.544	-0.826447	0.257228	-3.2129	0.00131404	0.00527392
YNL090W	57.9798	1.28772	0.401013	3.21117	0.00132194	0.00530223
YJL193W	336.166	0.784364	0.244376	3.20966	0.00132891	0.00532674
YHR011W	64.5661	-1.21256	0.378226	-3.20593	0.00134628	0.00539289
YIL008W	117.044	1.04098	0.324923	3.20379	0.00135633	0.00542966
YJL196C	917.613	0.602541	0.188155	3.20237	0.00136304	0.00545304
YDR428C	156.397	0.914231	0.285781	3.19906	0.00137878	0.00551246
YLR099C	376.207	0.700744	0.219088	3.19846	0.00138166	0.00552044
YKL214C	90.9692	1.06506	0.333144	3.19698	0.00138873	0.00554515
YOR328W	257.108	-0.767792	0.240188	-3.19663	0.00139043	0.00554812
YER007C-A	46.0025	1.40696	0.440161	3.19646	0.00139126	0.00554812
YCR084C	3899.97	0.555659	0.173849	3.19621	0.00139246	0.00554936
YAL017W	606.282	-0.665882	0.208347	-3.19603	0.00139335	0.00554936
YJR117W	2431.46	0.559658	0.175159	3.19515	0.00139758	0.00556264
YPL001W	109.85	1.02439	0.320893	3.19232	0.00141135	0.00561389
YPL067C	348.405	-0.731158	0.229083	-3.19167	0.00141452	0.00562289
YDL119C	138.951	-0.914899	0.286713	-3.19099	0.00141787	0.00563261
YGL054C	630.033	0.629161	0.197205	3.1904	0.00142078	0.0056406
YJR128W	15.9801	-2.65183	0.831638	-3.18869	0.0014292	0.00567041
YDR531W	248.647	0.763901	0.239671	3.18729	0.00143614	0.00569431
YBR280C	124.342	-0.952391	0.298985	-3.18541	0.00144547	0.00572767
YPR020W	65.2931	1.27711	0.401107	3.18397	0.00145269	0.00575262
YIL017C	172.567	-0.840839	0.264239	-3.18211	0.00146207	0.00578609
YBR127C	4237.11	0.547728	0.172568	3.17399	0.00150358	0.00594424
YDL202W	178.579	-0.835865	0.263354	-3.17392	0.00150394	0.00594424
YDR337W	81.8872	-1.10376	0.347853	-3.17307	0.00150834	0.00595785
YGR207C	146.987	-0.89997	0.283989	-3.16903	0.00152948	0.0060375
YFL022C	1246.6	0.584321	0.184524	3.16663	0.00154214	0.00608365
YDR389W	528.515	-0.66292	0.209443	-3.16516	0.00155	0.00611078
YNL038W	85.6101	1.14869	0.362964	3.16476	0.00155213	0.00611531
YLR088W	487.845	0.648691	0.205058	3.16346	0.00155905	0.00613872
YJL105W	15.4041	-2.50768	0.792935	-3.16253	0.00156407	0.00615456
YEL068C	47.7964	1.48962	0.471059	3.16227	0.00156546	0.00615615
YCR013C	197.699	-0.846746	0.26781	-3.16174	0.00156831	0.00616348
YHR175W	239.354	0.880376	0.278507	3.16106	0.00157196	0.00617395
YLR221C	56.5291	1.27359	0.40294	3.16075	0.00157362	0.00617656
YLR345W	121.78	-0.936609	0.296371	-3.16026	0.0015763	0.0061832
YHL016C	85.2353	-1.06928	0.338473	-3.15914	0.00158235	0.00620303
YEL051W	313.75	0.76769	0.243249	3.15599	0.00159956	0.00626409
YAR019C	419.854	-0.672112	0.212969	-3.15592	0.00159994	0.00626409
YPL040C	187.987	-0.817962	0.259231	-3.15534	0.00160313	0.00626955
YLR341W	10.0215	-3.66687	1.16213	-3.1553	0.00160335	0.00626955
YLR442C	102.027	-1.02434	0.324667	-3.15505	0.00160472	0.00627097
YGR201C	56.7563	1.29133	0.409381	3.15435	0.00160857	0.00628208
YJL165C	295.595	-0.799986	0.253638	-3.15404	0.00161025	0.00628473
YHR164C	145.099	-0.939543	0.297928	-3.15359	0.00161277	0.00629061
YOR351C	5.16566	-5.77427	1.83214	-3.15166	0.00162348	0.00632841
YBR082C	1111.07	0.616007	0.195605	3.14923	0.001637	0.00637715
YJL084C	510.724	-0.741446	0.235571	-3.14745	0.00164703	0.0064122
YPR001W	42.4735	-1.73533	0.551705	-3.1454	0.0016586	0.00645323
YML099W-A	5.00875	-5.73561	1.82672	-3.13984	0.00169037	0.00657274
YPR045C	243.84	-0.754718	0.240384	-3.13963	0.00169159	0.00657336
YAL059W	39.3175	1.5649	0.498782	3.13744	0.00170428	0.00661854
YKR043C	468.476	0.684324	0.218219	3.13595	0.00171301	0.0066483
YGL169W	322.703	0.736778	0.234974	3.13558	0.00171516	0.00665251
YDL188C	504.558	0.670125	0.213845	3.1337	0.00172619	0.00669115
tS(UGA)Q2	4.9997	5.81563	1.85733	3.13118	0.00174103	0.00674444
YER093C	204.304	-0.796436	0.254553	-3.12877	0.00175541	0.00679594
YPR191W	508.012	0.639153	0.204311	3.12834	0.00175796	0.00680159
YFR010W	331.135	-0.699057	0.223704	-3.12492	0.00177856	0.00687703
YGL213C	449.391	0.674925	0.215998	3.12468	0.00177996	0.00687818
YPL263C	195.781	-0.816245	0.261309	-3.12368	0.00178605	0.00689744
YBR251W	66.2263	-1.16927	0.374462	-3.12253	0.00179306	0.00692022
YPR035W	1104.71	0.619276	0.198789	3.11524	0.00183795	0.00708907
YDR093W	922.257	0.599233	0.192386	3.11474	0.00184106	0.00709667
RUF5-1	48.875	-1.34871	0.433087	-3.11417	0.00184461	0.00709889
RUF5-2	48.875	-1.34871	0.433087	-3.11417	0.00184461	0.00709889
YNL255C	716.329	0.607285	0.195011	3.1141	0.00184505	0.00709889
YJL139C	172.939	0.820447	0.26351	3.11353	0.00184863	0.00710829
YIL096C	39.3928	1.49171	0.479444	3.11133	0.00186246	0.00715704
YJL005W	843.167	-0.622389	0.200094	-3.11049	0.00186779	0.00716904
YIL127C	42.9885	1.42278	0.45743	3.11039	0.0018684	0.00716904
YER183C	116.985	0.983468	0.316198	3.11029	0.00186904	0.00716904
YDL107W	28.1255	-1.77637	0.571273	-3.10949	0.0018741	0.00718404
YHR114W	206.948	-0.781722	0.251479	-3.1085	0.0018804	0.00720378
YLR219W	357.058	-0.680788	0.219348	-3.10369	0.00191127	0.00731752
YOL103W-B	41653.5	-0.611107	0.197175	-3.09931	0.00193975	0.00742088
YMR009W	189.876	-0.793844	0.256147	-3.09917	0.00194064	0.00742088
YGL056C	579.926	-0.694899	0.224388	-3.09687	0.00195579	0.0074742
YLR023C	708.287	-0.611996	0.197975	-3.09128	0.00199297	0.00761163
YGR258C	68.4579	-1.14576	0.371034	-3.08803	0.0020149	0.00768996
YGR158C	61.576	1.19332	0.386452	3.08787	0.00201595	0.00768996
YML070W	617.303	-0.622151	0.201542	-3.08695	0.00202223	0.00770811
YOR304C-A	22.6949	1.92199	0.622648	3.08681	0.00202318	0.00770811
RPR1	46722.2	-0.636577	0.206256	-3.08634	0.00202636	0.00771481
YBR276C	447.396	0.653884	0.211874	3.08619	0.00202741	0.00771481
YFR003C	40.3196	-1.48142	0.480169	-3.08521	0.00203411	0.00773489
YPL246C	1473.95	0.572293	0.185505	3.08505	0.00203517	0.00773489
YHR214C-B	32819.8	-0.645244	0.20929	-3.08301	0.00204919	0.00778341
YOR149C	681.372	0.66219	0.21492	3.08109	0.00206241	0.00782886
YHL042W	94.0883	-1.01664	0.330133	-3.07949	0.00207355	0.00786638
YBR087W	224.027	0.751527	0.244208	3.07741	0.00208806	0.0079166
YHR022C	37.669	-1.49018	0.484324	-3.07683	0.00209217	0.00792281
YHR049W	650.143	0.614604	0.199753	3.07682	0.00209224	0.00792281
YLL011W	176.537	0.831579	0.270312	3.07637	0.00209538	0.00792948
YKL184W	1245.67	0.576551	0.187423	3.0762	0.00209655	0.00792948
YDL180W	379.877	0.715343	0.232555	3.07601	0.0020979	0.00792977
YNR044W	2428.32	0.568654	0.184913	3.07526	0.00210318	0.00794492
YPR075C	224.808	-0.788432	0.256716	-3.07122	0.00213183	0.00804828
YDR251W	632.604	-0.654531	0.213207	-3.06993	0.00214107	0.00807826
YLR305C	1823.13	0.541238	0.176357	3.069	0.00214778	0.00809869
YER089C	919.353	0.572342	0.186524	3.06846	0.00215164	0.00810831
YJR075W	620.775	0.611555	0.199458	3.06609	0.00216881	0.00816811
YCL057C-A	110.302	1.04023	0.339462	3.06434	0.00218152	0.00821101
YER186C	97.114	1.03929	0.339297	3.06308	0.00219072	0.00824066
YOR164C	385.159	0.664818	0.217068	3.06272	0.00219334	0.00824552
YCL050C	1004.45	0.589748	0.192637	3.06145	0.00220265	0.00827555
YJR153W	15.9432	2.54521	0.832697	3.05658	0.00223876	0.00840615
YPR147C	207.645	0.767418	0.251119	3.05599	0.00224316	0.00841761
YBL024W	506.35	0.62465	0.204524	3.05417	0.00225684	0.00846382
YGR296W	624.607	0.648551	0.212406	3.05336	0.00226294	0.00848162
YDR346C	322.769	0.687429	0.225241	3.05198	0.00227338	0.0085156
YHR112C	395.742	-0.651775	0.213701	-3.04994	0.00228888	0.00856851
YNL027W	200.064	-0.793617	0.260254	-3.0494	0.00229303	0.00857889
YNL010W	572.958	0.606452	0.199038	3.04692	0.00231198	0.00864463
YLR449W	260.888	-0.768905	0.252521	-3.04491	0.00232749	0.00868861
snR43	21918.4	-0.571987	0.187852	-3.04488	0.00232771	0.00868861
YLR200W	32.6447	1.57752	0.518095	3.04485	0.00232793	0.00868861
YCR067C	2820.97	-0.547321	0.179859	-3.04306	0.00234186	0.00873538
YER020W	106.69	-0.992884	0.326467	-3.0413	0.00235556	0.00878124
YLR382C	227.234	-0.812404	0.267426	-3.03786	0.00238265	0.0088769
YGL093W	148.199	-0.864805	0.284733	-3.03725	0.00238746	0.00888519
YOL014W	21.3124	1.97963	0.651791	3.03722	0.00238773	0.00888519
YDL201W	114.041	0.971616	0.319978	3.03651	0.00239336	0.00890085
YDR132C	124.158	1.00229	0.330107	3.03625	0.00239537	0.00890301
YMR086W	279.511	-0.829733	0.273466	-3.03413	0.00241226	0.00896046
YLR351C	354.569	0.683016	0.225157	3.03351	0.00241726	0.00897367
YJL050W	385.038	0.648153	0.213733	3.03253	0.00242509	0.00899738
YOL130W	619.974	0.63054	0.208004	3.03138	0.00243437	0.00902645
YNL277W-A	18.0442	-2.2156	0.731344	-3.02949	0.00244964	0.00907766
YLR196W	383.769	0.674345	0.222802	3.02666	0.00247276	0.00915786
YKL008C	587.174	0.661641	0.218685	3.02555	0.00248183	0.00918601
YMR023C	82.4724	-1.03491	0.342149	-3.02474	0.00248843	0.00920498
YBL057C	164.181	0.807427	0.266973	3.02438	0.00249145	0.00921068
YAL026C	851.223	0.576993	0.190809	3.02393	0.00249513	0.00921882
YGR092W	207.979	-0.77715	0.257056	-3.02327	0.0025006	0.00923354
YJR010C-A	56.189	1.22659	0.405758	3.02295	0.00250325	0.00923786
YDR490C	139.831	-0.92898	0.307466	-3.0214	0.00251605	0.00927962
YMR114C	37.164	-1.48635	0.49218	-3.01993	0.00252831	0.00931932
YIL114C	215.185	0.785346	0.260087	3.01955	0.00253149	0.00932554
YJR069C	53.2381	1.27162	0.421197	3.01907	0.00253556	0.00933499
YIL048W	1114.33	0.562372	0.186308	3.01851	0.0025402	0.00934657
YGL195W	5537.99	0.519493	0.172304	3.01498	0.00256998	0.00945055
YIL036W	367.577	-0.688648	0.228579	-3.01274	0.00258901	0.00951453
YHR165C	1401.95	-0.571955	0.189856	-3.01257	0.00259043	0.00951453
YFL049W	161.052	-0.8268	0.274679	-3.01005	0.00261201	0.00958815
YPL032C	2033.34	-0.583425	0.193971	-3.00779	0.00263152	0.00965407
YNL202W	26.8638	-1.73809	0.577975	-3.00721	0.00263659	0.00966698
YGL016W	791.275	0.573433	0.190891	3.00398	0.00266471	0.00976435
YIR033W	515.064	-0.666242	0.221924	-3.00212	0.0026811	0.00981864
Q0115	4.42799	5.62109	1.87297	3.00116	0.00268949	0.00984357
YDL141W	407.569	0.700568	0.233532	2.99988	0.00270084	0.00987931
YJL096W	228.435	-0.741501	0.247262	-2.99884	0.00271007	0.00990726
YDR420W	3073.1	-0.54146	0.180584	-2.99838	0.00271415	0.00991636
YDL067C	28.65	1.73922	0.58009	2.99819	0.00271592	0.00991701
YGL259W	4.51572	-5.58573	1.86345	-2.99753	0.00272181	0.0099327
YGR116W	984.599	-0.567465	0.189361	-2.99674	0.00272882	0.00995245
YER047C	173.544	-0.800784	0.267287	-2.99597	0.00273573	0.00997183
YDL078C	371.678	0.668504	0.223189	2.99524	0.00274228	0.00998674
YLR242C	78.1714	1.04488	0.348856	2.99516	0.00274303	0.00998674
YMR158W	256.825	-0.761741	0.254467	-2.99348	0.00275819	0.0100361
YNL029C	110.702	0.946545	0.316606	2.98966	0.00279289	0.0101564
YFL028C	82.2559	1.02683	0.343636	2.98812	0.00280695	0.0102016
snR81	33467.9	-0.608997	0.203819	-2.98794	0.00280867	0.0102019
YFL009W	462.954	0.616586	0.206516	2.98566	0.00282971	0.0102723
YCR016W	44.1037	1.37874	0.461946	2.98463	0.00283917	0.0103007
YPL012W	1124.23	0.584751	0.196034	2.9829	0.0028553	0.01035
YDR238C	2596.14	-0.531646	0.178243	-2.9827	0.00285717	0.01035
YDR120C	284.671	0.693744	0.232594	2.98264	0.00285775	0.01035
YDR373W	213.518	0.747782	0.250838	2.98114	0.00287182	0.0103949
YHR181W	931.312	0.577939	0.193991	2.9792	0.00289004	0.0104548
YFL008W	205.187	-0.772658	0.259384	-2.97882	0.00289358	0.0104615
YFL067W	4.40918	-5.56827	1.87	-2.97769	0.00290434	0.0104943
YPR055W	253.777	-0.72532	0.243606	-2.97743	0.00290675	0.010497
YLR390W	303.412	-0.729377	0.24501	-2.97693	0.00291151	0.0105081
YLR285W	189.539	0.794664	0.267027	2.97597	0.00292064	0.0105349
YBR026C	264.153	-0.713884	0.239932	-2.97536	0.00292648	0.0105457
YGR180C	2028.16	0.533867	0.179433	2.9753	0.00292702	0.0105457
YER003C	1443.25	0.544981	0.183236	2.9742	0.0029375	0.0105774
YGR095C	136.371	0.858963	0.288841	2.97383	0.00294113	0.0105843
YKL021C	222.437	0.741065	0.24931	2.97247	0.00295419	0.0106252
YOL071W	43.0017	-1.38524	0.466088	-2.97206	0.00295807	0.01063
YER074W-A	41.4187	1.38145	0.464827	2.97197	0.00295895	0.01063
YDL126C	2491.21	-0.608939	0.204911	-2.97172	0.00296139	0.0106327
YKL057C	1341.24	0.541368	0.182253	2.97042	0.00297397	0.0106717
YPL223C	18.1968	-2.13844	0.720242	-2.96906	0.0029871	0.0107126
YJR033C	505.908	-0.603753	0.203416	-2.96808	0.0029967	0.0107409
YJR013W	289.569	0.708414	0.238793	2.96665	0.00301068	0.0107848
YPR137W	118.302	0.882777	0.29772	2.96513	0.00302558	0.010832
YLR024C	282.49	-0.734186	0.24797	-2.96078	0.00306862	0.0109798
YPR072W	352.26	-0.661411	0.223453	-2.95996	0.00307681	0.011001
YDL158C	23.4651	1.89446	0.640103	2.95962	0.00308017	0.011001
YLR425W	222.04	-0.72206	0.243982	-2.95948	0.00308155	0.011001
YLR354C	2763.01	0.52384	0.177004	2.95948	0.00308162	0.011001
YCR036W	231.526	-0.722806	0.244286	-2.95886	0.00308784	0.0110169
YBR248C	183.693	-0.773431	0.261655	-2.95592	0.00311739	0.011116
YBR254C	105.748	0.975442	0.330078	2.95518	0.00312482	0.0111349
YBR033W	57.8777	-1.17622	0.398037	-2.95504	0.00312628	0.0111349
YNR035C	764.668	-0.577176	0.195353	-2.95453	0.00313146	0.011147
YLR412W	214.324	0.727024	0.246146	2.95363	0.00314065	0.0111733
YML007W	439.744	-0.636512	0.215647	-2.95164	0.00316089	0.011234
YDL015C	2142.3	0.567945	0.192419	2.9516	0.0031613	0.011234
YHR053C	271.895	0.711995	0.241264	2.95111	0.00316639	0.0112358
YHR055C	271.895	0.711995	0.241264	2.95111	0.00316639	0.0112358
YOL138C	216.564	-0.757233	0.2566	-2.95102	0.00316722	0.0112358
YMR235C	422.164	0.66429	0.225187	2.94995	0.00317828	0.0112686
YDR295C	100.559	-1.04079	0.352945	-2.94886	0.00318946	0.0113018
snR52	7183.47	-0.685751	0.23271	-2.94681	0.00321072	0.0113707
YER077C	149.33	-0.871861	0.295955	-2.94593	0.00321989	0.0113967
YDL213C	127.353	0.8697	0.295398	2.94417	0.00323826	0.0114502
YDR466W	214.935	-0.762567	0.259013	-2.94412	0.00323869	0.0114502
YFL015C	4.28035	-5.5201	1.87603	-2.94244	0.00325637	0.0115062
YMR053C	63.6854	-1.1723	0.398559	-2.94136	0.00326775	0.0115399
YLR374C	9.84024	-3.15132	1.07198	-2.93971	0.00328518	0.0115949
YIL123W	20125.1	-0.51502	0.175232	-2.93907	0.00329196	0.0116122
YMR047C	438.614	-0.638994	0.21743	-2.93885	0.00329432	0.011614
YMR271C	54.496	-1.31531	0.447758	-2.93754	0.00330827	0.0116566
YOR385W	107.661	-0.917123	0.31224	-2.93724	0.00331148	0.0116613
YML116W-A	43.1023	-1.34156	0.456955	-2.93587	0.0033261	0.0117062
YKL043W	984.519	-0.621321	0.211643	-2.9357	0.003328	0.0117062
YDR200C	119.136	-0.888279	0.303095	-2.9307	0.00338201	0.0118895
YLR095C	276.148	-0.684799	0.233729	-2.92988	0.00339095	0.0119131
YLR034C	1323.92	-0.527342	0.179997	-2.92973	0.00339254	0.0119131
YHR096C	54.4266	-1.19725	0.4087	-2.92942	0.00339594	0.0119133
YPL024W	105.055	-0.945107	0.322631	-2.92938	0.00339642	0.0119133
YPR135W	240.68	-0.711916	0.243071	-2.92884	0.00340227	0.0119244
YBR275C	332.385	-0.645899	0.220538	-2.92874	0.00340341	0.0119244
YJR010W	262.215	0.762789	0.260809	2.92471	0.0034478	0.0120718
YOR323C	598.595	0.601168	0.205558	2.92457	0.00344935	0.0120718
YNL119W	187.009	0.775892	0.265323	2.92433	0.00345204	0.0120744
YHR072W	897.029	0.55942	0.191616	2.91949	0.00350603	0.0122564
snR44	3805.18	-0.668397	0.229009	-2.91865	0.00351551	0.0122826
YPR156C	771.089	0.577169	0.197793	2.91805	0.00352232	0.0122995
YDL238C	81.7882	-1.09883	0.376605	-2.91772	0.00352603	0.0123056
YIL093C	115.89	-0.910245	0.312317	-2.91449	0.00356267	0.0124265
YKL212W	807.535	0.566701	0.194475	2.91401	0.00356817	0.0124387
YKL093W	45.4279	-1.28535	0.441151	-2.91364	0.00357241	0.0124465
YJR092W	350.341	-0.656392	0.225557	-2.9101	0.00361317	0.0125815
YOR036W	47.0841	-1.26996	0.436536	-2.90917	0.00362388	0.0126118
YKL121W	206.072	-0.744333	0.255999	-2.90757	0.00364254	0.0126696
YOR361C	1723.16	0.521355	0.179345	2.907	0.00364909	0.0126853
YDL085W	20.5655	-1.99741	0.687241	-2.90642	0.00365594	0.012702
Q0020	4.08805	5.51006	1.89612	2.90596	0.00366128	0.0127135
YGL039W	141.189	0.814266	0.280532	2.90258	0.00370108	0.0128446
YKR093W	10329.5	0.595877	0.205323	2.90215	0.00370613	0.0128549
YPR106W	315.967	0.732114	0.252501	2.89945	0.00373813	0.0129587
YDL035C	349.253	-0.660652	0.227869	-2.89926	0.00374047	0.0129596
YIR026C	134.708	0.841566	0.290629	2.89567	0.00378354	0.0131016
YPR158C-D	24436.8	-0.554689	0.191599	-2.89506	0.0037909	0.0131198
YDR486C	239.174	-0.700029	0.241936	-2.89345	0.0038104	0.0131799
YKL133C	58.9381	-1.14861	0.397143	-2.89219	0.00382567	0.0132254
YDR033W	12459.6	0.523826	0.181293	2.88939	0.0038599	0.0133363
YMR206W	15.4887	-2.21762	0.767838	-2.88814	0.0038753	0.0133821
YML109W	104.61	-0.904282	0.31344	-2.88502	0.00391386	0.0135078
YNL182C	247.756	0.719438	0.249402	2.88465	0.0039185	0.0135095
YNL278W	354.863	-0.647882	0.224598	-2.88463	0.00391869	0.0135095
YCR003W	112.797	-0.901762	0.312691	-2.88388	0.00392812	0.0135294
YPR021C	259.29	0.690973	0.239615	2.88368	0.00393062	0.0135294
YDR083W	140.298	0.920377	0.319171	2.88365	0.00393097	0.0135294
YIR030C	10.3011	2.8792	0.999031	2.88199	0.00395175	0.0135934
YEL006W	280.267	0.6865	0.238301	2.88081	0.0039665	0.0136309
YDR316W	56.859	-1.15705	0.401647	-2.88077	0.00396702	0.0136309
YFL011W	9.79591	-3.0736	1.06746	-2.87935	0.00398499	0.0136851
YGR001C	247.05	0.762335	0.264776	2.87917	0.00398727	0.0136854
YLR450W	1996.12	0.527173	0.183172	2.87802	0.00400186	0.0137279
YNR048W	109.416	0.895268	0.31116	2.87719	0.00401234	0.0137549
YLR187W	440.184	-0.63472	0.220615	-2.87705	0.00401414	0.0137549
YNL135C	1108.92	0.58826	0.204489	2.87673	0.00401824	0.0137614
YIL045W	42.7884	-1.32965	0.462307	-2.87612	0.00402602	0.0137804
YER030W	43.3023	1.2897	0.448588	2.87501	0.0040401	0.013821
YDR244W	80.2691	-0.996733	0.346952	-2.87282	0.0040682	0.0139095
YPR062W	28.6564	1.59206	0.554362	2.87188	0.00408032	0.0139433
YKL211C	482.405	0.597735	0.208587	2.86564	0.00416169	0.0142136
YOR034C	523.057	0.595214	0.207777	2.86468	0.00417428	0.0142488
YDR255C	92.722	-0.933495	0.32601	-2.86339	0.00419132	0.0142991
snR191	5920.97	0.599654	0.209754	2.85884	0.00425187	0.0144978
YKR042W	10077.3	0.519362	0.181827	2.85635	0.00428537	0.0146036
YGR007W	207.545	0.716951	0.251017	2.85619	0.00428759	0.0146036
YCR102C	38.2429	1.48864	0.521384	2.85516	0.00430151	0.014643
YBR078W	18932.1	0.480458	0.168322	2.85441	0.00431174	0.0146626
YDR307W	674.312	0.571923	0.200366	2.85439	0.00431198	0.0146626
YGR140W	224.492	-0.751896	0.263616	-2.85224	0.00434116	0.0147538
YBL063W	165.418	-0.760697	0.266813	-2.85105	0.00435749	0.0148012
YDR094W	139.486	0.814892	0.285902	2.85025	0.00436851	0.0148306
YHR050W	564.64	0.596075	0.209154	2.84993	0.00437283	0.0148372
YKL037W	18.0319	-2.00628	0.704327	-2.8485	0.00439254	0.0148959
YOR168W	1644.1	-0.515888	0.181402	-2.84389	0.00445667	0.0151052
YMR150C	106.297	0.898471	0.316311	2.84047	0.00450472	0.0152597
YMR070W	277.434	-0.663679	0.233683	-2.84007	0.00451029	0.0152703
YGR283C	126.234	0.830561	0.292479	2.83973	0.00451519	0.0152786
YER010C	342.381	0.632455	0.223101	2.83484	0.00458488	0.015506
YML051W	1272.54	0.547751	0.193234	2.83465	0.00458759	0.0155067
YDR043C	122.133	-0.850841	0.300222	-2.83404	0.00459636	0.015528
YJL013C	53.4909	-1.16276	0.410429	-2.83304	0.00461073	0.0155681
YDL017W	77.5564	-0.987748	0.348815	-2.83173	0.0046297	0.0156237
YBR129C	66.4997	1.05417	0.372429	2.83054	0.00464702	0.0156736
YFR005C	133.659	0.841528	0.297355	2.83005	0.00465413	0.0156891
YBR274W	232.513	0.683305	0.241487	2.82958	0.00466093	0.0157036
YCL026C-A	14.5871	2.49193	0.881677	2.82635	0.00470812	0.015854
YMR251W	12.0637	-2.5207	0.891968	-2.826	0.00471328	0.0158628
YBL113C	314.738	-0.656594	0.232556	-2.82338	0.00475201	0.0159845
YDR236C	171.389	0.773935	0.274697	2.81741	0.00484121	0.0162758
YML039W	7343.52	-0.58675	0.208271	-2.81724	0.00484389	0.016276
YIL074C	619.194	0.595449	0.211382	2.81693	0.00484844	0.0162825
YIL066C	90.7823	-0.923403	0.327938	-2.81579	0.00486576	0.0163319
YNL009W	22.4371	-1.85817	0.660983	-2.81122	0.00493547	0.0165569
YHR064C	2441.14	0.503177	0.179088	2.80966	0.00495936	0.0166281
YPR114W	948.54	0.566763	0.201815	2.80833	0.0049799	0.016688
YGR112W	63.7071	-1.08698	0.387261	-2.80683	0.00500312	0.0167509
YIL055C	103.601	-0.928028	0.330639	-2.80677	0.00500404	0.0167509
YKR041W	15.1022	-2.16632	0.772314	-2.80497	0.0050321	0.0168358
YDR047W	127.767	0.816312	0.291083	2.8044	0.00504103	0.0168557
YKL045W	98.3544	-0.898149	0.320282	-2.80424	0.00504346	0.0168557
YDL236W	340.26	0.652914	0.232938	2.80295	0.00506373	0.0169144
YJL201W	420.478	-0.598414	0.213649	-2.80093	0.00509563	0.0170118
YHR219W	242.671	-2.26647	0.809406	-2.80016	0.00510769	0.0170355
snR13	49715.9	-0.56474	0.201684	-2.80013	0.00510819	0.0170355
YBR273C	124.116	-0.868926	0.310823	-2.79557	0.00518088	0.0172687
YPR073C	221.879	0.717966	0.257094	2.79262	0.00522837	0.01741
YOR211C	242.248	-0.671098	0.240314	-2.79259	0.00522886	0.01741
YDR390C	298.157	-0.640884	0.229513	-2.79237	0.00523242	0.0174125
YIL103W	137.54	0.799177	0.286245	2.79193	0.00523939	0.0174264
YMR042W	92.1749	0.928712	0.332764	2.7909	0.00525619	0.0174672
YIL002W-A	15.2365	2.1278	0.762456	2.79072	0.00525913	0.0174672
YLR332W	2398.21	-0.532084	0.190666	-2.79066	0.00526007	0.0174672
YIL083C	168.945	0.777421	0.278598	2.79048	0.00526303	0.0174678
YNL249C	59.4133	1.11653	0.400335	2.789	0.00528706	0.0175382
YJL133W	476.552	0.587994	0.210896	2.78807	0.00530223	0.0175792
YJL130C	12949.7	0.467158	0.167746	2.78491	0.00535433	0.0177424
YKL161C	385.741	-0.715168	0.256842	-2.78446	0.00536165	0.0177573
YNL271C	752.631	-0.531302	0.190914	-2.78294	0.00538685	0.0178313
YPL047W	48.6375	1.25548	0.451287	2.782	0.00540245	0.0178734
YDL143W	623.054	0.546508	0.196566	2.78028	0.00543117	0.0179589
YNL053W	338.967	-0.662452	0.238343	-2.7794	0.00544587	0.0179979
YDR505C	520.474	-0.613489	0.220841	-2.77797	0.00547002	0.0180682
YLR044C	124871	-0.510023	0.183712	-2.77621	0.00549966	0.0181564
YNL028W	3.78732	-5.34457	1.92551	-2.77566	0.00550889	0.0181773
YDR449C	66.8032	1.02802	0.370425	2.77523	0.00551626	0.018192
YLR234W	52.4663	-1.14856	0.413981	-2.77444	0.00552973	0.0182268
YCR020C-A	33.642	1.45207	0.523482	2.77388	0.00553924	0.0182436
YPL168W	63.2762	-1.06229	0.382975	-2.77379	0.00554069	0.0182436
YLR231C	425.764	-0.613798	0.22141	-2.77222	0.00556746	0.0183221
YNL221C	264.594	-0.653854	0.235961	-2.77103	0.00558794	0.0183798
YGR084C	149.443	-0.774172	0.279659	-2.76827	0.00563544	0.0185262
YDR009W	39.5827	-1.31223	0.474443	-2.76584	0.0056776	0.018655
YOR128C	151.754	-0.76904	0.278351	-2.76285	0.00572999	0.0188145
YGR076C	81.3812	-0.963096	0.348604	-2.76272	0.00573217	0.0188145
YNL153C	49.4859	1.18477	0.429196	2.76045	0.00577217	0.0189342
YPL056C	45.3216	-1.22965	0.445474	-2.76031	0.00577472	0.0189342
YAL064C-A	8.66095	-3.30326	1.19708	-2.75944	0.00579012	0.0189747
YPR004C	900.035	0.516218	0.187163	2.75812	0.00581346	0.0190411
YLR066W	151.05	0.755193	0.27388	2.75739	0.00582653	0.0190739
YOR343W-B	3282.4	-0.704795	0.255624	-2.75715	0.00583074	0.0190746
YNL200C	321.852	-0.626063	0.227079	-2.75703	0.00583286	0.0190746
YGL185C	53.1165	-1.12903	0.409682	-2.75587	0.00585362	0.0191323
YJL070C	153.237	-0.765637	0.277837	-2.7557	0.00585662	0.0191323
YNL102W	437.334	-0.575085	0.208833	-2.7538	0.00589079	0.0192338
YIL128W	651.281	0.575098	0.208903	2.75294	0.00590622	0.0192741
YDR137W	214.349	-0.695685	0.252733	-2.75265	0.00591148	0.0192811
YGR142W	26.8071	-1.59139	0.578172	-2.75244	0.00591521	0.0192832
YLR319C	130.814	-0.792128	0.287869	-2.75169	0.0059288	0.0193174
YIL120W	78.2338	0.953935	0.346887	2.74999	0.00595979	0.0194082
YPR084W	222.857	-0.68363	0.248641	-2.74947	0.00596925	0.0194289
YNL012W	104.761	-0.871557	0.317132	-2.74825	0.00599148	0.0194852
YGR199W	536.461	0.575036	0.209243	2.74818	0.00599279	0.0194852
YFL020C	9.22442	-2.97719	1.08398	-2.74652	0.00602307	0.0195734
YKL091C	129.414	-0.795451	0.289647	-2.74627	0.00602764	0.0195781
YBL056W	523.413	0.563562	0.205239	2.74589	0.00603471	0.0195854
YML129C	77.949	-0.992837	0.361582	-2.74581	0.00603617	0.0195854
YPL150W	172.873	-0.787629	0.286959	-2.74474	0.00605583	0.0196389
YMR272C	1422.47	0.516914	0.188502	2.74222	0.0061025	0.01978
YDR056C	297.096	0.680683	0.248244	2.74199	0.00610684	0.0197837
YBR175W	212.315	0.70891	0.258573	2.74162	0.00611364	0.0197955
YNL154C	729.694	-0.552464	0.201598	-2.74043	0.00613591	0.0198573
YMR308C	2446.14	0.494717	0.180602	2.73927	0.00615755	0.019917
YBR136W	513.58	-0.556064	0.20316	-2.73708	0.00619879	0.02004
snR61	144.678	-3.52115	1.28668	-2.73662	0.00620745	0.0200576
YNL088W	385.78	-0.596677	0.218281	-2.73353	0.00626591	0.020236
YDR058C	57.9338	-1.139	0.416884	-2.73218	0.00629164	0.0203085
YLR253W	231.077	0.66289	0.242921	2.72883	0.006356	0.0205057
YER118C	428.558	0.583619	0.214059	2.72644	0.00640212	0.0206438
YOR055W	3.75923	-5.34805	1.96299	-2.72444	0.00644116	0.0207589
YNL080C	436.219	0.584746	0.214897	2.72105	0.00650749	0.0209619
YGL141W	178.907	-0.728853	0.267981	-2.71979	0.00653225	0.0210307
YGR182C	38.6711	1.30874	0.481351	2.71888	0.00655034	0.0210781
YBR067C	4582.81	-0.479914	0.176574	-2.71791	0.00656949	0.0211288
YKL203C	565.368	-0.5529	0.203469	-2.71737	0.00658025	0.0211525
YJL039C	1720.57	0.490519	0.180537	2.717	0.0065876	0.0211652
YGL255W	1033.08	0.614089	0.226375	2.71271	0.00667354	0.0214303
YAL030W	73.2013	1.03055	0.380517	2.70828	0.00676326	0.0217072
YMR074C	235.821	0.756905	0.279596	2.70714	0.0067866	0.0217709
YPL097W	138.017	-0.790383	0.292244	-2.70454	0.00683999	0.0219309
YFR017C	54.4264	-1.12654	0.416792	-2.70288	0.00687415	0.0220291
YBR030W	63.4756	1.02699	0.380034	2.70238	0.00688457	0.0220512
YLR244C	510.998	0.550369	0.203707	2.70177	0.0068971	0.0220799
YMR016C	371.568	-0.613981	0.227329	-2.70084	0.00691643	0.0221305
YGR205W	100.261	-0.878461	0.325321	-2.70029	0.00692782	0.0221349
YML101C	90.5472	0.98528	0.364881	2.70028	0.00692814	0.0221349
YMR120C	1238.49	-1.84236	0.682288	-2.70026	0.00692849	0.0221349
YCL019W	22139.5	-0.657477	0.243828	-2.69647	0.0070078	0.0223768
YMR231W	216.404	-0.671448	0.249125	-2.69522	0.00703417	0.0224496
YBR234C	763.017	0.547146	0.203136	2.6935	0.00707059	0.0225542
YKR031C	358.63	-0.587656	0.218215	-2.69301	0.00708096	0.0225758
YOL109W	414.726	0.658389	0.24453	2.69246	0.00709262	0.0226014
YBR149W	583.993	-0.621843	0.231098	-2.69082	0.00712776	0.0226927
YBL037W	402.279	-0.577823	0.21476	-2.69056	0.0071333	0.0226927
YDL156W	40.2506	-1.25581	0.466761	-2.69049	0.00713481	0.0226927
YHR108W	1179.02	0.488249	0.181476	2.69044	0.00713585	0.0226927
YLR429W	445.097	-0.576265	0.214283	-2.68927	0.00716075	0.0227603
YGR224W	11.2931	-2.62592	0.976832	-2.6882	0.00718394	0.0228224
YNL124W	234.526	0.654114	0.243365	2.68778	0.00719278	0.0228388
YIL014C-A	39.9587	-1.25446	0.466825	-2.68722	0.00720493	0.0228657
YLR097C	39.9909	1.282	0.477179	2.68662	0.007218	0.0228956
YJR052W	73.794	-0.979236	0.364521	-2.68636	0.0072235	0.0229014
YLL050C	1015.06	0.494587	0.184146	2.68584	0.00723477	0.0229254
YGR267C	204.505	0.672314	0.250505	2.68384	0.00727824	0.0230515
YHL023C	230.514	-0.674295	0.251411	-2.68204	0.00731741	0.0231637
YER116C	49.7061	-1.15994	0.432558	-2.68158	0.00732754	0.023184
YGL258W-A	11.4299	-2.50948	0.936252	-2.68035	0.00735448	0.0232506
YLR074C	100.675	0.853254	0.318345	2.68028	0.00735605	0.0232506
YLR419W	259.981	-0.665514	0.248478	-2.67837	0.00739819	0.023372
YOR363C	228.948	-0.67992	0.253882	-2.6781	0.00740421	0.0233791
YLR037C	23.7402	-1.67211	0.624446	-2.67774	0.007412	0.0233919
YBL022C	543.443	-0.572878	0.21401	-2.67687	0.00743134	0.0234411
YBR058C-A	332.517	0.603393	0.225521	2.67555	0.00746067	0.0235116
YOL006C	202.689	-0.672878	0.251494	-2.67552	0.00746125	0.0235116
YMR147W	75.7414	-0.985549	0.368413	-2.67512	0.00747017	0.0235278
YGR161W-B	11828.9	-0.659807	0.246817	-2.67327	0.00751162	0.0236464
YHR039C	2027.36	0.476923	0.178443	2.67269	0.00752462	0.0236754
YPL180W	149.32	-0.742894	0.278027	-2.67202	0.00753956	0.0237104
YJL062W-A	869.438	-0.506756	0.18972	-2.67108	0.00756085	0.0237654
YMR256C	48.304	1.16578	0.436952	2.66798	0.00763086	0.0239734
YJR040W	251.175	0.633381	0.237471	2.66719	0.00764877	0.0240175
YHR041C	669.286	0.656755	0.246451	2.66485	0.00770224	0.0241732
YDL072C	1105.63	-0.495793	0.186084	-2.66435	0.00771375	0.0241972
YOR115C	163.442	0.753224	0.28282	2.66326	0.00773871	0.0242633
YLR251W	67.4331	-0.983874	0.36994	-2.65955	0.00782446	0.0245198
YMR085W	27.5053	-1.47227	0.55391	-2.65795	0.00786176	0.0246243
YBR006W	123.932	-0.807109	0.303703	-2.65756	0.00787074	0.02464
YKL018W	193.582	0.67428	0.253922	2.65546	0.00792011	0.0247822
YDR206W	384.504	0.591699	0.222893	2.65464	0.00793942	0.0248216
YJL063C	101.845	-0.834149	0.31423	-2.65458	0.00794068	0.0248216
YJL122W	86.4522	0.933131	0.351875	2.65188	0.00800438	0.0250082
snR74	310.671	-0.677574	0.255587	-2.65105	0.00802431	0.0250579
YJR025C	250.96	0.681084	0.257027	2.64985	0.00805264	0.0251338
YLR126C	29.6708	1.46808	0.554551	2.64732	0.00811315	0.0253099
[truncated: 4,564 more rows]

## Sheet: Upregulated 612 transcripts
Upregulated (NOTE: already re-arranged to be able to eliminate three genes from the scatterplot)
	Volcano plot starts from Row 8 (excludes four genes)
Gene ID	baseMean	log2FoldChange	lfcSE	stat	pvalue	padj
Q0130	5671.14	9.42296	0.308838	30.511	1.86196e-204	1.16056e-200
Q0105	5838.8	10.7602	0.424384	25.3548	7.96166e-142	2.48125e-138
Q0045	2817.64	9.7082	0.430148	22.5694	8.65284e-113	1.79777e-109
Q0050	1919.33	9.14977	0.432591	21.1511	2.69729e-99	3.36244e-96
YHR215W	1737.84	3.46869	0.243628	14.2376	5.3505e-46	2.08435e-43
YGR159C	1689.89	2.54633	0.187249	13.5986	4.08138e-42	1.15633e-39
YKL054C	729.179	9.56438	0.760868	12.5703	3.07384e-36	6.84258e-34
YML056C	4279.56	2.08219	0.177078	11.7586	6.37462e-32	1.28171e-29
Q0055	2159.25	12.1328	1.03733	11.6961	1.33412e-31	2.59861e-29
YEL026W	3419.35	2.13108	0.187754	11.3504	7.38309e-30	1.31482e-27
YHR208W	4533.14	1.97153	0.175381	11.2414	2.55204e-29	4.18602e-27
YHR163W	536.841	2.29543	0.214058	10.7234	7.90213e-27	1.17271e-24
YFL045C	3335.6	1.93376	0.181311	10.6654	1.47743e-26	2.0464e-24
YDR155C	4572.94	1.83855	0.174464	10.5383	5.7559e-26	7.79924e-24
YMR242C	5556.41	1.93169	0.184953	10.4442	1.5579e-25	2.023e-23
YMR217W	4615.04	1.87775	0.180109	10.4256	1.89408e-25	2.40935e-23
YMR006C	1140.37	1.91921	0.188374	10.1883	2.23659e-24	2.53467e-22
YMR202W	4367.69	1.76998	0.174577	10.1387	3.72096e-24	4.14156e-22
YLR040C	503.023	2.18003	0.218434	9.98027	1.85964e-23	1.93186e-21
YLR432W	3410.47	1.70935	0.173334	9.86162	6.10586e-23	5.94653e-21
YNL141W	501.105	2.12406	0.215964	9.83525	7.93711e-23	7.61108e-21
YGL123W	10771.8	1.95081	0.200577	9.72598	2.3365e-22	2.05119e-20
YNL052W	294.622	2.4042	0.250744	9.58828	8.95689e-22	7.54437e-20
YMR241W	378.422	2.33187	0.246329	9.46651	2.89358e-21	2.3423e-19
YDR154C	4094	1.69325	0.179513	9.43246	4.00597e-21	3.12115e-19
YAR071W	651.164	2.67213	0.283522	9.42478	4.31005e-21	3.31661e-19
YHR089C	509.467	1.95601	0.208113	9.39881	5.51835e-21	4.14408e-19
YJL190C	3840.29	2.02208	0.215339	9.39024	5.98611e-21	4.44184e-19
YBR048W	4262.34	1.85984	0.200366	9.28221	1.66001e-20	1.21728e-18
YGL009C	5938.88	1.59708	0.172183	9.27551	1.76776e-20	1.28122e-18
YBR191W	4485.59	1.68936	0.182311	9.26634	1.92643e-20	1.38016e-18
YML106W	1931.93	1.64567	0.177695	9.26124	2.02069e-20	1.43125e-18
YDL014W	2371.95	2.03511	0.221103	9.20436	3.43724e-20	2.32873e-18
YLR180W	2969.26	1.7023	0.185164	9.19344	3.8048e-20	2.55004e-18
YBR092C	1512.78	1.71799	0.187243	9.17522	4.50663e-20	2.89586e-18
YPL143W	4327.15	1.91968	0.209597	9.15892	5.24204e-20	3.33405e-18
YER056C	2895.34	1.63749	0.17899	9.14849	5.77352e-20	3.63498e-18
YOR108W	1455.09	1.66485	0.182245	9.13524	6.52627e-20	4.06783e-18
YLR452C	538.858	1.87192	0.206559	9.06238	1.27639e-19	7.79975e-18
YHR128W	1443.75	1.65661	0.18284	9.06041	1.29961e-19	7.86451e-18
YGL135W	7015.63	2.04703	0.226656	9.03143	1.69438e-19	1.01549e-17
YNL142W	1982.64	1.64445	0.182482	9.01159	2.03088e-19	1.20557e-17
YIL133C	2835.95	1.90359	0.211631	8.99484	2.36569e-19	1.39107e-17
YPL220W	8087.36	1.95369	0.217364	8.98813	2.51471e-19	1.46488e-17
YJL138C	7615.48	1.53895	0.171427	8.9773	2.77491e-19	1.60149e-17
YKL006W	3696.5	2.14393	0.239109	8.96635	3.06513e-19	1.75275e-17
YBL087C	1980.92	1.98104	0.221864	8.92907	4.29621e-19	2.43439e-17
YJL172W	3489.76	1.61068	0.1806	8.91852	4.7258e-19	2.65368e-17
YOR271C	720.288	1.74421	0.196083	8.89525	5.82901e-19	3.21524e-17
YGL076C	2281.11	1.65043	0.186236	8.86205	7.85578e-19	4.29518e-17
YMR266W	2271.08	1.6609	0.187858	8.84124	9.46612e-19	5.13064e-17
YNL112W	1331.02	1.63225	0.185073	8.81945	1.15026e-18	6.14822e-17
YBR238C	899.373	1.68035	0.190557	8.81812	1.16395e-18	6.14822e-17
YIL053W	2228.8	1.62009	0.184092	8.80048	1.36232e-18	7.1356e-17
YDL171C	5896.67	1.5046	0.171654	8.76532	1.86239e-18	9.67356e-17
YKL191W	874.627	1.81539	0.207367	8.75448	2.05055e-18	1.05629e-16
YDL066W	2552.06	1.57762	0.180658	8.73261	2.48851e-18	1.27138e-16
YDR064W	8492.63	1.96256	0.225027	8.72146	2.74641e-18	1.39174e-16
YDR144C	960.092	1.87379	0.215324	8.7022	3.25505e-18	1.63619e-16
YFL026W	4379.77	1.53798	0.176862	8.69596	3.43923e-18	1.71494e-16
YDR471W	2913.1	1.64586	0.190165	8.65491	4.9328e-18	2.42096e-16
YLR229C	652.43	1.79206	0.20711	8.6527	5.02946e-18	2.44911e-16
YJL177W	2362.37	1.59228	0.184854	8.61374	7.07177e-18	3.39064e-16
YKL056C	12478.8	1.96562	0.229125	8.57878	9.58808e-18	4.52746e-16
YJR070C	464.24	1.8551	0.216365	8.57393	1.00013e-17	4.68706e-16
YDR158W	2230.96	1.5679	0.183658	8.53706	1.37676e-17	6.3098e-16
YKL081W	9010.95	1.51938	0.178482	8.51279	1.69802e-17	7.72539e-16
YER009W	1564.52	1.68014	0.198736	8.45416	2.81113e-17	1.2697e-15
YOR133W	29147.3	1.51956	0.179882	8.44757	2.97438e-17	1.33376e-15
YDR226W	850.224	1.62215	0.192296	8.43572	3.29173e-17	1.46553e-15
YIL043C	1415.82	1.68467	0.200056	8.42098	3.73349e-17	1.65042e-15
YJR016C	5111.29	1.55764	0.185424	8.40039	4.45006e-17	1.93967e-15
YMR143W	2316.51	1.81867	0.216601	8.39642	4.60283e-17	1.97858e-15
YEL054C	4817.47	1.75914	0.209645	8.39104	4.81862e-17	2.05715e-15
YJL002C	3467.17	1.50236	0.179336	8.37733	5.41432e-17	2.28023e-15
YKR059W	10868.6	1.4258	0.170474	8.36374	6.07615e-17	2.54179e-15
YBR106W	998.669	1.59046	0.190809	8.33535	7.72704e-17	3.21084e-15
YLR048W	15082.3	1.67596	0.203043	8.25422	1.52895e-16	6.31123e-15
YNL069C	8261.43	1.77216	0.2171	8.1629	3.2707e-16	1.32379e-14
YGL147C	3217.45	1.75521	0.215231	8.155	3.49177e-16	1.40414e-14
YIR035C	214.667	2.20883	0.271005	8.15049	3.62467e-16	1.44824e-14
YLR083C	1945.81	1.52427	0.187541	8.12768	4.37596e-16	1.72629e-14
YEL042W	2501.92	1.51114	0.185966	8.12587	4.44161e-16	1.74117e-14
YGL200C	1132.38	1.68786	0.207947	8.1168	4.78621e-16	1.85295e-14
YHR141C	3347.83	1.54736	0.191165	8.09438	5.75585e-16	2.21458e-14
YKL120W	409.176	1.73902	0.215913	8.05426	7.99604e-16	3.02409e-14
YPR187W	384.553	1.799	0.22365	8.04385	8.70584e-16	3.26451e-14
YKL181W	1392.24	1.46984	0.1834	8.01439	1.10688e-15	4.08237e-14
YLR293C	1852.09	1.4449	0.180491	8.00537	1.19111e-15	4.36719e-14
YOR234C	1977.68	1.46214	0.183101	7.98542	1.40045e-15	5.09715e-14
YER036C	1789.33	1.46126	0.183003	7.98488	1.40656e-15	5.09715e-14
YAL007C	491.028	1.65937	0.207849	7.98351	1.4223e-15	5.09836e-14
YGL187C	268.538	2.0135	0.25221	7.98343	1.42326e-15	5.09836e-14
YCR031C	8803.75	1.80225	0.225875	7.97898	1.47553e-15	5.2554e-14
YML123C	22042.3	1.42238	0.178974	7.94738	1.90491e-15	6.63313e-14
YOR182C	916.413	1.98964	0.25094	7.92875	2.21357e-15	7.6651e-14
YLL028W	504.761	1.64988	0.208129	7.92723	2.24094e-15	7.71701e-14
YDL083C	2456.67	1.86725	0.235722	7.92142	2.34821e-15	8.04199e-14
YLR372W	2197.84	1.4431	0.182226	7.91931	2.38831e-15	8.1346e-14
YPL273W	811.073	1.51556	0.192266	7.88264	3.20541e-15	1.07996e-13
YBR159W	991.513	1.45879	0.186513	7.8214	5.22402e-15	1.71375e-13
Q0120	245.134	11.4186	1.46149	7.81298	5.58493e-15	1.80367e-13
YLR050C	555.966	1.68253	0.215733	7.79911	6.23457e-15	1.99282e-13
YEL002C	2133.98	1.41699	0.18193	7.78865	6.77264e-15	2.14284e-13
YPL131W	13025.4	1.49707	0.192304	7.7849	6.97671e-15	2.19625e-13
YER131W	1636.02	1.58772	0.20515	7.73931	9.9958e-15	3.11519e-13
YPR110C	948.79	1.45174	0.188081	7.7187	1.17522e-14	3.64435e-13
YKL080W	1691.81	1.4147	0.183546	7.70762	1.28181e-14	3.95522e-13
YBL039C	727.605	1.49891	0.194677	7.69945	1.36654e-14	4.19588e-13
YGR121C	380.786	1.8355	0.239084	7.67721	1.62587e-14	4.96768e-13
YML018C	790.129	1.52069	0.198201	7.67248	1.68705e-14	5.12946e-13
YML026C	1459.48	1.56675	0.205037	7.64131	2.15026e-14	6.50611e-13
YOR276W	751.616	1.4713	0.19319	7.61584	2.6199e-14	7.8509e-13
YFR031C-A	6600.44	1.60223	0.210811	7.60035	2.95333e-14	8.80772e-13
YML073C	2621.02	1.56699	0.206239	7.59793	3.00901e-14	8.88869e-13
YBR015C	1227.76	1.39658	0.183916	7.59358	3.11181e-14	9.14902e-13
YPR170W-B	473.097	1.81461	0.239098	7.58942	3.21337e-14	9.35931e-13
YGR106C	1939.74	1.49076	0.196755	7.57673	3.54369e-14	1.02258e-12
YJR143C	4718.6	1.35785	0.179664	7.55768	4.10326e-14	1.17319e-12
YOR099W	2198.21	1.38258	0.1838	7.52219	5.3868e-14	1.51243e-12
YER165W	4683.41	1.27992	0.170288	7.51618	5.64011e-14	1.57645e-12
YOL120C	11810.7	1.76098	0.234733	7.50204	6.28343e-14	1.74842e-12
YGR034W	2035.4	1.61368	0.215353	7.4932	6.7213e-14	1.85371e-12
YDL212W	1351.64	1.45044	0.193767	7.48545	7.13022e-14	1.95783e-12
YBR084W	1275.46	1.3563	0.18123	7.48387	7.21632e-14	1.97278e-12
YJR123W	10400.8	1.32874	0.178074	7.46174	8.539e-14	2.31855e-12
YLR214W	907.834	1.71047	0.22924	7.46148	8.55553e-14	2.31855e-12
YDL055C	5262.2	1.41332	0.189515	7.45753	8.81598e-14	2.37879e-12
YHR007C	7080.46	1.37972	0.185064	7.4554	8.95936e-14	2.40705e-12
YLR017W	524.793	1.58406	0.212667	7.44852	9.43917e-14	2.51429e-12
YMR116C	21818.9	1.57636	0.21166	7.44761	9.50437e-14	2.52088e-12
YDR352W	340.215	1.67978	0.225659	7.44387	9.77807e-14	2.58037e-12
YOR016C	636.962	1.57883	0.212111	7.44342	9.81143e-14	2.58037e-12
YHL015W	1594.73	1.48627	0.19998	7.43205	1.06924e-13	2.80024e-12
Q0085	169.507	10.8871	1.46525	7.43021	1.08423e-13	2.82763e-12
YDR367W	378.362	1.6934	0.228485	7.41144	1.24936e-13	3.24468e-12
YDR101C	772.107	1.48401	0.200349	7.40713	1.29064e-13	3.33798e-12
YOL092W	2510.26	1.32705	0.179422	7.39624	1.40096e-13	3.60835e-12
YLR413W	10647.6	1.32945	0.180219	7.37684	1.6209e-13	4.1406e-12
YDL004W	652.637	1.4611	0.198544	7.35906	1.85208e-13	4.69268e-12
YJR024C	231.152	1.86379	0.253729	7.34561	2.0482e-13	5.16859e-12
YPR069C	982.61	1.40344	0.19137	7.33362	2.24011e-13	5.63009e-12
YNL301C	563.206	1.59677	0.217882	7.32861	2.32555e-13	5.82135e-12
YGR060W	4220.99	1.34497	0.183704	7.32141	2.45376e-13	6.11053e-12
YGL030W	2365.23	1.68518	0.230183	7.32103	2.46068e-13	6.11053e-12
YGL225W	3423.32	1.3723	0.187784	7.30787	2.71413e-13	6.68663e-12
YGR177C	214.732	1.98248	0.271715	7.29617	2.96065e-13	7.26524e-12
YIL052C	1314.39	1.68162	0.230698	7.28929	3.11597e-13	7.61641e-12
YHR068W	742.207	1.41435	0.19453	7.2706	3.57905e-13	8.71416e-12
YHL001W	781.353	1.67501	0.230678	7.26125	3.83534e-13	9.26577e-12
YJL183W	737.252	1.39791	0.193187	7.23603	4.61994e-13	1.11182e-11
YJR105W	7302.57	1.26071	0.174347	7.23102	4.79365e-13	1.14918e-11
YPL244C	292.489	1.82338	0.252369	7.22505	5.00929e-13	1.19628e-11
YOR270C	3531.31	1.29176	0.178818	7.22389	5.05224e-13	1.20193e-11
snR17b	118063	1.46169	0.202705	7.21092	5.55743e-13	1.31709e-11
YLL045C	5800.5	1.34757	0.187125	7.20145	5.95746e-13	1.40655e-11
YBR220C	438.334	1.53266	0.212853	7.20056	5.99677e-13	1.41048e-11
YML125C	412.626	1.66995	0.232137	7.19383	6.30004e-13	1.47625e-11
YKL180W	4661.17	1.3568	0.188664	7.19162	6.40285e-13	1.48914e-11
YDR298C	438.373	1.5742	0.219074	7.18568	6.68721e-13	1.54949e-11
YDR382W	1075.71	1.73007	0.2415	7.16385	7.84414e-13	1.80415e-11
YHR010W	6090.69	1.44176	0.201274	7.16317	7.8831e-13	1.80645e-11
YOR224C	970.633	1.45334	0.203016	7.15874	8.14197e-13	1.85893e-11
YOR063W	10776.2	1.37673	0.192758	7.14228	9.17925e-13	2.08811e-11
YOR095C	163.967	1.98336	0.278544	7.12044	1.0758e-12	2.42951e-11
YMR243C	3197.83	1.27459	0.179022	7.11973	1.0814e-12	2.43335e-11
YDR454C	547.047	1.66361	0.233808	7.1153	1.11672e-12	2.4948e-11
YJR063W	455.57	1.56506	0.221316	7.07163	1.53124e-12	3.38448e-11
YPL184C	808.465	1.34887	0.191455	7.04538	1.84954e-12	4.05922e-11
YHR021C	8360.47	1.54916	0.219907	7.04463	1.85959e-12	4.06695e-11
YPR102C	3099.54	1.4551	0.206606	7.04285	1.88347e-12	4.10477e-11
YHR203C	6704.6	1.35618	0.193077	7.02407	2.155e-12	4.63177e-11
YDR450W	1862.63	1.42209	0.20303	7.00432	2.4819e-12	5.2618e-11
YLL048C	3580.51	1.22652	0.175365	6.99407	2.67016e-12	5.64172e-11
YJR124C	280.755	1.66163	0.238243	6.97453	3.06889e-12	6.37389e-11
YFR055W	660.769	1.62322	0.232749	6.97411	3.07804e-12	6.37389e-11
YIL018W	13055.9	1.62818	0.233805	6.96383	3.31138e-12	6.83438e-11
YOR321W	653.762	1.38291	0.199223	6.9415	3.87953e-12	7.95431e-11
YNL066W	4353.51	1.28903	0.185819	6.937	4.0052e-12	8.15831e-11
YER001W	1393.53	1.39329	0.201019	6.93114	4.17459e-12	8.47564e-11
YDR321W	1489.79	1.47854	0.214199	6.90265	5.10412e-12	1.03292e-10
YLR075W	11943.9	1.29054	0.187195	6.89411	5.42026e-12	1.09203e-10
YOR096W	3927.35	1.47807	0.214405	6.89382	5.43123e-12	1.09203e-10
YHR216W	571.882	1.39701	0.203093	6.87869	6.0404e-12	1.2091e-10
YNR050C	431.9	1.49977	0.21804	6.87841	6.05228e-12	1.2091e-10
YLR340W	24503	1.54001	0.225024	6.84378	7.71315e-12	1.52623e-10
YBR011C	4797.45	1.17202	0.171765	6.8234	8.89128e-12	1.74737e-10
YBR205W	552.871	1.39525	0.204491	6.82302	8.91485e-12	1.74737e-10
YER087C-B	408.075	1.66285	0.244595	6.7984	1.05787e-11	2.05412e-10
YKR057W	603.023	1.78	0.26217	6.7895	1.12524e-11	2.1714e-10
YBL081W	1346.88	1.24568	0.183487	6.78894	1.12961e-11	2.1731e-10
YDR091C	1997.4	1.29794	0.191225	6.78749	1.14099e-11	2.18825e-10
YOR369C	2714.65	1.70031	0.250662	6.78327	1.17489e-11	2.23265e-10
Q0110	92.2085	10.0064	1.47658	6.77671	1.22947e-11	2.32927e-10
YBR031W	13406.4	1.48611	0.219563	6.76851	1.30115e-11	2.4576e-10
YEL040W	5575.01	1.18802	0.175622	6.76463	1.33648e-11	2.50911e-10
YBR283C	4502.66	1.24485	0.185077	6.72611	1.74261e-11	3.22306e-10
YBL099W	3396.98	1.17807	0.175291	6.72063	1.80942e-11	3.32688e-10
YER060W	506.961	1.46423	0.217963	6.7178	1.84489e-11	3.38212e-10
YEL034W	11970.8	1.26156	0.187934	6.71276	1.90974e-11	3.49073e-10
Q0065	86.2608	9.91315	1.47699	6.71173	1.92326e-11	3.49897e-10
YGL148W	555.332	1.35953	0.203395	6.68422	2.32161e-11	4.15822e-10
YGR214W	6539.42	1.27747	0.19145	6.6726	2.51318e-11	4.48844e-10
YER117W	2541.72	1.34921	0.202765	6.65405	2.85133e-11	5.06335e-10
YAL023C	3465.13	1.18101	0.177613	6.64933	2.94422e-11	5.21344e-10
YIL015W	806.787	1.26951	0.190942	6.64867	2.95756e-11	5.22223e-10
YBR162C	12510	1.18277	0.178095	6.64124	3.11061e-11	5.47697e-10
YDL084W	2232.85	1.15404	0.174003	6.63232	3.30459e-11	5.80211e-10
YMR230W	2061.42	1.4355	0.217106	6.61194	3.79305e-11	6.58555e-10
YHR020W	2962.06	1.16934	0.176966	6.60774	3.90223e-11	6.75628e-10
YGL067W	432.512	1.40417	0.212562	6.60592	3.95049e-11	6.82088e-10
YDR353W	1315.59	1.27334	0.193076	6.59505	4.25106e-11	7.31958e-10
YER072W	1252.9	1.39879	0.212619	6.57882	4.74197e-11	8.14235e-10
YJL136C	2533.89	1.4414	0.219177	6.57641	4.81952e-11	8.25277e-10
YKL004W	2046.07	1.28797	0.195961	6.5726	4.94443e-11	8.4204e-10
YDR500C	3175.46	1.3484	0.205362	6.56598	5.16934e-11	8.76097e-10
YBL072C	2340.79	1.30112	0.198164	6.56588	5.17253e-11	8.76097e-10
YNL178W	4830.94	1.30661	0.199436	6.55152	5.69537e-11	9.62039e-10
YML052W	3996.85	1.11353	0.170005	6.54997	5.75478e-11	9.69448e-10
YLR448W	5436.16	1.15805	0.176928	6.54535	5.93555e-11	9.89205e-10
YOR312C	3852.93	1.26934	0.194151	6.5379	6.23874e-11	1.03696e-09
YCL018W	864.016	1.23234	0.188696	6.53079	6.54249e-11	1.08456e-09
YDL082W	1271.56	1.32658	0.203946	6.50457	7.79175e-11	1.28142e-09
YNL162W	2753.91	1.25323	0.193337	6.48213	9.04384e-11	1.48343e-09
YLR447C	1223.68	1.20177	0.18607	6.45867	1.05626e-10	1.72347e-09
YOL039W	1800.74	1.61252	0.249776	6.45587	1.07601e-10	1.75112e-09
YDR232W	2457.89	1.30428	0.202315	6.44676	1.1427e-10	1.8548e-09
YMR149W	1458.25	1.26169	0.196436	6.42294	1.33668e-10	2.15843e-09
YCL045C	1622.56	1.13794	0.177369	6.41565	1.40219e-10	2.25373e-09
YJR145C	8162.49	1.26653	0.197414	6.41557	1.40293e-10	2.25373e-09
YDR487C	1060.67	1.20456	0.187923	6.40984	1.45672e-10	2.33412e-09
YPR043W	1113.29	1.60143	0.249983	6.40615	1.4924e-10	2.37906e-09
YMR194W	539.352	1.69973	0.266021	6.38943	1.66504e-10	2.63406e-09
YIL069C	754.283	1.46673	0.229919	6.37933	1.7787e-10	2.79965e-09
YML063W	6628.48	1.24468	0.195138	6.37845	1.78892e-10	2.80865e-09
YAL003W	2209.52	1.28145	0.20136	6.36397	1.96599e-10	3.0789e-09
YPL234C	987.467	1.21517	0.191157	6.35694	2.05807e-10	3.199e-09
YJL034W	4087.5	1.08158	0.170479	6.34433	2.23389e-10	3.46364e-09
YEL031W	6631.65	1.11339	0.176556	6.30617	2.86024e-10	4.41284e-09
YDL227C	95.7001	2.55402	0.405144	6.30398	2.90099e-10	4.45366e-09
YMR142C	2706.01	1.29249	0.205322	6.29493	3.07539e-10	4.7098e-09
YKL156W	1635.86	1.13804	0.180878	6.29177	3.13858e-10	4.78307e-09
YOR167C	198.363	1.82252	0.289716	6.29072	3.15992e-10	4.80384e-09
YLR130C	1240.02	1.20207	0.191244	6.28553	3.26727e-10	4.95496e-09
YBR039W	449.872	1.31809	0.209975	6.27736	3.44369e-10	5.19723e-09
YAL042W	1292.87	1.17768	0.188102	6.26085	3.82878e-10	5.73673e-09
YDR418W	4205.73	1.19139	0.19032	6.25994	3.85132e-10	5.75666e-09
YKL106W	340.268	1.40053	0.223905	6.25499	3.97548e-10	5.91388e-09
YJR077C	4468.59	1.24567	0.19917	6.25428	3.99354e-10	5.9266e-09
YHR026W	1411.28	1.32184	0.211462	6.25095	4.07957e-10	6.03989e-09
YDR025W	2652.75	1.28636	0.205839	6.24932	4.12253e-10	6.08904e-09
YBR088C	451.442	1.34285	0.215018	6.2453	4.22988e-10	6.23283e-09
YEL038W	149.718	1.95804	0.314244	6.23095	4.63601e-10	6.79912e-09
YHR019C	3098.59	1.10319	0.177083	6.22981	4.67015e-10	6.83312e-09
YPL211W	201.332	1.7147	0.275296	6.22856	4.7073e-10	6.87134e-09
YOR293W	5342.86	1.26177	0.202799	6.22177	4.91576e-10	7.14809e-09
YDL191W	1837.35	1.36393	0.219223	6.22164	4.91983e-10	7.14809e-09
YER019C-A	511.605	1.34314	0.216292	6.20986	5.30315e-10	7.66927e-09
YLR043C	968.853	1.15474	0.185972	6.2092	5.32562e-10	7.68393e-09
YKR094C	2275.77	1.32459	0.213388	6.20741	5.38651e-10	7.75384e-09
YHR183W	4448.81	1.11065	0.179238	6.19653	5.77228e-10	8.27095e-09
YNL302C	3192.7	1.24094	0.20058	6.18676	6.14151e-10	8.77982e-09
YGR020C	683.047	1.2631	0.204342	6.18131	6.35731e-10	9.05944e-09
YLR395C	408.019	1.39098	0.225583	6.16615	6.99745e-10	9.93511e-09
YNL111C	154.184	1.75002	0.283923	6.16371	7.10608e-10	1.00664e-08
YGR118W	915.772	1.39705	0.227369	6.14443	8.0252e-10	1.13427e-08
YDL075W	538.188	1.60681	0.262052	6.13166	8.69664e-10	1.22638e-08
YMR290C	624.763	1.31755	0.215167	6.12341	9.15953e-10	1.28874e-08
YCR043C	199.034	1.81146	0.296198	6.1157	9.6132e-10	1.34953e-08
YLR208W	922.971	1.17647	0.192973	6.09653	1.08397e-09	1.51489e-08
YHR214W-A	76.925	2.53716	0.416392	6.09319	1.10684e-09	1.54338e-08
YGR041W	292.104	1.42792	0.235002	6.07621	1.2306e-09	1.70831e-08
Q0060	48.6129	9.08703	1.49603	6.07408	1.24701e-09	1.72725e-08
YDL136W	856.105	1.41768	0.234077	6.0565	1.39118e-09	1.92267e-08
YPR074C	18045.5	1.01545	0.167779	6.05226	1.42824e-09	1.96951e-08
YDL229W	42685.5	1.20499	0.199177	6.04985	1.44978e-09	1.99481e-08
YDR538W	414.63	1.38006	0.228305	6.04482	1.49574e-09	2.049e-08
YHR042W	5423.5	1.14109	0.188949	6.03917	1.54906e-09	2.11275e-08
YOL040C	7407.98	1.3011	0.215869	6.02727	1.66748e-09	2.26436e-08
YGR191W	1037.58	1.13997	0.189437	6.01768	1.7693e-09	2.38234e-08
YGR175C	4160.76	1.21867	0.202516	6.01765	1.76965e-09	2.38234e-08
YML022W	1477.58	1.3032	0.216734	6.0129	1.82234e-09	2.44798e-08
YDR483W	1546.54	1.08822	0.181103	6.00883	1.86865e-09	2.5048e-08
YBR042C	272.133	1.45236	0.242158	5.99759	2.00271e-09	2.67873e-08
YDR361C	74.7069	2.32315	0.387651	5.99288	2.06155e-09	2.74524e-08
YGR286C	123.514	1.97112	0.328928	5.99256	2.06564e-09	2.74524e-08
YJL117W	657.584	1.24796	0.208292	5.99137	2.08076e-09	2.75944e-08
YLR197W	902.408	1.16397	0.194383	5.98804	2.12385e-09	2.80465e-08
YLR061W	1919.39	1.31517	0.219739	5.98512	2.16228e-09	2.84936e-08
YER174C	192.824	1.57661	0.263565	5.98185	2.20615e-09	2.90105e-08
YLR185W	1803.23	1.267	0.211897	5.97935	2.24036e-09	2.93983e-08
YHR045W	245.441	1.4436	0.241594	5.9753	2.29661e-09	3.001e-08
YPL093W	1052.98	1.153	0.193004	5.97399	2.3152e-09	3.01897e-08
YNL095C	183.563	1.56995	0.264011	5.94651	2.73922e-09	3.54959e-08
YBR189W	3967.72	1.27054	0.213736	5.94444	2.77403e-09	3.58725e-08
YGL103W	5138.37	1.2557	0.211515	5.9367	2.90819e-09	3.75295e-08
YLR344W	1343.15	1.16604	0.196439	5.93591	2.92215e-09	3.76317e-08
YLR388W	297.316	1.64355	0.277325	5.92644	3.09578e-09	3.97855e-08
YNR030W	1658.13	1.08526	0.183144	5.92568	3.11e-09	3.98861e-08
YCL009C	7562.93	1.19229	0.201412	5.91966	3.22614e-09	4.12906e-08
YHR072W-A	2018.4	1.11303	0.188044	5.91899	3.2392e-09	4.13728e-08
YIR022W	333.397	1.35876	0.229654	5.91654	3.28789e-09	4.19088e-08
YBR263W	1364.46	1.08327	0.183456	5.90479	3.53099e-09	4.49157e-08
YDR481C	1066.94	1.09848	0.186279	5.89695	3.70286e-09	4.69104e-08
YLR406C	706.296	1.29917	0.220341	5.89617	3.72045e-09	4.70376e-08
YDR377W	302.316	1.49198	0.253488	5.88579	3.96158e-09	4.9884e-08
YHR052W	310.847	1.35931	0.23109	5.88219	4.04882e-09	5.08797e-08
YHR133C	504.638	1.21945	0.207481	5.8774	4.16754e-09	5.22661e-08
YOL127W	5585.39	1.16823	0.198959	5.87173	4.31276e-09	5.38706e-08
YOL097C	677.511	1.16445	0.198431	5.86829	4.40312e-09	5.48893e-08
YOR101W	114.679	1.91134	0.326692	5.85058	4.8986e-09	6.08226e-08
YOR360C	560.357	1.18354	0.202355	5.84882	4.95075e-09	6.12262e-08
YJL192C	842.147	1.11501	0.190775	5.84464	5.07675e-09	6.26602e-08
YIL039W	566.843	1.20891	0.207063	5.83838	5.27123e-09	6.4932e-08
YPL207W	646.355	1.20489	0.206691	5.82941	5.56248e-09	6.82499e-08
YOR067C	900.646	1.14177	0.196372	5.81432	6.08812e-09	7.44064e-08
YJR116W	246.909	1.39799	0.241097	5.79846	6.69256e-09	8.14741e-08
YMR212C	448.974	1.23616	0.213829	5.78106	7.42302e-09	8.98402e-08
YIL030C	1569.83	1.05117	0.181888	5.77924	7.50385e-09	9.06425e-08
YJR094W-A	756.811	1.2264	0.212513	5.77094	7.88319e-09	9.50405e-08
YER049W	651.337	1.12921	0.195779	5.76778	8.03233e-09	9.62798e-08
YOL139C	1003.22	1.10477	0.192062	5.75215	8.8114e-09	1.05415e-07
YKL207W	817.743	1.25551	0.218358	5.74977	8.93673e-09	1.06506e-07
snR45	741.369	1.66259	0.289535	5.74228	9.34074e-09	1.11109e-07
YPR132W	1393.77	1.52742	0.266255	5.7367	9.65383e-09	1.14614e-07
YKL029C	1638.1	1.15071	0.201046	5.72359	1.04298e-08	1.23357e-07
YDR012W	18531.2	1.22581	0.214635	5.71111	1.12243e-08	1.32503e-07
snR49	2507.98	1.43439	0.251984	5.69238	1.25279e-08	1.46229e-07
YLR325C	2125.62	1.17426	0.206575	5.68442	1.31258e-08	1.52922e-07
YPL079W	1592.41	1.16903	0.205757	5.68159	1.33449e-08	1.55184e-07
YIL148W	6172.03	1.13157	0.199298	5.6778	1.36439e-08	1.58071e-07
YGL142C	986.836	1.08091	0.190536	5.67298	1.40337e-08	1.61985e-07
YJL178C	172.424	1.53182	0.270436	5.66425	1.47665e-08	1.69191e-07
YGR260W	1536.06	1.06918	0.188824	5.66231	1.49353e-08	1.7081e-07
YMR318C	1439.13	1.30663	0.231293	5.64925	1.61145e-08	1.82954e-07
YLR186W	245.342	1.44316	0.255986	5.63765	1.72389e-08	1.95009e-07
YBR034C	649.518	1.11801	0.19858	5.63004	1.80166e-08	2.03437e-07
YNL248C	689.161	1.15335	0.205024	5.62546	1.85017e-08	2.08538e-07
YKL165C	2011.43	1.04916	0.186629	5.62161	1.89184e-08	2.12466e-07
YDR545C-A	32.8258	8.52117	1.51623	5.61997	1.90993e-08	2.14112e-07
YER156C	359.215	1.26017	0.22467	5.60899	2.03512e-08	2.26921e-07
YPL094C	606.886	1.13046	0.202002	5.59628	2.19006e-08	2.42462e-07
YBL082C	676.008	1.09977	0.196572	5.59472	2.20977e-08	2.44211e-07
YOR116C	1220.2	1.08792	0.194674	5.58843	2.29138e-08	2.52782e-07
YDL130W	2524.09	1.45095	0.25993	5.58209	2.37642e-08	2.60321e-07
YCR034W	4222.01	1.02244	0.183285	5.57841	2.42724e-08	2.65421e-07
YER044C	615.413	1.17696	0.211084	5.57582	2.46371e-08	2.68937e-07
YBL002W	2026.76	1.11052	0.199422	5.5687	2.5665e-08	2.79668e-07
YLR333C	817.489	1.20341	0.216337	5.56266	2.65688e-08	2.89011e-07
YER110C	6464.21	1.00412	0.18057	5.56081	2.68519e-08	2.91075e-07
YJL217W	502.067	1.19744	0.216099	5.54118	3.00443e-08	3.22873e-07
YML019W	466.501	1.28153	0.231445	5.53708	3.07547e-08	3.29938e-07
YDR297W	756.859	1.1081	0.202174	5.48091	4.23143e-08	4.50846e-07
YDL208W	286.036	1.33523	0.243692	5.47916	4.27362e-08	4.54564e-07
YKL077W	613.294	1.12428	0.205377	5.47424	4.39387e-08	4.66559e-07
YGR211W	351.767	1.22047	0.223081	5.47098	4.47544e-08	4.74412e-07
YJL186W	882.481	1.03003	0.188322	5.46952	4.51259e-08	4.77538e-07
YGL189C	8621.51	1.05708	0.193545	5.46168	4.71654e-08	4.98274e-07
YBR187W	1092.49	1.11259	0.203866	5.45745	4.83023e-08	5.09422e-07
YPL218W	2578.92	1.0372	0.190139	5.45496	4.89845e-08	5.15744e-07
YER023W	753.863	1.11816	0.20549	5.4414	5.28622e-08	5.53765e-07
YLR073C	792.965	1.14696	0.210881	5.43891	5.3608e-08	5.60636e-07
YBR084C-A	2118.05	1.14481	0.210918	5.42774	5.70729e-08	5.92892e-07
YPR063C	586.217	1.16322	0.215127	5.40712	6.4046e-08	6.62021e-07
YDL061C	1099.76	1.5438	0.285684	5.40388	6.5213e-08	6.72968e-07
YJR137C	1011.7	1.07041	0.198171	5.40145	6.61041e-08	6.81037e-07
YAR002C-A	1575.33	1.05828	0.196904	5.37458	7.6763e-08	7.86947e-07
YDL205C	486.272	1.11592	0.207979	5.36553	8.07118e-08	8.22021e-07
YCL001W	516.696	1.09676	0.204549	5.36185	8.23753e-08	8.37594e-07
YIR012W	646.025	1.04714	0.195861	5.34633	8.97572e-08	9.06736e-07
YJL189W	1383.62	1.30161	0.24374	5.34014	9.28725e-08	9.33668e-07
YOR288C	272.749	1.25493	0.235151	5.33668	9.46653e-08	9.50159e-07
YOL077C	438.732	1.18497	0.222147	5.33416	9.59874e-08	9.6188e-07
YDR165W	239.027	1.31418	0.246541	5.33047	9.79575e-08	9.78476e-07
YBR074W	860.338	1.05831	0.19891	5.32054	1.03459e-07	1.03178e-06
YBL030C	3053.71	1.02975	0.193554	5.32024	1.0363e-07	1.03183e-06
YDR400W	284.845	1.24337	0.234004	5.31345	1.07567e-07	1.06762e-06
YEL071W	1421.76	1.0596	0.199614	5.30821	1.10704e-07	1.09701e-06
YLR367W	955.802	1.23584	0.233	5.30405	1.13262e-07	1.12058e-06
YDR492W	1377.24	1.08696	0.205039	5.30124	1.15018e-07	1.13615e-06
YLR065C	173.87	1.49599	0.282649	5.29276	1.20485e-07	1.18638e-06
YGR148C	730.272	1.16167	0.219704	5.28743	1.24048e-07	1.21955e-06
YER074W	1332.15	1.24331	0.235484	5.27982	1.2931e-07	1.26529e-06
YDR281C	36.456	2.91627	0.552506	5.27827	1.30409e-07	1.27405e-06
YPR028W	2070.07	1.03777	0.196726	5.2752	1.32613e-07	1.29355e-06
YBR265W	252.327	1.38563	0.263281	5.26291	1.41793e-07	1.37449e-06
YPR118W	497.284	1.08219	0.206104	5.25068	1.51535e-07	1.45985e-06
YJR104C	690.51	1.04523	0.199455	5.24043	1.60201e-07	1.53621e-06
YMR310C	495.94	1.13342	0.216637	5.2319	1.67779e-07	1.6064e-06
YDR533C	362.574	1.60107	0.306561	5.22269	1.76344e-07	1.68324e-06
YDR518W	356.724	1.26156	0.24246	5.20316	1.95928e-07	1.84196e-06
YNL145W	201.06	1.45464	0.279694	5.20082	1.98414e-07	1.86051e-06
YER148W	282.885	1.20583	0.232528	5.18572	2.15184e-07	2.00785e-06
YOR204W	5557.66	1.00383	0.193627	5.18434	2.16777e-07	2.01969e-06
YBL027W	2786.52	1.09691	0.212087	5.17198	2.31627e-07	2.14841e-06
YKL216W	436.461	1.10326	0.213388	5.17019	2.33859e-07	2.16589e-06
YHR029C	208.281	1.56145	0.30215	5.1678	2.36865e-07	2.19048e-06
YHR039C-A	217.929	1.42619	0.276618	5.1558	2.52551e-07	2.3041e-06
YHL039W	347.096	1.15086	0.22328	5.15434	2.54522e-07	2.31597e-06
YKL174C	360.12	1.14955	0.223219	5.14988	2.60654e-07	2.3683e-06
YOR375C	2033.05	1.09327	0.212353	5.14837	2.62756e-07	2.38046e-06
YER102W	2595.68	1.01408	0.198396	5.11136	3.1984e-07	2.88087e-06
YIL085C	304.877	1.27288	0.249107	5.10978	3.22532e-07	2.90093e-06
YKL154W	107.313	1.67863	0.328548	5.10923	3.23478e-07	2.90524e-06
YLR287C-A	608.492	1.04769	0.205165	5.10657	3.28057e-07	2.94213e-06
YHL011C	886.463	1.02449	0.201258	5.0904	3.57301e-07	3.18159e-06
YKL024C	196.259	1.31095	0.257533	5.0904	3.57309e-07	3.18159e-06
YKL023C-A	197.55	1.34994	0.265806	5.07867	3.8009e-07	3.36999e-06
YCL002C	330.006	1.13868	0.224614	5.06949	3.98887e-07	3.52162e-06
YOL121C	1553.14	1.13685	0.224399	5.06622	4.05782e-07	3.56231e-06
YPL252C	388.413	1.10749	0.219842	5.03766	4.71267e-07	4.09917e-06
YPR048W	105.553	1.65086	0.327712	5.03755	4.71539e-07	4.09917e-06
YGL257C	184.563	1.36144	0.270423	5.03446	4.79193e-07	4.15412e-06
YPR009W	73.4643	2.0002	0.397838	5.02766	4.965e-07	4.29818e-06
YLR059C	321.515	1.12451	0.224814	5.00195	5.6752e-07	4.8791e-06
YNL291C	484.185	1.13142	0.226586	4.99335	5.93418e-07	5.07376e-06
YMR209C	157.226	1.39071	0.279156	4.98185	6.29804e-07	5.3628e-06
YDR304C	526.878	1.0514	0.211183	4.97863	6.40369e-07	5.44532e-06
YNL244C	589.502	1.12298	0.226452	4.95902	7.08507e-07	6.00017e-06
YPL198W	491.688	1.09945	0.22198	4.95291	7.31134e-07	6.18339e-06
YKL084W	302.59	1.17243	0.236943	4.94816	7.49166e-07	6.3102e-06
YFL041W	539.434	1.08612	0.219871	4.93979	7.82058e-07	6.56949e-06
YNL048W	309.985	1.13483	0.230367	4.92618	8.38527e-07	7.02492e-06
YGR024C	188.305	1.41235	0.286803	4.92446	8.45924e-07	7.07737e-06
YMR292W	560.627	1.09306	0.222648	4.90936	9.13747e-07	7.58373e-06
YLR179C	889.05	1.0203	0.208227	4.89993	9.58724e-07	7.93589e-06
YOR103C	163.867	1.59483	0.326006	4.89202	9.98039e-07	8.25037e-06
YCR023C	433.493	1.04894	0.214766	4.88411	1.03897e-06	8.57738e-06
YDR135C	3737.12	1.19943	0.245851	4.87869	1.06794e-06	8.80486e-06
Q0070	17.3764	7.60098	1.56633	4.85273	1.21775e-06	9.94786e-06
YML001W	243.942	1.1838	0.244146	4.84875	1.24239e-06	1.01359e-05
YLR220W	496.213	1.04898	0.21688	4.83668	1.32025e-06	1.06733e-05
YML096W	160.647	1.31679	0.272344	4.835	1.33145e-06	1.07499e-05
YPL249C-A	1542.47	1.09875	0.228325	4.81223	1.49258e-06	1.19887e-05
YPL237W	497.275	1.00349	0.208664	4.80913	1.51591e-06	1.21604e-05
YJL121C	2025.03	1.03538	0.215477	4.80509	1.54684e-06	1.23767e-05
YLR146C	165.687	1.35202	0.281686	4.79972	1.5889e-06	1.26483e-05
YFR001W	110.969	1.49898	0.312344	4.79915	1.59338e-06	1.26678e-05
YMR260C	379.417	1.23988	0.258606	4.79448	1.63096e-06	1.29335e-05
YGR123C	300.96	1.10878	0.231703	4.78536	1.70679e-06	1.34834e-05
YGL032C	405.164	1.01537	0.212517	4.77785	1.77184e-06	1.39425e-05
YER113C	380.132	1.03499	0.21663	4.77769	1.77323e-06	1.39425e-05
YOR390W	234.095	1.27709	0.267306	4.77762	1.77384e-06	1.39425e-05
YOR336W	587.577	1.02914	0.216247	4.75909	1.94468e-06	1.52171e-05
YHR170W	453.387	1.00997	0.212367	4.75578	1.97685e-06	1.54214e-05
YGL078C	245.98	1.20271	0.253069	4.75249	2.00931e-06	1.56551e-05
YFL005W	219.95	1.17555	0.248599	4.72868	2.25986e-06	1.74978e-05
YER057C	301.697	1.14971	0.243166	4.7281	2.2663e-06	1.75259e-05
YOR039W	301.364	1.10423	0.23356	4.72782	2.26947e-06	1.75286e-05
YBL068W	350.219	1.06003	0.224737	4.71675	2.39647e-06	1.84182e-05
YHL003C	371.882	1.07006	0.227064	4.71257	2.44609e-06	1.87765e-05
YDR156W	898.662	1.04278	0.221823	4.70096	2.58945e-06	1.97311e-05
YBR252W	89.2199	1.81321	0.38654	4.69087	2.7205e-06	2.06416e-05
YFR032C-A	1616.6	1.04784	0.223956	4.67877	2.88604e-06	2.18045e-05
YAL036C	243.783	1.13177	0.242022	4.67631	2.9208e-06	2.20137e-05
YKR071C	701.822	1.16347	0.248876	4.67491	2.94086e-06	2.21114e-05
YHR048W	181.67	1.27301	0.273316	4.65766	3.19827e-06	2.39027e-05
YKL009W	325.433	1.08212	0.23317	4.64093	3.46842e-06	2.57365e-05
YOL077W-A	218.616	1.20567	0.260449	4.62919	3.67103e-06	2.70467e-05
YGR074W	208.666	1.15839	0.250295	4.62809	3.69061e-06	2.71154e-05
YPR010C-A	87.8253	1.7864	0.386608	4.62069	3.82458e-06	2.79796e-05
YBR061C	170.538	1.23914	0.268685	4.61187	3.99056e-06	2.90235e-05
YDL121C	95.9453	1.67215	0.362903	4.6077	4.07146e-06	2.95429e-05
YIL110W	129.747	1.35847	0.295435	4.5982	4.26161e-06	3.08128e-05
YOL012C	148.485	1.2874	0.280924	4.58274	4.58928e-06	3.29931e-05
YMR071C	146.082	1.31578	0.287447	4.57747	4.70627e-06	3.37951e-05
YPL081W	392.182	1.04556	0.228929	4.56718	4.94318e-06	3.51722e-05
YMR274C	365.142	1.01358	0.222261	4.56029	5.10828e-06	3.61817e-05
YNR028W	209.871	1.14683	0.251549	4.55905	5.13855e-06	3.63443e-05
YOR210W	141.588	1.30056	0.286959	4.53221	5.837e-06	4.09707e-05
YGL031C	1651.87	1.00141	0.221314	4.52486	6.04352e-06	4.2325e-05
YGL055W	8922.72	1.01554	0.224652	4.52051	6.16898e-06	4.31552e-05
YGR026W	474.789	1.01035	0.225083	4.48881	7.16237e-06	4.96585e-05
YKL019W	306.402	1.04271	0.233776	4.46028	8.18535e-06	5.58198e-05
YMR195W	154.219	1.31502	0.296155	4.4403	8.98354e-06	6.06e-05
YBR104W	147.392	1.30403	0.293852	4.43771	9.09205e-06	6.12657e-05
YDR447C	837.014	1.03009	0.233587	4.40987	1.03435e-05	6.90345e-05
YJL148W	176.601	1.16791	0.266342	4.38501	1.15981e-05	7.67643e-05
YNR012W	230.044	1.08752	0.249122	4.36543	1.26872e-05	8.35937e-05
YPR128C	298.958	1.0142	0.23293	4.35408	1.33626e-05	8.74929e-05
YHR214C-E	45.2368	2.01191	0.463701	4.3388	1.43261e-05	9.32097e-05
YDL181W	65.708	1.94866	0.450821	4.32247	1.54293e-05	9.99697e-05
YEL029C	107.704	1.36158	0.317188	4.29266	1.76548e-05	0.000112633
YKL001C	77.0775	1.51865	0.356633	4.2583	2.05989e-05	0.000130746
YDL039C	130.422	1.30464	0.309265	4.21852	2.45917e-05	0.000154672
YGR271C-A	82.7736	1.49751	0.35573	4.20968	2.55736e-05	0.00015988
YLR112W	67.4648	1.67014	0.39715	4.20532	2.60714e-05	0.000162503
YHR214W	44.528	2.01658	0.481663	4.18669	2.83047e-05	0.000175371
YEL003W	27.0765	2.55275	0.612747	4.16608	3.09884e-05	0.00019086
YMR038C	294.2	1.0566	0.253731	4.16425	3.12379e-05	0.000192207
YIL027C	72.7611	1.53409	0.370112	4.14493	3.39918e-05	0.000207716
YDR045C	19.0405	3.16144	0.772091	4.09465	4.22805e-05	0.000254377
YIL064W	133.963	1.40009	0.3421	4.09263	4.26509e-05	0.000256358
YPR058W	233.863	1.00705	0.246203	4.09031	4.30792e-05	0.000258434
YPR071W	113.021	1.28681	0.314634	4.08985	4.31651e-05	0.0002587
YDR086C	93.7958	1.36227	0.334343	4.07447	4.61195e-05	0.000274559
YDR179W-A	102.23	1.29851	0.318894	4.07192	4.66276e-05	0.000276649
YNR075W	188.334	1.05066	0.258032	4.07182	4.66482e-05	0.000276649
YLR038C	120.896	1.23577	0.303648	4.06975	4.7063e-05	0.000278844
YBL028C	48.7515	1.82534	0.448986	4.06546	4.79371e-05	0.000283753
YHR057C	153.233	1.19893	0.295673	4.05494	5.01476e-05	0.000295435
YKR081C	103.532	1.31882	0.326575	4.03834	5.38319e-05	0.000315056
YML116W	651.958	2.77396	0.688161	4.03097	5.55476e-05	0.000324184
YHR081W	47.8237	1.86489	0.46422	4.01726	5.88799e-05	0.00034203
YOL101C	83.8093	1.6624	0.415394	4.00198	6.28133e-05	0.000363885
YBR171W	195.667	1.02538	0.256385	3.99938	6.35096e-05	0.000367213
YDL037C	156.169	1.21691	0.304618	3.99488	6.47265e-05	0.00037321
YKR060W	53.5143	1.68661	0.422522	3.99177	6.55813e-05	0.000376745
YOR246C	213.805	1.0923	0.274794	3.97499	7.03811e-05	0.000401359
YER031C	203.377	1.11085	0.28214	3.93724	8.24257e-05	0.000465362
YKR026C	193.815	1.00975	0.256796	3.9321	8.42068e-05	0.000474129
YHR148W	87.848	1.33982	0.341108	3.92783	8.57143e-05	0.000481669
YDR222W	173.683	1.04182	0.265759	3.92018	8.84811e-05	0.000494621
YOR253W	124.426	1.18606	0.302895	3.91573	9.01318e-05	0.000502947
YDR519W	134.387	1.20318	0.307633	3.91108	9.18851e-05	0.00051093
YDL246C	8.57674	6.58837	1.68476	3.91057	9.20768e-05	0.000511511
YAL025C	81.9589	1.36611	0.350177	3.90119	9.57197e-05	0.00052779
YOR294W	36.2068	2.02365	0.518961	3.89942	9.64231e-05	0.000530923
YPR052C	288.152	1.18771	0.304764	3.89717	9.73246e-05	0.000534942
YGL020C	105.281	1.26849	0.326051	3.89048	0.000100046	0.000548933
YGL220W	120.317	1.33973	0.344509	3.88881	0.000100736	0.000551746
YDR368W	359.218	1.0295	0.265258	3.88112	0.000103978	0.000568004
YLR264W	170.002	1.24594	0.3228	3.85978	0.00011349	0.000613518
YKL078W	158.239	1.09914	0.285213	3.85374	0.000116327	0.00062668
YOL124C	75.5727	1.44164	0.374253	3.85204	0.000117136	0.000630492
YLR460C	38.1197	2.18589	0.567657	3.85072	0.00011777	0.000633356
YDR210W	118.757	1.15572	0.302218	3.82413	0.000131236	0.000699739
YJR111C	157.705	1.05301	0.275527	3.82179	0.000132485	0.000705792
YDR489W	147.678	1.08343	0.283684	3.81914	0.000133915	0.000712196
YBR157C	136.964	1.11505	0.293538	3.79865	0.000145488	0.00076655
YDL243C	29.192	2.31442	0.609757	3.79564	0.000147261	0.000775235
YML080W	91.8539	1.2625	0.333197	3.78904	0.000151232	0.000792128
YDL157C	77.8342	1.33154	0.352364	3.77888	0.000157538	0.000821013
YGR096W	134.076	1.11847	0.296135	3.77688	0.000158803	0.000826225
YLL061W	239.746	1.02863	0.272398	3.7762	0.000159237	0.000827796
Q0010	7.6651	6.41698	1.70224	3.76974	0.000163419	0.000846708
Q0075	7.60881	6.408	1.70278	3.76325	0.00016772	0.00086755
YDR322C-A	138.402	1.06883	0.284931	3.75118	0.000176007	0.00090529
YDL219W	96.0372	1.26649	0.337661	3.75079	0.000176279	0.00090529
YER011W	127.504	1.14577	0.30734	3.72802	0.000192991	0.00098277
YML077W	129.96	1.09507	0.293894	3.72608	0.000194479	0.00098954
YMR123W	174.661	1.01797	0.277347	3.67039	0.000242181	0.00120769
YFR020W	81.9089	1.2635	0.344244	3.67037	0.000242197	0.00120769
YMR127C	55.4686	1.48966	0.4072	3.6583	0.000253893	0.00125582
YIL016W	55.4356	1.56635	0.428822	3.65269	0.00025951	0.00127969
YPL069C	154.216	1.00582	0.276729	3.63469	0.000278315	0.00135739
YBR154C	105.333	1.14181	0.314411	3.63159	0.000281683	0.00137084
YLR068W	21.338	2.5984	0.71806	3.61863	0.000296162	0.00143099
YLR363W-A	18.904	2.68935	0.743705	3.61616	0.000299007	0.0014425
YGR187C	113.734	1.13917	0.31726	3.59066	0.000329844	0.00157662
YDR087C	52.871	1.49971	0.417944	3.5883	0.000332843	0.00158974
YBL018C	67.0753	1.42279	0.397035	3.58354	0.000338968	0.00161405
YOL080C	38.7002	1.72793	0.482696	3.57974	0.000343932	0.00163518
YOR378W	33.338	2.00377	0.560095	3.57756	0.000346819	0.0016464
YDR424C	58.3573	1.46519	0.409967	3.57392	0.000351682	0.00166695
YLR405W	62.2832	1.38495	0.388856	3.5616	0.000368596	0.00173548
YDR016C	49.7846	1.52617	0.429199	3.55586	0.000376741	0.00176958
YOR004W	90.1968	1.16974	0.33114	3.53245	0.000411721	0.00191655
YLR437C	84.279	1.44122	0.408901	3.52463	0.000424081	0.00196751
YDL168W	244.111	1.00227	0.284439	3.52368	0.000425602	0.00197232
YDR528W	132.306	1.02506	0.292587	3.50345	0.000459273	0.00210827
YDR196C	116.81	1.06097	0.305271	3.4755	0.000509895	0.00231149
YHR001W-A	124.907	1.02537	0.296555	3.45761	0.000544997	0.00244738
YDL081C	1423.07	1.89105	0.547348	3.45494	0.000550422	0.00246819
YDR111C	83.9798	1.18376	0.342696	3.45424	0.000551848	0.0024728
YEL034C-A	118.163	1.09934	0.319835	3.43721	0.000587733	0.00260921
YER146W	115.333	1.08343	0.315233	3.43691	0.000588385	0.00261025
YCL036W	69.919	1.28785	0.377323	3.41312	0.000642247	0.00282109
YDL064W	57.1788	1.37037	0.40172	3.41126	0.000646626	0.00283633
YJR118C	104.943	1.06723	0.313183	3.40769	0.000655155	0.00286166
YPL142C	21.7793	2.30199	0.677343	3.39856	0.000677425	0.00294243
YPR202W	68.1505	1.26076	0.373989	3.3711	0.000748675	0.00321028
YGL101W	141.197	1.03671	0.307644	3.36983	0.000752154	0.00322211
YFL056C	652.407	3.67766	1.09456	3.35995	0.000779567	0.00332356
YLR003C	127.229	1.06517	0.318401	3.34538	0.000821707	0.0034889
YNL002C	127.196	1.12733	0.338042	3.33489	0.000853326	0.00361576
YLR435W	41.8796	1.52179	0.458764	3.31716	0.000909376	0.00383241
YFL001W	125.458	1.01346	0.305686	3.31537	0.000915228	0.00385447
Q0140	5.45221	5.93243	1.79638	3.30244	0.00095849	0.00399884
YLR215C	71.5312	1.21909	0.36963	3.29813	0.000973295	0.00405247
YKL160W	83.8019	1.15304	0.350706	3.28776	0.00100988	0.00417967
YOR236W	47.8288	1.45437	0.444615	3.27106	0.00107144	0.00440518
YPR060C	95.4892	1.06043	0.326346	3.2494	0.00115647	0.00469901
YBR201W	59.443	1.28344	0.395075	3.24861	0.00115972	0.00470914
YJL188C	42.7434	1.65955	0.516243	3.21467	0.00130593	0.00524477
YNL090W	57.9798	1.28772	0.401013	3.21117	0.00132194	0.00530223
YIL008W	117.044	1.04098	0.324923	3.20379	0.00135633	0.00542966
YKL214C	90.9692	1.06506	0.333144	3.19698	0.00138873	0.00554515
YER007C-A	46.0025	1.40696	0.440161	3.19646	0.00139126	0.00554812
YPL001W	109.85	1.02439	0.320893	3.19232	0.00141135	0.00561389
YPR020W	65.2931	1.27711	0.401107	3.18397	0.00145269	0.00575262
YNL038W	85.6101	1.14869	0.362964	3.16476	0.00155213	0.00611531
YEL068C	47.7964	1.48962	0.471059	3.16227	0.00156546	0.00615615
YLR221C	56.5291	1.27359	0.40294	3.16075	0.00157362	0.00617656
YGR201C	56.7563	1.29133	0.409381	3.15435	0.00160857	0.00628208
YAL059W	39.3175	1.5649	0.498782	3.13744	0.00170428	0.00661854
tS(UGA)Q2	4.9997	5.81563	1.85733	3.13118	0.00174103	0.00674444
YIL096C	39.3928	1.49171	0.479444	3.11133	0.00186246	0.00715704
YIL127C	42.9885	1.42278	0.45743	3.11039	0.0018684	0.00716904
YGR158C	61.576	1.19332	0.386452	3.08787	0.00201595	0.00768996
YOR304C-A	22.6949	1.92199	0.622648	3.08681	0.00202318	0.00770811
YCL057C-A	110.302	1.04023	0.339462	3.06434	0.00218152	0.00821101
YER186C	97.114	1.03929	0.339297	3.06308	0.00219072	0.00824066
YJR153W	15.9432	2.54521	0.832697	3.05658	0.00223876	0.00840615
YLR200W	32.6447	1.57752	0.518095	3.04485	0.00232793	0.00868861
YOL014W	21.3124	1.97963	0.651791	3.03722	0.00238773	0.00888519
YDR132C	124.158	1.00229	0.330107	3.03625	0.00239537	0.00890301
YJR010C-A	56.189	1.22659	0.405758	3.02295	0.00250325	0.00923786
YJR069C	53.2381	1.27162	0.421197	3.01907	0.00253556	0.00933499
Q0115	4.42799	5.62109	1.87297	3.00116	0.00268949	0.00984357
YDL067C	28.65	1.73922	0.58009	2.99819	0.00271592	0.00991701
YLR242C	78.1714	1.04488	0.348856	2.99516	0.00274303	0.00998674

## Sheet: Downregulated 475 transcripts
Downregulated (NOTE: Also re-arranged so that five genes can be removed based on adj. p-value)
	Volcano plot starts from Row 9 (excludes five genes)
Gene ID	baseMean	log2FoldChange	lfcSE	stat	pvalue	padj
YOL155C	34516.8	-3.87715	0.182952	-21.1922	1.128e-99	1.7571e-96
YCL042W	1498.98	-3.60341	0.189538	-19.0115	1.3694e-80	1.4226e-77
YIL169C	733.89	-4.4536	0.236076	-18.8651	2.2104e-79	1.9682e-76
YEL060C	3601.73	-3.34341	0.18446	-18.1253	2.0106e-73	1.5665e-70
YCL040W	8567.86	-3.26966	0.181438	-18.0208	1.3391e-72	9.2742e-70
YLL026W	1341.87	-2.86861	0.186251	-15.4018	1.5912e-53	9.918e-51
YCL064C	589.424	-4.13309	0.268959	-15.367	2.7259e-53	1.5446e-50
YML100W	4356.48	-2.58778	0.171325	-15.1045	1.5131e-51	7.8591e-49
YKL163W	1207.23	-3.84001	0.254753	-15.0735	2.42e-51	1.1603e-48
YMR104C	637.455	-3.12454	0.217388	-14.3731	7.6335e-47	3.3985e-44
YDR216W	869.195	-2.84779	0.199998	-14.239	5.2437e-46	2.0844e-43
YDR001C	1226.57	-2.75668	0.195941	-14.0689	5.8951e-45	2.1614e-42
YHL021C	1208.87	-2.60226	0.188592	-13.7983	2.6079e-43	9.0307e-41
YML054C	297.395	-3.7206	0.271721	-13.6927	1.1224e-42	3.6822e-40
YDR077W	426109	-2.45887	0.180259	-13.6408	2.2912e-42	7.1407e-40
YHL024W	398.9	-3.30772	0.242644	-13.632	2.5837e-42	7.6688e-40
YPL240C	829.018	-2.78227	0.204819	-13.584	4.9797e-42	1.3495e-39
YPR030W	372.25	-3.29625	0.246365	-13.3795	7.9645e-41	2.0684e-38
YDL223C	631.539	-2.99413	0.22687	-13.1975	9.0664e-40	2.2604e-37
YIL101C	924.139	-2.66406	0.204044	-13.0563	5.8487e-39	1.4021e-36
YOR374W	2194.14	-2.61852	0.204563	-12.8005	1.628e-37	3.7582e-35
YGR254W	39988.3	-2.428	0.197591	-12.288	1.0504e-34	2.2577e-32
YDR406W	975.004	-2.29113	0.194546	-11.7768	5.1401e-32	1.0679e-29
YOR178C	880.059	-2.88146	0.249131	-11.5661	6.1236e-31	1.1566e-28
YGR130C	700.912	-2.43696	0.214118	-11.3814	5.1765e-30	9.4898e-28
YMR291W	1230.45	-2.15052	0.19082	-11.2699	1.8485e-29	3.2005e-27
YJL020C	1840.33	-2.32731	0.206805	-11.2536	2.223e-29	3.7448e-27
YOR317W	2539.09	-1.9494	0.174305	-11.1839	4.8901e-29	7.8154e-27
YBR169C	449.624	-2.41305	0.219477	-10.9946	4.0591e-28	6.3251e-26
YMR303C	166.752	-3.70676	0.341622	-10.8505	1.9838e-27	3.0158e-25
YLR337C	3631.82	-1.82418	0.170643	-10.6901	1.1326e-26	1.6418e-24
YGR032W	8932.93	-2.02784	0.190073	-10.6688	1.425e-26	2.0187e-24
YEL011W	804.362	-2.05697	0.195869	-10.5018	8.4776e-26	1.1243e-23
YNR001C	2021.88	-1.98673	0.192135	-10.3403	4.6332e-25	5.7758e-23
YAR042W	940.588	-2.05375	0.200842	-10.2257	1.5212e-24	1.8189e-22
YJL159W	98439.7	-1.67732	0.164045	-10.2248	1.5358e-24	1.8189e-22
YMR096W	210.109	-3.37941	0.330533	-10.2241	1.5466e-24	1.8189e-22
YMR196W	418.734	-2.2742	0.222938	-10.2011	1.9612e-24	2.2638e-22
YNL036W	841.488	-2.50507	0.248502	-10.0807	6.7257e-24	7.3546e-22
YDR261C-D	8724.56	-1.75904	0.17458	-10.0758	7.0663e-24	7.5938e-22
YPL135W	623.88	-2.06401	0.205345	-10.0514	9.0546e-24	9.5656e-22
YPR184W	1353.81	-2.00454	0.201103	-9.96773	2.1099e-23	2.1559e-21
YBL049W	156.898	-3.24993	0.329051	-9.87668	5.2544e-23	5.2823e-21
YDR258C	391.271	-2.19779	0.222819	-9.86357	5.988e-23	5.9243e-21
YDR171W	270.668	-2.51655	0.256433	-9.81365	9.8341e-23	9.2873e-21
YIL155C	532.572	-2.20118	0.224659	-9.79787	1.1499e-22	1.0697e-20
YIL107C	308.34	-2.33619	0.23855	-9.7933	1.203e-22	1.1027e-20
YBR295W	588.254	-2.08125	0.212625	-9.78835	1.2634e-22	1.1413e-20
YOR027W	1063.05	-1.85174	0.190304	-9.73041	2.2368e-22	1.9917e-20
YMR103C	197.6	-3.02017	0.311976	-9.68077	3.6398e-22	3.1509e-20
YDL234C	500.007	-2.2342	0.232752	-9.59909	8.0654e-22	6.8865e-20
YKL129C	494.308	-2.17958	0.227436	-9.58328	9.4014e-22	7.8132e-20
YOR134W	110.711	-3.79293	0.400279	-9.47573	2.6491e-21	2.1726e-19
YOL052C-A	93.4258	-4.65248	0.492799	-9.44093	3.6948e-21	2.9525e-19
YMR105C	446.219	-2.04534	0.21679	-9.43468	3.9219e-21	3.0943e-19
YJL108C	203.442	-2.80058	0.297618	-9.40997	4.9628e-21	3.7723e-19
YMR124W	547.77	-1.96193	0.211928	-9.25754	2.0919e-20	1.465e-18
YGL156W	434.328	-2.11956	0.229714	-9.22693	2.785e-20	1.9288e-18
YLL039C	1351.76	-2.00272	0.217123	-9.22388	2.8653e-20	1.9626e-18
YDL174C	1047.06	-1.71537	0.186687	-9.18848	3.9844e-20	2.642e-18
YKL217W	118.671	-3.21134	0.349927	-9.17717	4.4258e-20	2.8765e-18
YER138C	17714.9	-1.61333	0.1758	-9.17706	4.4303e-20	2.8765e-18
YJL082W	1137.24	-1.74332	0.19185	-9.08686	1.0194e-19	6.2908e-18
YER103W	175.811	-2.5744	0.288707	-8.91698	4.7918e-19	2.6667e-17
YPR002W	99.0333	-3.40004	0.385559	-8.81847	1.1603e-18	6.1482e-17
YBL043W	86.7502	-3.67404	0.422552	-8.69488	3.472e-18	1.7176e-16
YLR304C	15205.9	-1.74055	0.201196	-8.65098	5.106e-18	2.4671e-16
YMR095C	123.354	-3.06733	0.356969	-8.59271	8.4945e-18	4.0417e-16
YPL017C	121.615	-3.05184	0.356196	-8.56788	1.054e-17	4.9029e-16
YFR053C	2797.4	-1.68295	0.196761	-8.55327	1.1965e-17	5.5243e-16
YDR055W	5739.32	-1.91783	0.227934	-8.41397	3.9638e-17	1.7399e-15
YJL133C-A	518.929	-2.32759	0.27718	-8.39739	4.5653e-17	1.9761e-15
YBR132C	742.577	-1.63964	0.195537	-8.3853	5.0595e-17	2.1453e-15
YLR194C	1870.76	-1.70737	0.206953	-8.25003	1.5835e-16	6.4935e-15
YKR091W	531.257	-1.8209	0.222855	-8.17079	3.0637e-16	1.2481e-14
YBR059C	538.568	-1.69215	0.208008	-8.13502	4.1185e-16	1.6351e-14
YNR065C	764.184	-1.6795	0.206814	-8.12082	4.6306e-16	1.8039e-14
YBR072W	231.681	-2.57757	0.318949	-8.08146	6.3995e-16	2.4471e-14
YDR074W	1010.3	-1.54893	0.192315	-8.05412	8.0054e-16	3.0241e-14
YLL005C	79.3804	-3.48417	0.433191	-8.04303	8.7647e-16	3.2645e-14
YMR181C	481.313	-1.68253	0.209203	-8.04255	8.7989e-16	3.2645e-14
YKL096W	2893.26	-1.41158	0.177022	-7.97407	1.5353e-15	5.4283e-14
YLR121C	1898.87	-1.44698	0.181473	-7.97357	1.5415e-15	5.4283e-14
YOR136W	3946.94	-1.58108	0.198559	-7.96278	1.6822e-15	5.8904e-14
YBR214W	1274.39	-1.53333	0.194513	-7.88295	3.1975e-15	1.08e-13
YCR021C	137.513	-3.02121	0.384235	-7.86291	3.753e-15	1.2577e-13
YFL024C	228.739	-2.02301	0.257488	-7.85672	3.9432e-15	1.3143e-13
YOR153W	22498	-1.32387	0.168804	-7.84264	4.4117e-15	1.4627e-13
YCR088W	930.074	-1.47458	0.188065	-7.8408	4.477e-15	1.4765e-13
YCR089W	1494.56	-1.40752	0.179984	-7.82022	5.2732e-15	1.7208e-13
YKL109W	641.03	-1.55374	0.198713	-7.81905	5.3223e-15	1.7278e-13
YLR206W	697.961	-1.69251	0.216655	-7.81199	5.6292e-15	1.8086e-13
tA(UGC)Q	64.6483	-4.62837	0.59365	-7.79646	6.367e-15	2.0248e-13
SRG1	397.418	-1.69612	0.218364	-7.7674	8.0114e-15	2.5093e-13
YIL023C	1731.3	-1.37573	0.180319	-7.62943	2.3579e-14	7.0999e-13
YDR019C	618.883	-1.88051	0.247497	-7.59808	3.0055e-14	8.8887e-13
YPL249C	150.781	-2.21519	0.29184	-7.59041	3.1889e-14	9.3317e-13
IRT1	237.639	-1.89975	0.250371	-7.58771	3.2561e-14	9.4396e-13
YMR169C	190.838	-2.34241	0.309662	-7.5644	3.8965e-14	1.1192e-12
YLR149C	200.6	-1.99846	0.264882	-7.54472	4.5325e-14	1.29e-12
YGL121C	125.426	-2.62493	0.348572	-7.53053	5.0534e-14	1.4317e-12
YDR028C	762.077	-1.51508	0.201378	-7.52353	5.3315e-14	1.5037e-12
YDL204W	348.597	-1.81814	0.242542	-7.49618	6.5706e-14	1.8202e-12
YER150W	281.898	-1.8178	0.244004	-7.44988	9.3424e-14	2.4992e-12
YDR293C	2081.38	-1.3776	0.186588	-7.38309	1.5466e-13	3.9671e-12
YAR050W	162.653	-2.15215	0.29197	-7.37112	1.6921e-13	4.3047e-12
YGR282C	16227.6	-1.22188	0.166959	-7.31844	2.5086e-13	6.2049e-12
YLR142W	522.784	-1.50341	0.206888	-7.26679	3.6813e-13	8.9282e-12
YBR117C	96.6682	-2.73873	0.380735	-7.19327	6.3258e-13	1.4767e-11
YNL037C	1645.72	-1.47097	0.205096	-7.17212	7.3847e-13	1.7048e-11
YGR088W	202.421	-1.93069	0.270452	-7.13876	9.4174e-13	2.1345e-11
YHR209W	226.514	-1.94681	0.273594	-7.11571	1.1134e-12	2.4948e-11
Q0275	10880.1	-1.20404	0.169787	-7.09146	1.3271e-12	2.9542e-11
YHR030C	802.359	-1.48465	0.209418	-7.08943	1.3467e-12	2.9871e-11
YIR003W	198.446	-1.89957	0.269468	-7.04932	1.7979e-12	3.9599e-11
YCR073C	256.146	-1.70242	0.241758	-7.04182	1.8975e-12	4.1209e-11
Q0182	172.116	-2.45417	0.349193	-7.02813	2.0932e-12	4.5301e-11
YCL039W	707.504	-1.38934	0.197794	-7.02417	2.1534e-12	4.6318e-11
YFR019W	654.086	-1.39178	0.198324	-7.01771	2.2553e-12	4.8306e-11
YKR048C	635.581	-1.53542	0.219026	-7.01021	2.3795e-12	5.0793e-11
YGL205W	57.5046	-3.38529	0.483114	-7.00722	2.431e-12	5.1715e-11
YOL113W	313.225	-1.66332	0.238202	-6.98281	2.8934e-12	6.0927e-11
YDL215C	989.664	-1.51588	0.217107	-6.98218	2.9064e-12	6.0996e-11
YLR258W	1101.07	-1.44132	0.206613	-6.97593	3.0386e-12	6.3555e-11
YLR174W	77.3862	-2.84518	0.407886	-6.97543	3.0493e-12	6.3566e-11
YHL035C	591.716	-1.40822	0.202841	-6.94252	3.8518e-12	7.9235e-11
YBL075C	125.242	-2.28349	0.329132	-6.93791	3.9794e-12	8.1324e-11
YBR126C	1514.28	-1.25798	0.182913	-6.87749	6.0916e-12	1.2131e-10
YNR066C	328.229	-1.72954	0.252559	-6.84809	7.4843e-12	1.4856e-10
YOR208W	699.897	-1.51594	0.22212	-6.82485	8.8016e-12	1.7361e-10
YER028C	185.358	-1.82603	0.267789	-6.8189	9.1742e-12	1.7926e-10
YML016C	1551.03	-1.33279	0.195991	-6.80027	1.0442e-11	2.034e-10
YPR005C	164.797	-1.99045	0.293131	-6.79031	1.1189e-11	2.1659e-10
YJR103W	701.785	-1.33051	0.196072	-6.78584	1.1541e-11	2.2066e-10
YML017W	333.01	-1.55852	0.229713	-6.78462	1.1639e-11	2.2186e-10
YBR108W	255.542	-1.71981	0.254212	-6.76526	1.3307e-11	2.5058e-10
YGL062W	1993.27	-1.20233	0.177934	-6.75714	1.4074e-11	2.6343e-10
YER045C	422.281	-1.77078	0.262597	-6.74333	1.548e-11	2.8888e-10
YBR222C	1541.15	-1.20081	0.178158	-6.74014	1.5823e-11	2.944e-10
YHR082C	897.245	-1.28762	0.191059	-6.7394	1.5905e-11	2.9504e-10
YKR075C	270.491	-1.60519	0.238682	-6.7252	1.7535e-11	3.2336e-10
YOL090W	530.997	-1.48907	0.221867	-6.71157	1.9255e-11	3.499e-10
YPL110C	503.526	-1.65024	0.246003	-6.70822	1.9701e-11	3.5697e-10
YOR173W	152.119	-1.98396	0.296187	-6.69834	2.1081e-11	3.8086e-10
YDR277C	205.479	-1.78212	0.266107	-6.697	2.1274e-11	3.8324e-10
YGL157W	465.773	-1.40881	0.210437	-6.69471	2.1609e-11	3.8816e-10
snR189	47057.6	-1.43905	0.215918	-6.66483	2.6498e-11	4.7189e-10
YMR317W	68.3362	-2.82168	0.426312	-6.61881	3.6209e-11	6.3396e-10
YBL101C	751.83	-1.42147	0.214855	-6.61596	3.6915e-11	6.4452e-10
YKL038W	934.466	-1.30451	0.197201	-6.61512	3.7125e-11	6.4637e-10
YML117W	890.704	-1.29494	0.196958	-6.57473	4.8741e-11	8.3234e-10
YKL195W	183.963	-1.83807	0.280687	-6.54844	5.8139e-11	9.7677e-10
YPL089C	590.772	-1.425	0.217667	-6.54668	5.8829e-11	9.8571e-10
YBR105C	580.35	-1.3875	0.211961	-6.54603	5.9088e-11	9.8739e-10
YMR250W	303.774	-1.56255	0.240117	-6.50745	7.6435e-11	1.2613e-09
YGR097W	1547.87	-1.34098	0.206072	-6.50735	7.6489e-11	1.2613e-09
YIL108W	1123.75	-1.26947	0.195989	-6.47729	9.3384e-11	1.5277e-09
YML057W	832.472	-1.23601	0.192346	-6.42599	1.3101e-10	2.1211e-09
YAR035W	177.489	-1.79863	0.280628	-6.40929	1.462e-10	2.3365e-09
YDR122W	438.809	-1.36706	0.213479	-6.40372	1.5164e-10	2.4111e-09
YGL209W	398.838	-1.64854	0.257961	-6.39066	1.6517e-10	2.6197e-09
YGR149W	1047.95	-1.22289	0.191642	-6.38112	1.758e-10	2.774e-09
YLR205C	106.341	-2.10696	0.331156	-6.36243	1.9858e-10	3.1022e-09
YEL070W	59.2771	-2.84208	0.4469	-6.35953	2.0237e-10	3.1534e-09
YMR110C	426.849	-1.34499	0.212741	-6.32217	2.5792e-10	3.9892e-09
YJR059W	583.759	-1.4003	0.222098	-6.30489	2.884e-10	4.4385e-09
YLR327C	62.2392	-2.77331	0.440704	-6.29291	3.1157e-10	4.7599e-09
YJL155C	212.984	-1.67055	0.265994	-6.2804	3.377e-10	5.109e-09
YCL049C	375.921	-1.39554	0.222652	-6.26778	3.6622e-10	5.5029e-09
YDL222C	106.997	-2.04529	0.326321	-6.26771	3.6639e-10	5.5029e-09
YFL014W	617.413	-4.26327	0.681284	-6.2577	3.9069e-10	5.8257e-09
YGL227W	139.741	-1.88652	0.302465	-6.23716	4.4559e-10	6.5504e-09
YOL004W	2005.09	-1.09092	0.17564	-6.21113	5.2604e-10	7.6251e-09
YMR170C	251.742	-1.56727	0.252655	-6.20322	5.532e-10	7.9449e-09
YER053C	267.661	-1.63028	0.263753	-6.18109	6.3662e-10	9.0594e-09
YNL243W	864.885	-1.16115	0.190029	-6.11037	9.9401e-10	1.3923e-08
YHR104W	387.753	-1.3401	0.220281	-6.08359	1.1752e-09	1.635e-08
YPR148C	322.397	-1.48315	0.245182	-6.04917	1.4559e-09	1.9989e-08
YNR064C	49.5113	-2.97903	0.493014	-6.04249	1.5175e-09	2.0743e-08
YHR097C	193.245	-1.66764	0.276223	-6.03729	1.5673e-09	2.1329e-08
YGL036W	592.851	-1.26203	0.209534	-6.02304	1.7117e-09	2.3194e-08
YLL029W	481.812	-1.27063	0.211063	-6.02014	1.7427e-09	2.3562e-08
YOR120W	189.885	-1.83704	0.306391	-5.99575	2.0255e-09	2.7034e-08
YHR211W	715.478	-1.17885	0.196788	-5.99045	2.0926e-09	2.7692e-08
YOL045W	423.368	-1.31809	0.22048	-5.97827	2.2552e-09	2.953e-08
YPR115W	585.055	-1.2104	0.20288	-5.96608	2.4302e-09	3.1623e-08
YBR196C	32976.8	-1.07896	0.181319	-5.95062	2.6714e-09	3.4689e-08
YML128C	249.616	-1.49663	0.253605	-5.90139	3.6044e-09	4.5757e-08
YML045W	3363.12	-1.29882	0.220479	-5.89089	3.8411e-09	4.8465e-08
YMR261C	1419.82	-1.05547	0.179646	-5.87529	4.2211e-09	5.2832e-08
YLL013C	1459.17	-1.23358	0.21025	-5.86719	4.4323e-09	5.5143e-08
YGR244C	366.264	-1.48198	0.253342	-5.84972	4.9241e-09	6.1017e-08
YGL207W	1170.84	-1.08588	0.186193	-5.83201	5.4765e-09	6.7327e-08
YOR141C	327.386	-1.3292	0.228262	-5.82314	5.7752e-09	7.072e-08
YAL044C	579.699	-1.27451	0.219655	-5.80234	6.5398e-09	7.977e-08
YCL048W-A	43.2091	-3.33137	0.574723	-5.79648	6.7723e-09	8.2284e-08
YIL099W	61.6712	-2.4652	0.42622	-5.78387	7.3003e-09	8.8527e-08
YGL248W	409.168	-1.26726	0.219639	-5.76976	7.9386e-09	9.5524e-08
YDL199C	222.904	-1.50903	0.261619	-5.76803	8.0202e-09	9.628e-08
YIL121W	199.463	-1.53677	0.267248	-5.75036	8.9054e-09	1.0634e-07
YGL180W	185.35	-1.70797	0.297992	-5.73159	9.9492e-09	1.179e-07
YOR348C	752.531	-1.32484	0.23199	-5.71075	1.1248e-08	1.3253e-07
YFL052W	91.1744	-2.00182	0.350605	-5.70961	1.1324e-08	1.3317e-07
YKR102W	315.022	-1.30114	0.227969	-5.70753	1.1463e-08	1.3455e-07
YNL194C	41.0155	-3.3455	0.587348	-5.69594	1.227e-08	1.4348e-07
YPR032W	424.247	-1.22137	0.21521	-5.67525	1.3848e-08	1.6014e-07
YDR359C	401.439	-1.35438	0.238825	-5.67101	1.4196e-08	1.6355e-07
YCR100C	89.0936	-1.96945	0.347688	-5.66442	1.4752e-08	1.6919e-07
YKL101W	1229.65	-1.17569	0.207908	-5.65483	1.56e-08	1.7781e-07
YHR161C	380.231	-1.32875	0.234978	-5.65478	1.5604e-08	1.7781e-07
YGR270W	421.59	-1.20568	0.213398	-5.64991	1.6053e-08	1.8259e-07
YKR046C	6683.95	-1.00013	0.177355	-5.63914	1.7091e-08	1.9368e-07
YLL051C	1285.77	-1.02065	0.181478	-5.62411	1.8647e-08	2.0979e-07
YDR034C-D	3435.34	-1.29931	0.231251	-5.61859	1.9252e-08	2.1544e-07
YMR304W	428.209	-1.22357	0.217901	-5.61527	1.9625e-08	2.1922e-07
YFR052C-A	249.59	-1.759	0.313894	-5.6038	2.0971e-08	2.3341e-07
YPL085W	1702.01	-1.09193	0.194877	-5.60317	2.1046e-08	2.3383e-07
YOR181W	702.932	-1.08853	0.194404	-5.59931	2.1521e-08	2.3868e-07
YDR059C	328.039	-1.27069	0.227398	-5.58793	2.2979e-08	2.5305e-07
YNR006W	283.733	-1.36333	0.2441	-5.58511	2.3355e-08	2.5674e-07
YMR109W	1231.19	-1.01275	0.181348	-5.58457	2.3428e-08	2.5708e-07
YNL118C	600.801	-1.10899	0.199386	-5.56201	2.6668e-08	2.8958e-07
YBR241C	604.36	-1.12647	0.202646	-5.55883	2.7159e-08	2.9389e-07
YGR250C	499.144	-1.15733	0.208298	-5.55612	2.7584e-08	2.9797e-07
YMR278W	378.146	-1.22462	0.220464	-5.55472	2.7805e-08	2.9984e-07
YIL082W-A	426.507	-1.22565	0.221121	-5.54292	2.9747e-08	3.2023e-07
YOL055C	208.314	-1.46506	0.265324	-5.52179	3.3557e-08	3.5938e-07
YIL087C	458.346	-1.23352	0.224926	-5.48412	4.1553e-08	4.4349e-07
snR7-L	29824.3	-1.11957	0.206007	-5.43464	5.4908e-08	5.7327e-07
YPL084W	464.537	-1.15386	0.212427	-5.43179	5.5792e-08	5.8153e-07
YIL136W	41.7218	-2.88382	0.531154	-5.42935	5.6559e-08	5.8853e-07
YBL051C	1258.12	-1.06532	0.196623	-5.41808	6.0242e-08	6.2477e-07
YOL084W	135.401	-1.62051	0.299459	-5.41144	6.2518e-08	6.4731e-07
YBR001C	208.164	-1.36316	0.252448	-5.39974	6.6737e-08	6.8642e-07
YMR192W	227.311	-1.35483	0.252498	-5.36571	8.0632e-08	8.2202e-07
YCR037C	477.275	-1.16388	0.217092	-5.36124	8.2654e-08	8.3906e-07
YPR158W-B	10223.8	-1.15088	0.214802	-5.35785	8.4217e-08	8.5339e-07
YGL133W	297.665	-1.26116	0.23658	-5.33081	9.7778e-08	9.7825e-07
YHR087W	37.2242	-2.9603	0.558808	-5.29752	1.1739e-07	1.1577e-06
YIR007W	223.378	-1.32344	0.251047	-5.2717	1.3517e-07	1.3164e-06
YMR219W	232.929	-1.3539	0.257064	-5.26677	1.3884e-07	1.348e-06
YBR056W	289.153	-1.22628	0.233044	-5.26203	1.4248e-07	1.379e-06
YJL089W	79.735	-2.00703	0.382695	-5.24446	1.5674e-07	1.5053e-06
YLR069C	848.852	-1.09268	0.209262	-5.22162	1.7737e-07	1.6904e-06
YIL026C	302.738	-1.1957	0.229124	-5.21856	1.8032e-07	1.7133e-06
YDR351W	395.405	-1.19858	0.229784	-5.2161	1.8273e-07	1.7309e-06
YNR019W	1149.64	-1.06547	0.204421	-5.21212	1.8669e-07	1.7658e-06
YKL010C	749.135	-1.00561	0.19297	-5.21122	1.876e-07	1.7717e-06
YDR358W	127.949	-1.58916	0.305149	-5.20781	1.9108e-07	1.8018e-06
SCR1	1.42181e+06	-1.06946	0.20546	-5.20519	1.938e-07	1.8247e-06
YPR026W	261.708	-1.34553	0.258927	-5.19657	2.03e-07	1.8998e-06
YDR085C	140.662	-1.53237	0.296152	-5.17426	2.2881e-07	2.1255e-06
YOL016C	160.934	-1.46867	0.284433	-5.16351	2.4236e-07	2.2215e-06
YOL027C	450.083	-1.15916	0.224784	-5.15676	2.5126e-07	2.2963e-06
YLR058C	7065.58	-1.06408	0.206394	-5.15558	2.5285e-07	2.3041e-06
YOR035C	351.814	-1.14388	0.223261	-5.12352	2.9988e-07	2.705e-06
YGR161C	714.029	-1.03115	0.202238	-5.09869	3.4202e-07	3.0585e-06
YOR220W	232.933	-1.3646	0.268024	-5.09135	3.5553e-07	3.1748e-06
YER033C	343.689	-1.12939	0.222635	-5.07282	3.9196e-07	3.4703e-06
YDL007W	344.195	-1.24542	0.245621	-5.0705	3.9677e-07	3.5079e-06
YJL092W	457.763	-1.06939	0.211074	-5.06643	4.0534e-07	3.5623e-06
YGL131C	324.106	-1.28515	0.253856	-5.06251	4.1376e-07	3.6273e-06
YMR076C	479.108	-1.05806	0.209401	-5.0528	4.3538e-07	3.8114e-06
YGR070W	366.595	-1.13573	0.224964	-5.04847	4.4536e-07	3.8933e-06
YMR315W	853.482	-1.05545	0.209555	-5.03663	4.7381e-07	4.1131e-06
YMR189W	4363.3	-1.32738	0.264704	-5.01459	5.3148e-07	4.5882e-06
YDR388W	567.138	-1.00295	0.20002	-5.01426	5.3239e-07	4.5897e-06
YLR398C	522.376	-1.0685	0.213577	-5.00285	5.6489e-07	4.8632e-06
YJL107C	42.7038	-2.6442	0.529189	-4.9967	5.8319e-07	5.0031e-06
YOR289W	97.9783	-1.65841	0.33191	-4.99659	5.8354e-07	5.0031e-06
YER130C	197.78	-1.28158	0.256513	-4.99615	5.8486e-07	5.0074e-06
YKL142W	185.397	-1.3459	0.269599	-4.99221	5.9692e-07	5.0967e-06
YKR080W	178.444	-1.39544	0.281784	-4.95217	7.3392e-07	6.1985e-06
YGR109W-B	188.806	-1.29545	0.26209	-4.94277	7.7022e-07	6.4788e-06
YAL054C	409.05	-1.10293	0.223395	-4.93712	7.9284e-07	6.6511e-06
YNL103W	366.655	-1.08438	0.220581	-4.916	8.8333e-07	7.3804e-06
YOR100C	33.8773	-2.85566	0.580974	-4.9153	8.8649e-07	7.3927e-06
YDL147W	560.037	-1.09494	0.222768	-4.91514	8.8717e-07	7.3927e-06
YIL117C	633.448	-1.26147	0.256894	-4.91046	9.0863e-07	7.5513e-06
YBR284W	84.3728	-1.83135	0.373214	-4.90697	9.2495e-07	7.6665e-06
YLR267W	71.1498	-1.87819	0.385402	-4.87332	1.0974e-06	9.0357e-06
YFL016C	278.763	-1.14762	0.236417	-4.8542	1.2087e-06	9.9002e-06
YLL001W	463.349	-1.09082	0.224777	-4.8529	1.2167e-06	9.9479e-06
YDR018C	37.1491	-2.57099	0.530722	-4.84433	1.2704e-06	1.0337e-05
YPL054W	149.62	-1.48657	0.306923	-4.84347	1.2759e-06	1.0369e-05
YCR091W	123.281	-1.49559	0.308833	-4.84272	1.2807e-06	1.0388e-05
YOR042W	189.715	-1.32009	0.272601	-4.84259	1.2816e-06	1.0388e-05
YJL088W	441.205	-1.13164	0.233907	-4.83799	1.3116e-06	1.0617e-05
YAL005C	3881.79	-1.18874	0.246075	-4.83081	1.3598e-06	1.095e-05
YLR410W-B	8412.27	-1.03287	0.214091	-4.82444	1.4039e-06	1.1291e-05
YHR016C	194.89	-1.23479	0.257076	-4.80319	1.5616e-06	1.2447e-05
YBR183W	361.608	-1.06807	0.223159	-4.78616	1.7e-06	1.3447e-05
YPL118W	298.049	-1.0935	0.228472	-4.78616	1.7001e-06	1.3447e-05
YGL222C	293.177	-1.15896	0.243267	-4.76416	1.8964e-06	1.4887e-05
YER054C	41.1176	-2.45505	0.521123	-4.71108	2.4641e-06	1.8891e-05
YHR006W	389.58	-1.01514	0.215491	-4.71081	2.4673e-06	1.8893e-05
YLR330W	355.072	-1.04433	0.221726	-4.70999	2.4773e-06	1.8946e-05
YDR451C	233.784	-1.19881	0.254797	-4.70495	2.5392e-06	1.9372e-05
YBR150C	229.877	-1.15872	0.24683	-4.69442	2.6737e-06	2.0348e-05
YOR113W	287.781	-1.15097	0.245327	-4.69156	2.7113e-06	2.0609e-05
YDR097C	374.28	-1.0394	0.221586	-4.69074	2.7222e-06	2.0642e-05
YLR171W	22.8037	-3.57155	0.762131	-4.68627	2.7823e-06	2.1072e-05
YOR347C	459.134	-1.07145	0.229106	-4.67668	2.9156e-06	2.2001e-05
YIR039C	346.929	-1.0828	0.231569	-4.67592	2.9264e-06	2.203e-05
YLR270W	176.524	-1.24811	0.268186	-4.65389	3.2573e-06	2.4286e-05
YLR312C	51.3899	-2.16874	0.466263	-4.65133	3.2979e-06	2.4559e-05
snR41	1711.46	-1.14003	0.2459	-4.63613	3.5499e-06	2.631e-05
YKR067W	395.536	-1.00328	0.216543	-4.63319	3.6008e-06	2.6592e-05
YOL047C	37.5616	-2.39479	0.518441	-4.61921	3.852e-06	2.8147e-05
YNR002C	62.4511	-1.87819	0.406852	-4.61639	3.9047e-06	2.8499e-05
YPL070W	210.519	-1.32329	0.28674	-4.61495	3.932e-06	2.8664e-05
YOR018W	319.819	-1.10081	0.238624	-4.61317	3.9657e-06	2.8877e-05
YAR015W	362.728	-1.00348	0.21794	-4.6044	4.1366e-06	2.9946e-05
YLR168C	146.361	-1.38158	0.300686	-4.59477	4.3322e-06	3.1253e-05
YJL153C	80.9088	-1.62799	0.356036	-4.57256	4.8181e-06	3.4518e-05
YJR008W	92.8351	-1.52779	0.334195	-4.57155	4.8412e-06	3.4617e-05
YIL154C	271.115	-1.09532	0.239599	-4.57148	4.843e-06	3.4617e-05
YER062C	229.638	-1.11948	0.245344	-4.56289	5.0455e-06	3.5822e-05
YOR353C	267.215	-1.14506	0.250951	-4.56286	5.046e-06	3.5822e-05
YOR054C	105.853	-1.5298	0.335342	-4.5619	5.0693e-06	3.5947e-05
snR79	5765.35	-1.05085	0.231707	-4.53527	5.7529e-06	4.0426e-05
YDL021W	35.8651	-2.55423	0.56634	-4.51007	6.4807e-06	4.5234e-05
YKL187C	231.955	-1.11074	0.246568	-4.50482	6.643e-06	4.6264e-05
YCR101C	90.0944	-1.51085	0.337131	-4.48148	7.4127e-06	5.1223e-05
YOR138C	192.457	-1.17239	0.261685	-4.48015	7.4589e-06	5.1428e-05
YLR466C-A	25.1922	-3.03738	0.678372	-4.47746	7.5536e-06	5.1852e-05
YLR467C-A	25.1922	-3.03738	0.678372	-4.47746	7.5536e-06	5.1852e-05
YOR396C-A	25.1922	-3.03738	0.678372	-4.47746	7.5536e-06	5.1852e-05
YGR043C	39.729	-2.27869	0.509092	-4.47598	7.6061e-06	5.2098e-05
YFL042C	110.405	-1.46933	0.328898	-4.46742	7.9168e-06	5.4166e-05
YLR045C	273.038	-1.05526	0.236699	-4.45826	8.2629e-06	5.6287e-05
YNL058C	1092.34	-1.16852	0.262119	-4.45799	8.2731e-06	5.6295e-05
YPR151C	18.4372	-4.52781	1.01614	-4.45589	8.3548e-06	5.6789e-05
YLR094C	151.226	-1.29707	0.291662	-4.44716	8.7011e-06	5.9014e-05
YOR393W	42.4216	-2.24366	0.504636	-4.4461	8.7443e-06	5.9178e-05
YPL281C	42.4216	-2.24366	0.504636	-4.4461	8.7443e-06	5.9178e-05
YOR053W	22.208	-3.29444	0.741688	-4.44181	8.9206e-06	6.0241e-05
YJL099W	234.144	-1.18463	0.267672	-4.42566	9.6148e-06	6.4648e-05
YLR006C	384.846	-1.00063	0.22627	-4.42226	9.7673e-06	6.5533e-05
YKL079W	161.97	-1.25264	0.283533	-4.41796	9.9637e-06	6.6778e-05
YLR260W	177.75	-1.30505	0.296344	-4.40384	1.0635e-05	7.0897e-05
YPR065W	395.193	-1.00162	0.227783	-4.39726	1.0963e-05	7.3003e-05
YKL087C	257.994	-1.06268	0.242347	-4.38495	1.1601e-05	7.6764e-05
YKL151C	58.3458	-1.80705	0.412342	-4.38241	1.1737e-05	7.7581e-05
YNL224C	115.004	-1.40192	0.320703	-4.37139	1.2346e-05	8.1517e-05
YOR112W	578.581	-1.02561	0.234988	-4.36454	1.2739e-05	8.3848e-05
YIR028W	57.7781	-1.79198	0.41103	-4.35972	1.3023e-05	8.5533e-05
YLR133W	259.69	-1.10947	0.255752	-4.33807	1.4374e-05	9.3421e-05
YJL132W	184.957	-1.12464	0.260208	-4.32209	1.5456e-05	0.00010004
YMR165C	163.799	-1.19379	0.276349	-4.31985	1.5614e-05	0.00010095
YDR242W	136.987	-1.3132	0.304282	-4.31571	1.5909e-05	0.00010265
YER111C	311.087	-1.00683	0.233694	-4.30833	1.6449e-05	0.00010603
YDR270W	201.869	-1.0926	0.25449	-4.29328	1.7605e-05	0.00011243
YOR386W	102.747	-1.42572	0.334488	-4.2624	2.0224e-05	0.00012863
snR51	885.365	-1.01999	0.239958	-4.25071	2.1309e-05	0.00013484
YOL162W	21.407	-3.21758	0.757101	-4.24987	2.1389e-05	0.00013521
YEL065W	188.568	-1.34504	0.317893	-4.2311	2.3255e-05	0.00014686
YJL066C	154.956	-1.18812	0.281206	-4.2251	2.3883e-05	0.00015067
YMR164C	219.566	-1.09631	0.259786	-4.22007	2.4423e-05	0.00015377
YOR132W	218.272	-1.04881	0.248794	-4.21559	2.4913e-05	0.00015638
YNL237W	91.0218	-1.41347	0.335341	-4.21504	2.4973e-05	0.0001566
YMR190C	233.398	-1.03631	0.24631	-4.20732	2.5841e-05	0.00016123
YDR034W-B	17.1232	-4.04324	0.962735	-4.19974	2.6722e-05	0.00016639
YOL100W	241.959	-1.17136	0.279183	-4.19567	2.7207e-05	0.00016924
YML069W	240.781	-1.02477	0.244624	-4.18917	2.7998e-05	0.00017382
YPL222W	112.242	-1.30433	0.312548	-4.17322	3.0033e-05	0.00018571
YFL062W	40.2472	-2.12309	0.509198	-4.16948	3.0529e-05	0.00018822
YLR178C	182.63	-1.12399	0.270219	-4.15956	3.1886e-05	0.00019581
YMR197C	151.364	-1.16672	0.281837	-4.13969	3.4777e-05	0.00021189
YKR058W	116.106	-1.26344	0.305947	-4.12962	3.6336e-05	0.00022053
YBL058W	263.923	-1.04788	0.256667	-4.08263	4.453e-05	0.0002656
YMR280C	101.521	-1.52713	0.376104	-4.06041	4.8987e-05	0.00028887
YPL055C	159.079	-1.10907	0.274477	-4.04068	5.3296e-05	0.00031221
YHR139C	37.1913	-2.06654	0.516852	-3.99832	6.3793e-05	0.00036851
YBR007C	266.282	-1.01061	0.252823	-3.99731	6.4068e-05	0.00036975
YGR087C	20.0204	-2.95989	0.742551	-3.98612	6.7164e-05	0.00038442
YIL072W	37.5312	-2.00771	0.505187	-3.97418	7.0621e-05	0.00040236
YDL197C	117.099	-1.20965	0.305244	-3.9629	7.4045e-05	0.00042071
YNL289W	151.033	-1.09896	0.279208	-3.93601	8.2849e-05	0.00046733
YDL057W	57.5814	-1.70553	0.43418	-3.92816	8.5598e-05	0.00048153
YDL106C	194.991	-1.02321	0.261	-3.92036	8.8416e-05	0.00049462
YMR135C	153.029	-1.08797	0.278014	-3.91338	9.1014e-05	0.00050741
YNL274C	182.396	-1.04636	0.267663	-3.90925	9.2585e-05	0.00051388
YLR225C	107.968	-1.23828	0.319508	-3.87559	0.00010637	0.00057801
YDR261W-B	3253.3	-1.02268	0.264079	-3.87263	0.00010767	0.00058406
YGL143C	132.241	-1.12231	0.290944	-3.85748	0.00011456	0.00061771
YFR016C	157.097	-1.04628	0.272494	-3.83963	0.00012322	0.00065981
YPL196W	123.599	-1.14006	0.297515	-3.83195	0.00012713	0.00067901
YDR475C	150.109	-1.06741	0.279532	-3.81857	0.00013423	0.00071325
YGL184C	69.6856	-1.42181	0.372406	-3.8179	0.00013459	0.00071457
YLR151C	25.7452	-2.31582	0.608306	-3.80701	0.00014066	0.00074551
YLR173W	159.479	-1.07853	0.283368	-3.8061	0.00014118	0.00074743
YMR311C	115.466	-1.18983	0.312674	-3.80535	0.0001416	0.00074862
YOR069W	135.889	-1.10878	0.291491	-3.80383	0.00014247	0.00075258
YGR225W	16.8731	-3.32113	0.873706	-3.8012	0.000144	0.00075998
YFL054C	106.221	-1.23155	0.324988	-3.78951	0.00015095	0.0007913
YDL221W	15.0682	-3.7308	0.985886	-3.78421	0.0001542	0.00080697
YBR170C	132.545	-1.10039	0.290916	-3.78251	0.00015526	0.00081184
YLR362W	121.979	-1.18181	0.312484	-3.782	0.00015558	0.00081282
YNL332W	36.6856	-1.95642	0.518489	-3.77331	0.0001611	0.00083607
YBR182C	105.601	-1.19993	0.319385	-3.75701	0.00017196	0.00088873
YPR193C	13.8348	-3.68696	0.98719	-3.7348	0.00018786	0.00096058
YFL030W	163.76	-1.02567	0.274998	-3.72975	0.00019167	0.00097763
YMR050C	1028.83	-1.00488	0.269506	-3.72861	0.00019254	0.00098126
YAL063C	110.492	-1.17563	0.315646	-3.72452	0.00019569	0.00099488
YOL126C	149.557	-1.02593	0.276789	-3.70655	0.00021011	0.00106298
YPR079W	120.373	-1.10729	0.299507	-3.69705	0.00021812	0.00109906
YAL061W	56.2299	-1.56751	0.424701	-3.69085	0.0002235	0.00112075
YCL035C	141.439	-1.09717	0.298196	-3.67937	0.00023381	0.00117057
YAL001C	123.489	-1.13129	0.307764	-3.67584	0.00023707	0.00118498
YDR421W	121.034	-1.11362	0.303152	-3.67348	0.00023927	0.00119498
YOR195W	163.393	-1.01669	0.277926	-3.65813	0.00025407	0.00125582
YKR047W	26.029	-2.22186	0.610494	-3.63944	0.00027323	0.00133782
YDL233W	149.076	-1.01601	0.279395	-3.63646	0.00027641	0.00135234
YDR405W	97.5146	-1.18751	0.326691	-3.63496	0.00027803	0.00135739
YFL013W-A	7.08161	-6.24806	1.7205	-3.63154	0.00028173	0.00137084
YDL130W-A	25.9867	-2.16293	0.599558	-3.60753	0.00030912	0.00148441
YER053C-A	24.0728	-2.27872	0.636677	-3.57909	0.00034479	0.00163803
YOL085W-A	29.7013	-1.98285	0.555655	-3.5685	0.00035903	0.0016979
YOR009W	192.525	-1.00375	0.281897	-3.56071	0.00036986	0.00173855
YGR067C	87.0427	-1.19186	0.336432	-3.54264	0.00039614	0.00185233
YGR194C	135.894	-1.00723	0.284978	-3.53441	0.00040869	0.00190672
YJL106W	46.8049	-1.57379	0.446525	-3.52452	0.00042425	0.00196751
YPL173W	86.1427	-1.26644	0.359728	-3.52054	0.00043067	0.00198987
YGL045W	103.334	-1.12283	0.319371	-3.51575	0.00043852	0.00202317
YGR021W	89.1033	-1.18213	0.337579	-3.5018	0.00046213	0.00211955
YNL293W	114.24	-1.08485	0.31204	-3.47663	0.00050777	0.0023051
YDL109C	66.9719	-1.37891	0.396752	-3.47549	0.00050992	0.00231149
YFL061W	34.8323	-1.81995	0.523751	-3.47484	0.00051116	0.00231416
YLR136C	36.7662	-1.73022	0.499808	-3.46176	0.00053665	0.00241688
YGR144W	46.0928	-1.55732	0.450347	-3.45805	0.0005441	0.00244512
YIL173W	363.294	-1.06183	0.309081	-3.43542	0.00059163	0.00262277
YOL023W	133.125	-1.00618	0.293786	-3.42487	0.00061509	0.00271904
YGR213C	71.2774	-1.26675	0.371481	-3.41	0.00064964	0.00284553
YPL248C	114.633	-1.10749	0.324961	-3.40808	0.00065421	0.00286124
YFL053W	17.5415	-2.5909	0.761369	-3.40296	0.00066661	0.00290559
YNL157W	109.434	-1.05765	0.311905	-3.39093	0.00069656	0.00301922
YPR047W	125.21	-1.00828	0.299629	-3.36508	0.00076522	0.00326908
YHR038W	60.7052	-1.34455	0.402082	-3.34397	0.0008259	0.00350431
YJL116C	67.8399	-1.28235	0.383533	-3.34351	0.00082726	0.00350768
YLR326W	35.6069	-1.65721	0.498445	-3.32476	0.00088496	0.00373963
YAL039C	114.448	-1.04036	0.313932	-3.31396	0.00091984	0.0038713
YAL019W-A	5.60252	-5.91252	1.78755	-3.30761	0.00094095	0.00394151
YJL052W	17682.7	-2.66959	0.811378	-3.29019	0.00100121	0.00415206
YGR127W	85.7184	-1.11338	0.339613	-3.27839	0.00104402	0.00430667
YDL113C	109.084	-1.01989	0.311671	-3.27234	0.00106663	0.00439121
YER098W	82.3725	-1.14549	0.350943	-3.26404	0.00109836	0.00449688
YJL161W	31.021	-1.74765	0.535444	-3.26393	0.00109879	0.00449688
YDR296W	79.085	-1.20193	0.368779	-3.25922	0.00111717	0.00456013
YDR536W	20.4732	-2.32786	0.720286	-3.23185	0.00122991	0.00496828
YFL058W	41.1119	-1.81656	0.564956	-3.21539	0.00130266	0.00523498
YHR011W	64.5661	-1.21256	0.378226	-3.20593	0.00134628	0.00539289
YJR128W	15.9801	-2.65183	0.831638	-3.18869	0.0014292	0.00567041
YDR337W	81.8872	-1.10376	0.347853	-3.17307	0.00150834	0.00595785
YJL105W	15.4041	-2.50768	0.792935	-3.16253	0.00156407	0.00615456
YHL016C	85.2353	-1.06928	0.338473	-3.15914	0.00158235	0.00620303
YLR341W	10.0215	-3.66687	1.16213	-3.1553	0.00160335	0.00626955
YLR442C	102.027	-1.02434	0.324667	-3.15505	0.00160472	0.00627097
YOR351C	5.16566	-5.77427	1.83214	-3.15166	0.00162348	0.00632841
YPR001W	42.4735	-1.73533	0.551705	-3.1454	0.0016586	0.00645323
YML099W-A	5.00875	-5.73561	1.82672	-3.13984	0.00169037	0.00657274
YBR251W	66.2263	-1.16927	0.374462	-3.12253	0.00179306	0.00692022
RUF5-1	48.875	-1.34871	0.433087	-3.11417	0.00184461	0.00709889
RUF5-2	48.875	-1.34871	0.433087	-3.11417	0.00184461	0.00709889
YDL107W	28.1255	-1.77637	0.571273	-3.10949	0.0018741	0.00718404
YGR258C	68.4579	-1.14576	0.371034	-3.08803	0.0020149	0.00768996
YFR003C	40.3196	-1.48142	0.480169	-3.08521	0.00203411	0.00773489
YHL042W	94.0883	-1.01664	0.330133	-3.07949	0.00207355	0.00786638
YHR022C	37.669	-1.49018	0.484324	-3.07683	0.00209217	0.00792281
YNL277W-A	18.0442	-2.2156	0.731344	-3.02949	0.00244964	0.00907766
YMR023C	82.4724	-1.03491	0.342149	-3.02474	0.00248843	0.00920498
YMR114C	37.164	-1.48635	0.49218	-3.01993	0.00252831	0.00931932
YNL202W	26.8638	-1.73809	0.577975	-3.00721	0.00263659	0.00966698
YGL259W	4.51572	-5.58573	1.86345	-2.99753	0.00272181	0.0099327

## Sheet: S. pombe reads
S. pombe reads
gene_id	WT total RNA rep 1	WT total RNA rep 2	def1∆ total RNA rep 1	def1∆ total RNA rep 2
gene:SPAC1002.01	0	10	5	1
gene:SPAC1002.02	7	21	12	22
gene:SPAC1002.03c	13	19	7	17
gene:SPAC1002.04c	0	0	0	0
gene:SPAC1002.05c	0	5	0	0
gene:SPAC1002.06c	0	0	0	0
gene:SPAC1002.07c	1	0	6	4
gene:SPAC1002.08c	1	7	5	5
gene:SPAC1002.09c	11	33	21	35
gene:SPAC1002.10c	1	0	0	1
gene:SPAC1002.11	1	12	5	6
gene:SPAC1002.12c	1	3	7	5
gene:SPAC1002.13c	60	197	99	141
gene:SPAC1002.14	0	5	6	0
gene:SPAC1002.15c	1	0	2	4
gene:SPAC1002.16c	0	0	4	0
gene:SPAC1002.17c	0	1	1	8
gene:SPAC1002.18	3	23	4	7
gene:SPAC1002.19	2	1	2	1
gene:SPAC1002.20	0	0	0	0
gene:SPAC1006.01	5	17	3	3
gene:SPAC1006.02	3	1	4	8
gene:SPAC1006.03c	1	1	4	3
gene:SPAC1006.04c	3	0	0	0
gene:SPAC1006.05c	0	6	4	1
gene:SPAC1006.06	17	33	31	53
gene:SPAC1006.07	304	1264	495	681
gene:SPAC1006.08	1	4	0	1
gene:SPAC1006.09	5	31	21	19
gene:SPAC1039.01	2	26	12	10
gene:SPAC1039.02	30	162	76	90
gene:SPAC1039.03	3	11	6	9
gene:SPAC1039.04	1	4	2	1
gene:SPAC1039.05c	0	8	7	1
gene:SPAC1039.06	6	5	10	8
gene:SPAC1039.07c	0	2	3	2
gene:SPAC1039.08	0	0	0	0
gene:SPAC1039.09	0	0	2	3
gene:SPAC1039.10	0	0	0	0
gene:SPAC1039.11c	3	11	12	3
gene:SPAC105.01c	1	1	1	7
gene:SPAC105.02c	5	48	20	14
gene:SPAC105.03c	8	38	29	24
gene:SPAC1071.01c	2	11	9	9
gene:SPAC1071.02	5	9	12	9
gene:SPAC1071.03c	3	8	8	10
gene:SPAC1071.04c	1	1	0	1
gene:SPAC1071.05	9	29	9	22
gene:SPAC1071.06	0	2	0	3
gene:SPAC1071.07c	161	566	264	285
gene:SPAC1071.08	13	32	10	28
gene:SPAC1071.09c	0	0	2	2
gene:SPAC1071.10c	1117	3464	1876	2046
gene:SPAC1071.11	0	20	14	13
gene:SPAC1071.12c	0	1	6	3
gene:SPAC1071.13	3	11	12	7
gene:SPAC1093.01	13	60	33	41
gene:SPAC1093.02	4	32	30	31
gene:SPAC1093.03	0	13	4	2
gene:SPAC1093.04c	1	1	1	3
gene:SPAC1093.05	1	7	0	1
gene:SPAC1093.06c	1	16	11	7
gene:SPAC1093.07	0	0	0	0
gene:SPAC10F6.01c	127	407	203	242
gene:SPAC10F6.02c	0	5	3	3
gene:SPAC10F6.03c	42	145	113	128
gene:SPAC10F6.04	0	1	0	1
gene:SPAC10F6.05c	3	15	8	16
gene:SPAC10F6.06	6	30	17	27
gene:SPAC10F6.07c	0	0	0	0
gene:SPAC10F6.08c	1	0	0	0
gene:SPAC10F6.09c	5	3	4	8
gene:SPAC10F6.10	0	1	2	0
gene:SPAC10F6.11c	1	3	4	4
gene:SPAC10F6.12c	4	9	1	11
gene:SPAC10F6.13c	13	51	37	35
gene:SPAC10F6.14c	0	2	2	3
gene:SPAC10F6.15	0	0	0	0
gene:SPAC10F6.16	7	38	10	14
gene:SPAC10F6.17c	2	12	2	4
gene:SPAC110.01	30	35	43	38
gene:SPAC110.02	0	8	4	2
gene:SPAC110.03	37	139	63	83
gene:SPAC110.04c	56	262	151	112
gene:SPAC110.05	1	6	0	0
gene:SPAC1142.01	0	5	3	5
gene:SPAC1142.02c	2	11	2	9
gene:SPAC1142.03c	2	1	2	3
gene:SPAC1142.04	3	11	10	9
gene:SPAC1142.05	14	50	18	16
gene:SPAC1142.06	1	8	3	1
gene:SPAC1142.07c	0	0	0	2
gene:SPAC1142.08	0	7	2	7
gene:SPAC1142.09	0	0	0	0
gene:SPAC11D3.01c	0	0	0	0
gene:SPAC11D3.02c	0	3	0	2
gene:SPAC11D3.03c	0	0	0	0
gene:SPAC11D3.04c	6	14	9	17
gene:SPAC11D3.05	5	4	4	7
gene:SPAC11D3.06	0	1	1	4
gene:SPAC11D3.07c	1	3	0	7
gene:SPAC11D3.08c	1	3	1	0
gene:SPAC11D3.09	0	0	0	0
gene:SPAC11D3.10	0	0	0	0
gene:SPAC11D3.11c	1	1	0	3
gene:SPAC11D3.13	1	0	0	3
gene:SPAC11D3.14c	0	5	1	0
gene:SPAC11D3.15	6	7	7	10
gene:SPAC11D3.16c	2	26	11	10
gene:SPAC11D3.17	0	1	0	2
gene:SPAC11D3.18c	0	0	0	0
gene:SPAC11D3.19	0	1	0	2
gene:SPAC11E3.01c	2	4	0	1
gene:SPAC11E3.02c	1	5	1	7
gene:SPAC11E3.03	0	1	0	0
gene:SPAC11E3.04c	2	10	6	2
gene:SPAC11E3.05	4	8	5	4
gene:SPAC11E3.06	0	1	0	0
gene:SPAC11E3.07	5	12	3	12
gene:SPAC11E3.08c	0	2	0	1
gene:SPAC11E3.09	0	4	0	3
gene:SPAC11E3.10	12	24	14	25
gene:SPAC11E3.11c	4	28	15	8
gene:SPAC11E3.12	1	0	0	1
gene:SPAC11E3.13c	20	70	27	45
gene:SPAC11E3.14	4	13	15	9
gene:SPAC11E3.15	55	182	95	163
gene:SPAC11G7.01	40	113	55	56
gene:SPAC11G7.02	5	30	27	39
gene:SPAC11G7.03	3	11	7	4
gene:SPAC11G7.04	74	226	130	143
gene:SPAC11G7.05c	1	0	0	3
gene:SPAC11G7.06c	0	0	1	2
gene:SPAC11H11.01	0	2	0	0
gene:SPAC11H11.02c	5	9	4	5
gene:SPAC11H11.03c	0	2	0	1
gene:SPAC11H11.04	0	0	1	2
gene:SPAC11H11.05c	0	0	0	0
gene:SPAC11H11.06	10	78	42	42
gene:SPAC1250.01	0	0	4	9
gene:SPAC1250.02	0	0	0	0
gene:SPAC1250.03	4.05	10.79	4.17	8.23
gene:SPAC1250.04c	1	0	0	0
gene:SPAC1250.05	10	51	24	24
gene:SPAC1250.07	1.95	5.21	1.83	0.77
gene:SPAC1296.01c	4	16	2	9
gene:SPAC1296.02	8	38	19	28
gene:SPAC1296.03c	0	2	1	0
gene:SPAC1296.04	3	2	3	5
gene:SPAC1296.05c	14	19	13	17
gene:SPAC1296.06	0	1	1	3
gene:SPAC12B10.01c	5	9	12	14
gene:SPAC12B10.02c	2	10	1	2
gene:SPAC12B10.03	8	22	12	2
gene:SPAC12B10.04	0	1	3	5
gene:SPAC12B10.05	0	2	2	2
gene:SPAC12B10.06c	0	4	0	4
gene:SPAC12B10.07	1	10	6	2
gene:SPAC12B10.08c	0	1	0	0
gene:SPAC12B10.09	0	4	1	0
gene:SPAC12B10.10	0	3	2	2
gene:SPAC12B10.11	0	1	0	2
gene:SPAC12B10.12c	0	3	0	1
gene:SPAC12B10.13	0	3	0	2
gene:SPAC12B10.14c	3	15	11	17
gene:SPAC12B10.15c	0	0	0	0
gene:SPAC12B10.16c	2	18	6	9
gene:SPAC12G12.01c	3	10	10	12
gene:SPAC12G12.02	0	0	0	0
gene:SPAC12G12.03	27	61	36	56
gene:SPAC12G12.04	57	185	123	156
gene:SPAC12G12.05c	8	14	5	8
gene:SPAC12G12.06c	15	57	42	38
gene:SPAC12G12.07c	2	6	3	1
gene:SPAC12G12.08	1	3	0	1
gene:SPAC12G12.09	2	6	3	4
gene:SPAC12G12.10	1	2	0	0
gene:SPAC12G12.11c	1	1	0	1
gene:SPAC12G12.12	13	27	12	13
gene:SPAC12G12.13c	1	2	1	4
gene:SPAC12G12.14c	0	7	0	2
gene:SPAC12G12.15	6	3	4	5
gene:SPAC12G12.16c	0	2	2	0
gene:SPAC12G12.17	0	1	0	0
gene:SPAC1327.01c	7	35	31	24
gene:SPAC139.01c	5	43	14	26
gene:SPAC139.02c	13	44	28	26
gene:SPAC139.03	0	8	4	7
gene:SPAC139.04c	0	7	3	3
gene:SPAC139.05	0	0	1	0
gene:SPAC139.06	0	6	0	1
gene:SPAC1399.01c	1	6	1	8
gene:SPAC1399.02	4	13	4.54	4
gene:SPAC1399.03	9	31	9	20
gene:SPAC1399.04c	0	2	0	0
gene:SPAC1399.05c	0	2	0	0
gene:SPAC1399.06	1	3	4	5
gene:SPAC13A11.01c	6	15	11	20
gene:SPAC13A11.02c	101	432	198	240
gene:SPAC13A11.03	3	4	6	10
gene:SPAC13A11.04c	0	4	4	1
gene:SPAC13A11.05	3	30	20	14
gene:SPAC13A11.06	0	1	1	0
gene:SPAC13C5.01c	4	10	2	7
gene:SPAC13C5.02	0	0	0	1
gene:SPAC13C5.03	0	2	0	1
gene:SPAC13C5.04	0	0	1	1
gene:SPAC13C5.05c	1	1	0	1
gene:SPAC13C5.06c	0	4	1	2
gene:SPAC13C5.07	15	41	45	47
gene:SPAC13D1.01c	0	5.74	0	0
gene:SPAC13D6.01	0	1	0	0
gene:SPAC13D6.02c	41	153	107	114
gene:SPAC13D6.03c	1	2	1	0
gene:SPAC13D6.04c	2	3	0	5
gene:SPAC13D6.05	1	0	1	1
gene:SPAC13F5.01c	0	5	0	0
gene:SPAC13F5.02c	0	1	2	1
gene:SPAC13F5.03c	0	0	3	2
gene:SPAC13F5.04c	1	5	1	5
gene:SPAC13F5.05	4	11	8	5
gene:SPAC13F5.06c	4	2	2	2
gene:SPAC13F5.07c	0	0	0	0
gene:SPAC13G6.01c	2	3	9	11
gene:SPAC13G6.02c	56	219	117	107
gene:SPAC13G6.03	5	11	7	8
gene:SPAC13G6.04	1	1	1	3
gene:SPAC13G6.05c	0	1	0	1
gene:SPAC13G6.06c	14	55	37	38
gene:SPAC13G6.07c	93	337	188	256
gene:SPAC13G6.08	0	0	3	0
gene:SPAC13G6.09	1	0	0	0
gene:SPAC13G6.10c	164	558	248	296
gene:SPAC13G6.11c	3	10	3	2
gene:SPAC13G6.12c	0	2	2	0
gene:SPAC13G6.13	0	0	0	0
gene:SPAC13G6.14	0	1	5	2
gene:SPAC13G6.15c	2	7	7	5
gene:SPAC13G7.01c	3	6	0	7
gene:SPAC13G7.02c	1	20	15	18
gene:SPAC13G7.03	1	0	5	3
gene:SPAC13G7.04c	9	28	21	20
gene:SPAC13G7.05	1	13	0	1
gene:SPAC13G7.06	7	17	7	10
gene:SPAC13G7.07	0	0	0	0
gene:SPAC13G7.08c	7	28	14	12
gene:SPAC13G7.09c	0	0	0	2
gene:SPAC13G7.10	0	5	1	4
gene:SPAC13G7.11	1	2	2	2
gene:SPAC13G7.12c	3	11	4	6
gene:SPAC13G7.13c	15	49	39	35
gene:SPAC140.01	13	76	21	30
gene:SPAC140.02	10	32	44	30
gene:SPAC140.03	0	0	0	0
gene:SPAC140.04	0	0	0	0
gene:SPAC1420.01c	8	32	12	28
gene:SPAC1420.02c	2	23	10	9
gene:SPAC1420.03	10	21	6.61	13
gene:SPAC1420.04c	0	12.63	0.53	21
gene:SPAC144.01	0	0	0	2
gene:SPAC144.02	1	3	7	2
gene:SPAC144.03	41	171	67	95
gene:SPAC144.04c	15	49	12	18
gene:SPAC144.05	1	1	1	3
gene:SPAC144.06	8	11	12	10
gene:SPAC144.07c	1	2	0	1
gene:SPAC144.08	1	12	5	0
gene:SPAC144.09c	3	0	2	2
gene:SPAC144.10c	6	13	11	4
gene:SPAC144.11	20	77	45	44
gene:SPAC144.12	16	121	46	45
gene:SPAC144.13c	1	3	1	2
gene:SPAC144.14	1	2	2	1
gene:SPAC144.15c	3	9	5	8
gene:SPAC144.16	0	1	1	1
gene:SPAC144.17c	0	2	3	0
gene:SPAC144.18	15	60	19	34
gene:SPAC1486.01	17	66	32	45
gene:SPAC1486.02c	2	19	11	6
gene:SPAC1486.03c	1	3	2	2
gene:SPAC1486.04c	2	3	8	2
gene:SPAC1486.05	19	69	34	41
gene:SPAC1486.06	15	15	8	16
gene:SPAC1486.07c	1	8	2	5
gene:SPAC1486.08	0	0	2	2
gene:SPAC1486.09	2	8	2	2
gene:SPAC1486.10	10	16	9	7
gene:SPAC1486.11	0	0	0	0
gene:SPAC14C4.01c	2	3	2	2
gene:SPAC14C4.02c	1	4	1	3
gene:SPAC14C4.03	0	0	0	0
gene:SPAC14C4.04	16	37	22	19
gene:SPAC14C4.05c	5	5	9	3
gene:SPAC14C4.06c	2	10	4	11
gene:SPAC14C4.07	2	23	4	16
gene:SPAC14C4.08	0	0	1	0
gene:SPAC14C4.09	4	8	5	11
gene:SPAC14C4.10c	0	7	3	4
gene:SPAC14C4.11	16	72	56	55
gene:SPAC14C4.12c	0	15	6	7
gene:SPAC14C4.13	2	1	1	1
gene:SPAC14C4.14	43	123	66	89
gene:SPAC14C4.15c	1	4	8	1
gene:SPAC14C4.16	0	0	0	0
gene:SPAC1527.01	9	19	14	20
gene:SPAC1527.02	3	13	3	7
gene:SPAC1527.03	0	38	15	11
gene:SPAC1556.01c	1	4	1	0
gene:SPAC1556.02c	21	81	36	66
gene:SPAC1556.03	3	14	5	12
gene:SPAC1556.04c	0	1	0	0
gene:SPAC1556.05c	0	1	2	0
gene:SPAC1556.06	0	0	0	0
gene:SPAC1556.07	18	54	38	49
gene:SPAC1556.08c	5	16	15	14
gene:SPAC1565.01	11	55	21	20
gene:SPAC1565.02c	0	13	5	4
gene:SPAC1565.03	0	0	0	1
gene:SPAC1565.04c	0	0	0	0
gene:SPAC1565.05	4	23	13	14
gene:SPAC1565.06c	0	8	3	1
gene:SPAC1565.07c	0	4	3	4
gene:SPAC1565.08	24	68	55	46
gene:SPAC15A10.01	2	7	3	2
gene:SPAC15A10.02	0	4	3	4
gene:SPAC15A10.03c	1	4	4	5
gene:SPAC15A10.04c	6	12	5	6
gene:SPAC15A10.05c	0	1	1	0
gene:SPAC15A10.06	4	3	7	4
gene:SPAC15A10.07	1	9	2	2
gene:SPAC15A10.08	0	0	0	1
gene:SPAC15A10.09c	2	10	7	11
gene:SPAC15A10.10	0	1	2	4
gene:SPAC15A10.11	7	39	33	32
gene:SPAC15A10.12c	0	0	0	0
gene:SPAC15A10.13	1	1	2	1
gene:SPAC15A10.15	2	5	0	0
gene:SPAC15A10.16	4	16	10	16
gene:SPAC15A10.17	3	3	9	5
gene:SPAC15E1.02c	0	0	0	0
gene:SPAC15E1.03	14	64	48	44
gene:SPAC15E1.04	4	14	11	18
gene:SPAC15E1.05c	2	4	3	10
gene:SPAC15E1.06	1	3	1	0
gene:SPAC15E1.07c	0	0	0	0
gene:SPAC15E1.08	0	7	2	2
gene:SPAC15E1.09	2	10	4	2
gene:SPAC15E1.10	0	4	0	0
gene:SPAC15F9.01c	0	0	0	0
gene:SPAC15F9.02	3	0	5	1
gene:SPAC15F9.03c	18	46	25	34
gene:SPAC16.01	3	7	3	3
gene:SPAC16.02c	47	115	98	110
gene:SPAC16.03c	1	12	9	10
gene:SPAC16.04	0	4	1	1
gene:SPAC16.05c	15	61	31	37
gene:SPAC1610.01	0	0	1	0
gene:SPAC1610.02c	1	1	1	4
gene:SPAC1610.03c	0	0	0	0
gene:SPAC1610.04	0	2	2	0
gene:SPAC1635.01	66	162	117	90
gene:SPAC1639.01c	31	141	50	65
gene:SPAC1639.02c	1	7	3	12
gene:SPAC167.01	7	6	4	13
gene:SPAC167.02	1	12	3	12
gene:SPAC167.03c	0	0	1	0
gene:SPAC167.04	1	3	2	5
gene:SPAC167.05	0	4	4	5
gene:SPAC167.06c	1	1	0	0
gene:SPAC167.07c	0	11	16	10
gene:SPAC167.08	0	0	0	0
gene:SPAC167.09	0	0	2	1
gene:SPAC1687.01	0	8	2	5
gene:SPAC1687.02	1	9	7	13
gene:SPAC1687.03c	1	5	6	5
gene:SPAC1687.04	1	1	1	2
gene:SPAC1687.05	1	4	9	10
gene:SPAC1687.06c	82	213	165	183
gene:SPAC1687.07	1	3	2	1
gene:SPAC1687.08	0	0	0	2
gene:SPAC1687.09	6	19	14	26
gene:SPAC1687.10	0	2	0	0
gene:SPAC1687.11	3	4	6	7
gene:SPAC1687.12c	0	3	1	0
gene:SPAC1687.13c	0	1	1	0
gene:SPAC1687.14c	1	1	1	0
gene:SPAC1687.15	14	62	15	34
gene:SPAC1687.16c	9	44	28	34
gene:SPAC1687.17c	4	17	22	13
gene:SPAC1687.18c	0	4	3	1
gene:SPAC1687.19c	4	1	3	3
gene:SPAC1687.20c	1	3	1	6
gene:SPAC1687.21	2	17	12	17
gene:SPAC1687.22c	6	16	15	18
gene:SPAC1687.23c	0	0	0	0
gene:SPAC16A10.01	4	12	15	6
gene:SPAC16A10.02	1	5	0	0
gene:SPAC16A10.03c	1	6	2	1
gene:SPAC16A10.04	0	5	5	4
gene:SPAC16A10.05c	5	1	1	2
gene:SPAC16A10.06c	0	0	0	2
gene:SPAC16A10.07c	0	1	1	1
gene:SPAC16A10.08c	0	0	2	0
gene:SPAC16C9.01c	0	0	0	0
gene:SPAC16C9.02c	4	21	16	7
gene:SPAC16C9.03	0	5	0	9
gene:SPAC16C9.04c	0	2	0	2
gene:SPAC16C9.05	4	9	6	11
gene:SPAC16C9.06c	10	13	8	21
gene:SPAC16C9.07	0	2	2	2
gene:SPAC16E8.01	12	55	52	59
gene:SPAC16E8.02	0	2	2	0
gene:SPAC16E8.03	0	0	0	0
gene:SPAC16E8.04c	3	9	4	7
gene:SPAC16E8.05c	0	0	0	0
gene:SPAC16E8.06c	0	1	0	4
gene:SPAC16E8.07c	21	83	49	62
gene:SPAC16E8.08	4	14	4	1
gene:SPAC16E8.09	4	19	6	5
gene:SPAC16E8.10c	0	0	1	2
gene:SPAC16E8.11c	0	2	0	0
gene:SPAC16E8.12c	1	1	0	2
gene:SPAC16E8.13	0	4	3	4
gene:SPAC16E8.14c	0	0	2	0
gene:SPAC16E8.15	4	11	4	8
gene:SPAC16E8.16	2	10	2	4
gene:SPAC16E8.17c	0	3	3	9
gene:SPAC16E8.18	0	0	0	0
gene:SPAC16E8.18c	2	6	1	1
gene:SPAC1705.02	0	4	4	5
gene:SPAC1705.03c	91	380	182	188
gene:SPAC1751.01c	2	11	8	9
gene:SPAC1751.02c	1	9	2	1
gene:SPAC1751.03	24	121	76	91
gene:SPAC1751.04	0	4	1	1
gene:SPAC1782.01	9	33	11	17
gene:SPAC1782.02c	2	14	7	6
gene:SPAC1782.03	0	1	0	2
gene:SPAC1782.04	3	11	2	8
gene:SPAC1782.05	0	3	0	0
gene:SPAC1782.06c	0	7	5	4
gene:SPAC1782.07	3	2	0	3
gene:SPAC1782.08c	3	6	2	3
gene:SPAC1782.09c	1	2	3	5
gene:SPAC1782.10c	8	15	11	15
gene:SPAC1782.11	24	93	46	65
gene:SPAC1782.12c	0	0	0	1
gene:SPAC1783.01	3	5	2	3
gene:SPAC1783.02c	2	8	4	5
gene:SPAC1783.03	0	1	1	0
gene:SPAC1783.04c	3	22	8	6
gene:SPAC1783.05	0	10	13	6
gene:SPAC1783.06c	0	0	0	0
gene:SPAC1783.07c	6	30	21	17
gene:SPAC1783.08c	115	337	230	290
gene:SPAC1786.01c	14	26	20	13
gene:SPAC1786.02	52	166	72	86
gene:SPAC1786.03	4	13	15	10
gene:SPAC1786.04	0	0	0	0
gene:SPAC17A2.01	0	2	1	3
gene:SPAC17A2.02c	27	78	34	37
gene:SPAC17A2.03c	3	39	16	24
gene:SPAC17A2.04c	0	6	0	0
gene:SPAC17A2.05	5	17	9	11
gene:SPAC17A2.06c	2	7	5	5
gene:SPAC17A2.07c	0	0	0	0
gene:SPAC17A2.08c	0	2	0	0
gene:SPAC17A2.09c	13	86	23	55
gene:SPAC17A2.10c	4	1	7	8
gene:SPAC17A2.11	1	2	1	0
gene:SPAC17A2.12	5	6	9	14
gene:SPAC17A2.13c	17	69	40	49
gene:SPAC17A2.14	8	16	8	18
gene:SPAC17A5.01	2	11	0	2
gene:SPAC17A5.02c	0	1	0	1
gene:SPAC17A5.03	249.11	788.29	613.18	681.92
gene:SPAC17A5.04c	3	3	3	0
gene:SPAC17A5.05c	0	2	0	0
gene:SPAC17A5.06	1	4	4	3
gene:SPAC17A5.07c	3	0	5	11
gene:SPAC17A5.08	2	21	11	17
gene:SPAC17A5.09c	1	5	0	2
gene:SPAC17A5.10	2	7	6	3
gene:SPAC17A5.11	0	0	0	0
gene:SPAC17A5.12	0	3	1	2
gene:SPAC17A5.13	0	6	2	13
gene:SPAC17A5.14	2	17	12	9
gene:SPAC17A5.15c	51	225	108	152
gene:SPAC17A5.16	7	39	20	7
gene:SPAC17A5.18c	0	1	0	1
gene:SPAC17A5.19	0	0	1	0
gene:SPAC17C9.01c	0	6	2	1
gene:SPAC17C9.02c	3	11	3	5
gene:SPAC17C9.03	29	91	52	79
gene:SPAC17C9.05c	0	4	3	0
gene:SPAC17C9.06	3	7	3	6
gene:SPAC17C9.07	2	21	18	17
gene:SPAC17C9.08	0	2	4	1
gene:SPAC17C9.09c	0	13	6	8
gene:SPAC17C9.10	12	58	28	32
gene:SPAC17C9.11c	0	6	3	0
gene:SPAC17C9.12	0	16	14	13
gene:SPAC17C9.13c	5	16	8	13
gene:SPAC17C9.14	0	5	0	2
gene:SPAC17C9.15c	1	13	4	3
gene:SPAC17C9.16c	6	22	5	20
gene:SPAC17D4.01	5	61	18	29
gene:SPAC17D4.02	1	6	2	3
gene:SPAC17D4.03c	5	17	6	7
gene:SPAC17D4.04	1	4	0	1
gene:SPAC17G6.02c	10	32	22	12
gene:SPAC17G6.03	9	17	22	25
gene:SPAC17G6.04c	3	9	5	1
gene:SPAC17G6.05c	1	10	2	6
gene:SPAC17G6.06	8	22	15	27
gene:SPAC17G6.07c	1	0	2	2
gene:SPAC17G6.08	1	0	1	2
gene:SPAC17G6.09	9	28	22	29
gene:SPAC17G6.10	1	3	3	4
gene:SPAC17G6.11c	10	59	22	26
gene:SPAC17G6.12	0	1	1	1
gene:SPAC17G6.13	3	10	4	3
gene:SPAC17G6.14c	20	104	64	86
gene:SPAC17G6.15c	10	36	32	22
gene:SPAC17G6.16c	6	17	15	13
gene:SPAC17G6.17	0	0	0	0
gene:SPAC17G8.01c	2	1	4	1
gene:SPAC17G8.02	0	9	4	6
gene:SPAC17G8.03c	3	4	5	4
gene:SPAC17G8.04c	11	18	9	21
gene:SPAC17G8.05	0	2	1	0
gene:SPAC17G8.06c	25	57	46	45
gene:SPAC17G8.07	1	4	2	2
gene:SPAC17G8.08c	6	38	15	26
gene:SPAC17G8.09	0	2	0	0
gene:SPAC17G8.10c	1	10	7	2
gene:SPAC17G8.11c	12	27	16	7
gene:SPAC17G8.12	2	4	3	6
gene:SPAC17G8.13c	0	5	2	1
gene:SPAC17G8.14c	5	14	9	9
gene:SPAC17G8.15	0	0	0	0
gene:SPAC17H9.01	0	8	1	4
gene:SPAC17H9.02	2	11	5	7
gene:SPAC17H9.03c	1	2	0	0
gene:SPAC17H9.04c	9	49	22	35
gene:SPAC17H9.05	0	3	2	1
gene:SPAC17H9.06c	1	1	0	0
gene:SPAC17H9.07	2	8	8	8
gene:SPAC17H9.08	3	5	2	2
gene:SPAC17H9.09c	0	1	1	2
gene:SPAC17H9.10c	5	15	10	5
gene:SPAC17H9.11	0	10	4	5
gene:SPAC17H9.12c	0	5	1	2
gene:SPAC17H9.13c	0	5	3	4
gene:SPAC17H9.14c	17	48	12	28
gene:SPAC17H9.16	1	11	5	7
gene:SPAC17H9.17c	1	1	0	0
gene:SPAC17H9.18c	0	0	0	0
gene:SPAC17H9.19c	1	1	5	2
gene:SPAC17H9.20	0	7	3	4
gene:SPAC1805.01c	5	20	5	10
gene:SPAC1805.02c	5	12	3	3
gene:SPAC1805.03c	0	0	0	3
gene:SPAC1805.04	9	28	12	19
gene:SPAC1805.05	8	34	13	14
gene:SPAC1805.06c	5	42	22	13
gene:SPAC1805.07c	1	3	1	2
gene:SPAC1805.08	14	42	25	23
gene:SPAC1805.09c	0	0	0	1
gene:SPAC1805.10	0	4	0	4
gene:SPAC1805.11c	95	246	242	260
gene:SPAC1805.12c	13	64	25	44
gene:SPAC1805.13	91	298	170	237
gene:SPAC1805.14	2	3	3	2
gene:SPAC1805.15c	0	0	0	2
gene:SPAC1805.16c	11	29	14	16
gene:SPAC1805.17	17	64	49	48
gene:SPAC1805.18	0	2	0	0
gene:SPAC1834.01	9	56	17	35
gene:SPAC1834.02	46	109	76	98
gene:SPAC1834.03c	81	249	128	138
gene:SPAC1834.04	74	306	170	172
gene:SPAC1834.05	3	38	13	12
gene:SPAC1834.06c	3	9	0	2
gene:SPAC1834.07	0	1	2	3
gene:SPAC1834.08	6	21	10	12
gene:SPAC1834.09	0	3	0	0
gene:SPAC1834.10c	0	5	1	0
gene:SPAC1834.11c	7	45	23	47
gene:SPAC1834.13	0	0	1	0
gene:SPAC1851.02	3	25	8	16
gene:SPAC1851.03	5	17	4	15
gene:SPAC1851.04c	2	8	0	3
gene:SPAC186.01	1	0	0	0
gene:SPAC186.02c	0	0	0	0
gene:SPAC186.03	0	0	0	0
gene:SPAC186.04c	0	0	0	0
gene:SPAC186.05c	0	0	0	0
gene:SPAC186.06	0	0	0	0
gene:SPAC186.07c	0	0	0	0
gene:SPAC186.08c	0	0	0	0
gene:SPAC186.09	0	0	0	0
gene:SPAC18B11.02c	0	1	1	5
gene:SPAC18B11.03c	2	6	1	3
gene:SPAC18B11.04	2	10	6	2
gene:SPAC18B11.05	1	25	5	16
gene:SPAC18B11.06	1	2	0	7
gene:SPAC18B11.07c	4	10	8	9
gene:SPAC18B11.08c	2	19	9	13
gene:SPAC18B11.09c	0	0	0	0
gene:SPAC18B11.10	2	14	10	10
gene:SPAC18B11.11	5	18	6	4
gene:SPAC18G6.01c	0	6	0	1
gene:SPAC18G6.02c	0	4	1	2
gene:SPAC18G6.03	5	38	24	47
gene:SPAC18G6.04c	2	9	4	6
gene:SPAC18G6.05c	36	145	51	87
gene:SPAC18G6.06	0	0	1	0
gene:SPAC18G6.07c	3	14	9	11
gene:SPAC18G6.09c	6	43	18	25
gene:SPAC18G6.10	1	6	6	6
gene:SPAC18G6.11c	10	25	30	21
gene:SPAC18G6.12c	0	3	1	3
gene:SPAC18G6.13	0	0	0	0
gene:SPAC18G6.14c	374	994	758	1009
gene:SPAC18G6.15	4	17	9	7
gene:SPAC1952.01	1	10	3	3
gene:SPAC1952.02	1	1	0	0
gene:SPAC1952.03	2	1	0	0
gene:SPAC1952.04c	2	1	0	4
gene:SPAC1952.05	1	5	4	3
gene:SPAC1952.06c	0	2	0	0
gene:SPAC1952.07	0	0	0	2
gene:SPAC1952.08c	0	8	5	7
gene:SPAC1952.09c	6	25	16	13
gene:SPAC1952.10c	1	2	2	3
gene:SPAC1952.11c	1	9	6	6
gene:SPAC1952.12c	1	2	2	0
gene:SPAC1952.13	7	9	3	7
gene:SPAC1952.14c	0	2	0	1
gene:SPAC1952.15c	0	0	0	0
gene:SPAC1952.16	1	7	2	6
gene:SPAC1952.17c	2	0	0	0
gene:SPAC19A8.01c	4	19	9	10
gene:SPAC19A8.02	1	16	1	8
gene:SPAC19A8.03	1	9	10	8
gene:SPAC19A8.04	70	231	136	208
gene:SPAC19A8.05c	0	5	3	2
gene:SPAC19A8.06	1	4	1	2
gene:SPAC19A8.07c	2	7	3	1
gene:SPAC19A8.08	3	7	2	4
gene:SPAC19A8.09	0	0	0	0
gene:SPAC19A8.10	4	2	1	0
gene:SPAC19A8.11c	0	1	1	1
gene:SPAC19A8.12	6	10	6	7
gene:SPAC19A8.13	0	4	5	1
gene:SPAC19A8.14	0	0	1	1
gene:SPAC19A8.15	22	118	67	83
gene:SPAC19A8.16	0	0	0	1
gene:SPAC19B12.01	2	12	5	8
gene:SPAC19B12.02c	41	174	67	102
gene:SPAC19B12.03	44	130	86	58
gene:SPAC19B12.04	31	93	70	71
gene:SPAC19B12.05c	1	5	4	4
gene:SPAC19B12.06c	25	98	25	28
gene:SPAC19B12.07c	0	0	0	2
gene:SPAC19B12.08	1	4	3	2
gene:SPAC19B12.09	1	4	6	6
gene:SPAC19B12.10	0	0	1	2
gene:SPAC19B12.11c	0	0	4	2
gene:SPAC19B12.12c	0	0	2	0
gene:SPAC19B12.13	3	4.37	5.47	0
gene:SPAC19D5.01	0	6	2	0
gene:SPAC19D5.02c	2	10	2	1
gene:SPAC19D5.03	0	3	0	0
gene:SPAC19D5.04	25	56	35	41
gene:SPAC19D5.05c	0	6	0	1
gene:SPAC19D5.06c	1	1	1	1
gene:SPAC19D5.07	2	6	2	4
gene:SPAC19D5.09c	0	0	0	0
gene:SPAC19D5.10c	0	2	1	0
gene:SPAC19D5.11c	0	0	0	0
gene:SPAC19E9.01c	0	32	13	22
gene:SPAC19E9.02	5	4	0	3
gene:SPAC19E9.03	19	75	43	42
gene:SPAC19G12.01c	2	2	3	2
gene:SPAC19G12.02c	4	3	2	3
gene:SPAC19G12.03	1	3	2	1
gene:SPAC19G12.04	0	0	0	2
gene:SPAC19G12.05	5	41	19	19
gene:SPAC19G12.06c	83	326	206	226
gene:SPAC19G12.07c	3	6	13	3
gene:SPAC19G12.08	47	204	82	83
gene:SPAC19G12.09	9	16	12	7
gene:SPAC19G12.10c	87	249	198	220
gene:SPAC19G12.11	12	24	25	9
gene:SPAC19G12.12	1	4	1	0
gene:SPAC19G12.13c	0	2	1	0
gene:SPAC19G12.14	8	43	27	18
gene:SPAC19G12.15c	10	64	23	33
gene:SPAC19G12.16c	44	188	166	183
gene:SPAC19G12.17	0	0	0	0
gene:SPAC1A6.01c	1	0	1	1
gene:SPAC1A6.02	1	0	0	1
gene:SPAC1A6.03c	34	85	54	74
gene:SPAC1A6.04c	381	1226	676	738
gene:SPAC1A6.05c	1	9	4	9
gene:SPAC1A6.06c	0	0	1	0
gene:SPAC1A6.07	8	28	27	17
gene:SPAC1A6.08c	1	0	0	0
gene:SPAC1A6.09c	17	49	26	25
gene:SPAC1A6.10	0	12	3	7
gene:SPAC1A6.11	0	0	0	0
gene:SPAC1B1.01	7	32	18	26
gene:SPAC1B1.02c	1	3	4	8
gene:SPAC1B1.03c	15	52	29	44
gene:SPAC1B1.04c	1	15	6	3
gene:SPAC1B2.02c	1	15	5	7
gene:SPAC1B2.03c	71	264	127	155
gene:SPAC1B2.04	12	27	24	29
gene:SPAC1B2.05	1	19	3	18
gene:SPAC1B2.06	0	2	0	0
gene:SPAC1B3.01c	2	12	1	5
gene:SPAC1B3.02c	3	3	2	5
gene:SPAC1B3.03c	8	15	11	10
gene:SPAC1B3.04c	0	0	0	0
gene:SPAC1B3.05	2	2	5	1
gene:SPAC1B3.06c	0	0	2	2
gene:SPAC1B3.07c	1	1	0	0
gene:SPAC1B3.08	7	34	13.26	26
gene:SPAC1B3.09c	3	19	6	9
gene:SPAC1B3.10c	0	5	0	6
gene:SPAC1B3.11c	0	0	0	0
gene:SPAC1B3.12c	19	53	29	31
gene:SPAC1B3.13	14	39	17	17
gene:SPAC1B3.14	20	68	45	29
gene:SPAC1B3.15c	0	2	1	2
gene:SPAC1B3.16c	9	21	19	18
gene:SPAC1B3.17	1	5	3	3
gene:SPAC1B3.18c	1	7	6	0
gene:SPAC1B3.20	0	3	2	0
gene:SPAC1B3.21	0	0	0.74	0
gene:SPAC1B9.02c	7	23	2	8
gene:SPAC1B9.03c	2	2	1	0
gene:SPAC1D4.01	2	2	1	0
gene:SPAC1D4.02c	0	7	2	2
gene:SPAC1D4.03c	0	3	7	0
gene:SPAC1D4.04	9	46	18	10
gene:SPAC1D4.05c	6	21	7	13
gene:SPAC1D4.06c	0	1	0	0
gene:SPAC1D4.07c	0	0	0	0
gene:SPAC1D4.08	10	65	47	47
gene:SPAC1D4.09c	0	1	1	0
gene:SPAC1D4.10	1	21	5	11
gene:SPAC1D4.11c	11	54	22	25
gene:SPAC1D4.12	2	18	4	6
gene:SPAC1D4.13	0	3	1	4
gene:SPAC1D4.14	2	10	8	4
gene:SPAC1F12.02c	72	251	133	172
gene:SPAC1F12.04c	0	3	2	0
gene:SPAC1F12.05	10	22	13	15
gene:SPAC1F12.06c	0	0	0	0
gene:SPAC1F12.07	24	74	34	58
gene:SPAC1F12.08	0	2	0	0
gene:SPAC1F12.09	1	4	2	6
gene:SPAC1F12.10c	0	0	0	0
gene:SPAC1F3.01	0	1	1	3
gene:SPAC1F3.02c	2	13	11	5
gene:SPAC1F3.03	4	14	3	14
gene:SPAC1F3.04c	0	1	3	0
gene:SPAC1F3.05	13	19	21	36
gene:SPAC1F3.06c	2	11	6	15
gene:SPAC1F3.07c	5	14	11	12
gene:SPAC1F3.08c	0	0	0	0
gene:SPAC1F3.09	7	16	17	29
gene:SPAC1F3.10c	0	1	1	0
gene:SPAC1F5.02	26	127	89	81
gene:SPAC1F5.03c	9	60	28	30
gene:SPAC1F5.04c	5	13	8	10
gene:SPAC1F5.05c	11	25	19	9
gene:SPAC1F5.06	9	42	14	22
gene:SPAC1F5.07c	2	5	2	3
gene:SPAC1F5.08c	3	33	15	18
gene:SPAC1F5.09c	0	0	0	0
gene:SPAC1F5.10	0	4	0	4
gene:SPAC1F5.11c	21	51	29	52
gene:SPAC1F7.01c	2	21	12	14
gene:SPAC1F7.02c	4	18	14	13
gene:SPAC1F7.03	16	36	25	16
gene:SPAC1F7.04	43	220	89	92
gene:SPAC1F7.05	33	176	113	123
gene:SPAC1F7.06	0	0	0	0
gene:SPAC1F7.07c	13	50	15	21
gene:SPAC1F7.08	11	52	21	29
gene:SPAC1F7.09c	6	13	4	5
gene:SPAC1F7.10	3	7	2	5
gene:SPAC1F7.11c	2	9	4	8
gene:SPAC1F7.12	7	28	17	15
gene:SPAC1F7.13c	72	173	126	183
gene:SPAC1F7.14c	0	0	0	2
gene:SPAC1F8.01	2	6.19	0	2
gene:SPAC1F8.02c	0	0	0	0
gene:SPAC1F8.03c	0	2	0	1
gene:SPAC1F8.04c	0	0	0	0
gene:SPAC1F8.05	0	0	1	0
gene:SPAC1F8.06	4	7	0	12
gene:SPAC1F8.07c	410	1248	1124	1314
gene:SPAC1F8.08	0	0	0	0
gene:SPAC20G4.01	1	2	3	1
gene:SPAC20G4.02c	0	1	0	3
gene:SPAC20G4.03c	0	2	2	1
gene:SPAC20G4.04c	1	0	1	0
gene:SPAC20G4.05c	0	0	1	3
gene:SPAC20G4.06c	10	68	28	43
gene:SPAC20G4.07c	11	62	20	30
gene:SPAC20G4.08	8	26	12	11
gene:SPAC20G4.09	0	0	0	0
gene:SPAC20G8.01	5	9	0	2
gene:SPAC20G8.02	1	4	5	3
gene:SPAC20G8.03	16	61	34	41
gene:SPAC20G8.04c	20	45	20	21
gene:SPAC20G8.05c	1	8	15	9
gene:SPAC20G8.06	15	50	31	34
gene:SPAC20G8.07c	16	66	24	38
gene:SPAC20G8.08c	0	3	2	2
gene:SPAC20G8.09c	2	17	12	19
gene:SPAC20G8.10c	0	0	0	0
gene:SPAC20H4.01	1	5	4	4
gene:SPAC20H4.02	0	7	3	1
gene:SPAC20H4.03c	2	4	1	1
gene:SPAC20H4.04	1	1	1	1
gene:SPAC20H4.05c	0	0	2	0
gene:SPAC20H4.06c	2	0	1	1
gene:SPAC20H4.07	2	2	0	1
gene:SPAC20H4.08	1	2	1	0
gene:SPAC20H4.09	1	3	3	2
gene:SPAC20H4.10	5	12	7	9
gene:SPAC20H4.11c	0	4	1	2
gene:SPAC212.01c	0	5.66	0	0
gene:SPAC212.02	0	0	0	0
gene:SPAC212.03	0	0	0	0
gene:SPAC212.04c	0	1.34	0	0
gene:SPAC212.06c	0	0	0	0
gene:SPAC212.08c	0	0	0	0
gene:SPAC212.11	0	0	0	3.7
gene:SPAC212.12	0	0	0	0
gene:SPAC21E11.03c	4	14	9	20
gene:SPAC21E11.04	4	10	6	3
gene:SPAC21E11.05c	0	0	0	2
gene:SPAC21E11.06	2	7	3	2
gene:SPAC21E11.07	0	1	0	0
gene:SPAC21E11.08	9	43	33	34
gene:SPAC222.03c	0	5	2	5
gene:SPAC222.04c	3	1	4	3
gene:SPAC222.05c	0	6	1	4
gene:SPAC222.06	2	5	0	0
gene:SPAC222.07c	1	2	2	2
gene:SPAC222.08c	3	15	11	14
gene:SPAC222.09	10	42	50	47
gene:SPAC222.10c	1	7	9	2
gene:SPAC222.11	16	64	49	58
gene:SPAC222.12c	76	230	136	147
gene:SPAC222.13c	2	5	1	3
gene:SPAC222.14c	2	16	4	5
gene:SPAC222.15	0	0	0	0
gene:SPAC222.16c	1	4	3	2
gene:SPAC222.17	1	2	0	0
gene:SPAC222.18	1	1	0	0
gene:SPAC222.19	0	0	0	0
gene:SPAC227.01c	3	13	2	5
gene:SPAC227.02c	0	0	0	1
gene:SPAC227.03c	0	1	5	3
gene:SPAC227.04	2	0	0	1
gene:SPAC227.05	1	0	0	2
gene:SPAC227.06	8	41	19	15
gene:SPAC227.07c	7	20	7	11
gene:SPAC227.08c	3	2	0	0
gene:SPAC227.09	0	2	1	0
gene:SPAC227.10	0	3	3	6
gene:SPAC227.11c	0	0	3	2
gene:SPAC227.12	0	3	0	4
gene:SPAC227.13c	13	79	55	56
gene:SPAC227.14	0	10	2	6
gene:SPAC227.15	6	23	18	8
gene:SPAC227.16c	3	6	1	6
gene:SPAC227.17c	1	2	0	0
gene:SPAC227.18	49	188	103	102
gene:SPAC227.19c	1	1	0	0
gene:SPAC22A12.01c	6	12	3	3
gene:SPAC22A12.02c	0	0	0	0
gene:SPAC22A12.03c	1	4	6	1
gene:SPAC22A12.04c	178	593	368	447
gene:SPAC22A12.05	1	0	4	3
gene:SPAC22A12.06c	6	29	13	7
gene:SPAC22A12.07c	20	58	31	24
gene:SPAC22A12.08c	0	7	6	3
gene:SPAC22A12.09c	1	6	4	0
gene:SPAC22A12.10	9	70	21	34
gene:SPAC22A12.11	8	30	23	27
gene:SPAC22A12.12c	0	2	0	0
gene:SPAC22A12.13	0	0	0	2
gene:SPAC22A12.14c	0	1	1	1
gene:SPAC22A12.15c	75	249	131	132
gene:SPAC22A12.16	34	93	67	52
gene:SPAC22A12.17c	0	1	3	3
gene:SPAC22E12.01	1	13	5	9
gene:SPAC22E12.02	2	2	1	3
gene:SPAC22E12.03c	0	7	7	2
gene:SPAC22E12.04	3	9	4	10
gene:SPAC22E12.05c	10	43	18	25
gene:SPAC22E12.06c	8	36	9	15
gene:SPAC22E12.07	4	6	7	3
gene:SPAC22E12.08	0	4	0	1
gene:SPAC22E12.09c	3	13	20	14
gene:SPAC22E12.10c	7	26	21	19
gene:SPAC22E12.11c	4	25	14	19
gene:SPAC22E12.13c	3	18	3	21
gene:SPAC22E12.14c	17	40	15	16
gene:SPAC22E12.16c	8	20	19	29
gene:SPAC22E12.17c	7	87	47	67
gene:SPAC22E12.18	0	0	0	0
gene:SPAC22E12.19	2	5	6	3
gene:SPAC22F3.02	1	0	0	0
gene:SPAC22F3.03c	0	2	0	6
gene:SPAC22F3.04	0	0	0	0
gene:SPAC22F3.05c	9	30	7	9
gene:SPAC22F3.06c	5	13	6	10
gene:SPAC22F3.07c	4	21	12	3
gene:SPAC22F3.08c	0	2	0	3
gene:SPAC22F3.09c	0	0	0	0
gene:SPAC22F3.10c	4	27	8	9
gene:SPAC22F3.11c	0	0	0	0
gene:SPAC22F3.12c	0	5	1	1
gene:SPAC22F3.13	3	7	1	7
gene:SPAC22F3.15	0	0	0	0
gene:SPAC22F8.02c	3	7	5	8
gene:SPAC22F8.03c	0	0	0	0
gene:SPAC22F8.04	17	85	25	50
gene:SPAC22F8.05	2	15	6	9
gene:SPAC22F8.06	1	7	3	4
gene:SPAC22F8.07c	0	1	1	2
gene:SPAC22F8.08	44	173	78	92
gene:SPAC22F8.09	1	5	3	1
gene:SPAC22F8.10c	0	0	1	0
gene:SPAC22F8.11	1	3	3	3
gene:SPAC22F8.12c	2	4	1	2
gene:SPAC22G7.01c	6	14	9	15
gene:SPAC22G7.02	1	7	12	5
gene:SPAC22G7.03	0	1	0	0
gene:SPAC22G7.04	4	14	10	10
gene:SPAC22G7.05	1	5	3	2
gene:SPAC22G7.06c	182	662	415	450
gene:SPAC22G7.07c	3	2	1	2
gene:SPAC22G7.08	0	3	3	1
gene:SPAC22G7.09c	5	12	11	5
gene:SPAC22G7.10	5	9	10	13
gene:SPAC22G7.11c	0	0	0	0
gene:SPAC22H10.02	2	3	7	1
gene:SPAC22H10.03c	4	8	1	11
gene:SPAC22H10.04	6	6	4	8
gene:SPAC22H10.05c	1	12	10	11
gene:SPAC22H10.06c	0	0	0	0
gene:SPAC22H10.07	2	22	12	8
gene:SPAC22H10.08	2	0	0	1
gene:SPAC22H10.09	5	5	2	3
gene:SPAC22H10.10	1	0	0	1
gene:SPAC22H10.11c	6	16	12	9
gene:SPAC22H10.12c	2	9	7	3
gene:SPAC22H10.13	0	0	2	0
gene:SPAC22H12.01c	0	1	1	1
gene:SPAC22H12.02	1	7	1	5
gene:SPAC22H12.03	0	0	0	0
gene:SPAC22H12.04c	94	344	234	276
gene:SPAC22H12.05c	0	3	6	2
gene:SPAC23A1.02c	2	11	8	2
gene:SPAC23A1.03	35	99	54	97
gene:SPAC23A1.04c	0	4	5	4
gene:SPAC23A1.05	8	38	18	15
gene:SPAC23A1.06c	0	5	1	3
gene:SPAC23A1.07	0	1	0	0
gene:SPAC23A1.08c	50	160	96	88
gene:SPAC23A1.09	0	1	0	2
gene:SPAC23A1.10	181.74	471.37	650.06	617.76
gene:SPAC23A1.11	64	256	204	226
gene:SPAC23A1.12c	45	198	100	109
gene:SPAC23A1.14c	6	16	17	7
gene:SPAC23A1.15c	1	2	0	1
gene:SPAC23A1.16c	0	3	0	1
gene:SPAC23A1.17	32	56	42	63
gene:SPAC23A1.18c	6	7	7	17
gene:SPAC23A1.19c	3	10	1	4
gene:SPAC23A1.20	0	0	1	0
gene:SPAC23C11.01	3	20	5	1
gene:SPAC23C11.02c	58	153	84	97
gene:SPAC23C11.03	1	2	1	2
gene:SPAC23C11.04c	1	1	0	1
gene:SPAC23C11.05	99	370	230	238
gene:SPAC23C11.06c	6	5	2	9
gene:SPAC23C11.07	0	0	0	0
gene:SPAC23C11.08	3	6	1	1
gene:SPAC23C11.09	40	137	66	60
gene:SPAC23C11.10	1	1	1	0
gene:SPAC23C11.11	15	60	26	44
gene:SPAC23C11.12	0	0	0	0
gene:SPAC23C11.13c	10	57	30	39
gene:SPAC23C11.14	25	126	56	56
gene:SPAC23C11.15	1	12	4	5
gene:SPAC23C11.16	1	3	2	2
gene:SPAC23C11.17	3	12	4	15
gene:SPAC23C4.02	0	6	4	4
gene:SPAC23C4.03	4	6	12	7
gene:SPAC23C4.04c	0	0	0	0
gene:SPAC23C4.05c	2	10	5	10
gene:SPAC23C4.06c	0	2	2	3
gene:SPAC23C4.07	0	2	0	0
gene:SPAC23C4.08	2	8	9	4
gene:SPAC23C4.09c	0	1	1	1
gene:SPAC23C4.10	2	11	4	2
gene:SPAC23C4.11	4	15	3	5
gene:SPAC23C4.12	3	11	9	10
gene:SPAC23C4.13	0	0	4	0
gene:SPAC23C4.14	4	5	2	9
gene:SPAC23C4.15	6	8	1	14
gene:SPAC23C4.16c	1	6	4	2
gene:SPAC23C4.17	1	18	9	7
gene:SPAC23C4.18c	0	0	1	0
gene:SPAC23C4.19	4	9	1	3
gene:SPAC23D3.01	0	1	2	4
gene:SPAC23D3.02	2	2	3	2
gene:SPAC23D3.03c	6	20	8	17
gene:SPAC23D3.04c	29	71	53	39
gene:SPAC23D3.06c	3	15	8	12
gene:SPAC23D3.07	2	24	7	4
gene:SPAC23D3.08	3	8	12	9
gene:SPAC23D3.09	5	4	3	0
gene:SPAC23D3.10c	3	11	7	5
gene:SPAC23D3.11	0	2	1	1
gene:SPAC23D3.12	26	79	53	39
gene:SPAC23D3.13c	2	27	21	17
gene:SPAC23D3.14c	1	1	1	1
gene:SPAC23D3.16	0	0	0	0
gene:SPAC23D3.17	0	0	0	1
gene:SPAC23E2.01	7	44	17	24
gene:SPAC23E2.02	5	14	3	7
gene:SPAC23E2.03c	6	12	5	2
gene:SPAC23G3.01	16	49	43	42
gene:SPAC23G3.02c	9	30	20	29
gene:SPAC23G3.03	5	11	9	13
gene:SPAC23G3.04	0	3	2	1
gene:SPAC23G3.05c	5	20	8	7
gene:SPAC23G3.06	9	43	16	23
gene:SPAC23G3.07c	0	1	1	4
gene:SPAC23G3.08c	19	28	13	14
gene:SPAC23G3.09	1	2	0	4
gene:SPAC23G3.10c	2	2	1	1
gene:SPAC23G3.11	3	13	7	6
gene:SPAC23G3.12c	1	18	3	8
gene:SPAC23H3.02c	0	0	1	3
gene:SPAC23H3.03c	0	0	0	2
gene:SPAC23H3.04	2	4	0	0
gene:SPAC23H3.05c	0	4	8	2
gene:SPAC23H3.06	3	16	13	9
gene:SPAC23H3.07c	1	2	6	5
gene:SPAC23H3.08c	0	1	1	1
gene:SPAC23H3.09c	41	220	87	149
gene:SPAC23H3.10	1	7	1	4
gene:SPAC23H3.11c	0	2	0	5
gene:SPAC23H3.12c	0	0	0	0
gene:SPAC23H3.13c	9	38	16	27
gene:SPAC23H3.14	0	15	8	9
gene:SPAC23H3.15c	0	4	2	0
gene:SPAC23H4.01c	6	7	7	4
gene:SPAC23H4.02	4	29	12	15
gene:SPAC23H4.03c	5	17	9	12
gene:SPAC23H4.04	0	10	3	2
gene:SPAC23H4.05c	0	0	0	0
gene:SPAC23H4.06	67	254	139	155
gene:SPAC23H4.07c	1	1	1	4
gene:SPAC23H4.08	0	1	3	2
gene:SPAC23H4.09	4	25	10	16
gene:SPAC23H4.10c	2	5	4	8
gene:SPAC23H4.11c	0	0	0	0
gene:SPAC23H4.12	4	5	5	7
gene:SPAC23H4.13c	2	4	0	3
gene:SPAC23H4.14	3	13	5	5
gene:SPAC23H4.15	2	20	3	1
gene:SPAC23H4.16c	0	4	4	3
gene:SPAC23H4.17c	0	0	0	0
gene:SPAC23H4.18c	0	0	1	0
gene:SPAC23H4.21	0	1	0	0
gene:SPAC24B11.05	3	34	7	5
gene:SPAC24B11.06c	15	58	33	28
gene:SPAC24B11.07c	8	34	11	23
gene:SPAC24B11.08c	11	38	32	36
gene:SPAC24B11.09	4	28	18	15
gene:SPAC24B11.10c	4	22	11	15
gene:SPAC24B11.11c	0	9	5	5
gene:SPAC24B11.12c	14	48	25	35
gene:SPAC24B11.13	16	49	27	27
gene:SPAC24B11.14	0	0	0	0
gene:SPAC24C9.02c	0	1	2	2
gene:SPAC24C9.03	7	19	25	40
gene:SPAC24C9.04	0	4	3	1
gene:SPAC24C9.05c	0	6	2	4
gene:SPAC24C9.06c	28	139	58	83
gene:SPAC24C9.07c	3	4	9	9
gene:SPAC24C9.08	10	43	19	28
gene:SPAC24C9.09	0	1	1	1
gene:SPAC24C9.10c	0	9	0	3
gene:SPAC24C9.11	1	2	3	1
gene:SPAC24C9.12c	100	422	213	278
gene:SPAC24C9.13c	0	1	0	0
gene:SPAC24C9.14	4	13	9	15
gene:SPAC24C9.15c	0	0	0	0
gene:SPAC24C9.16c	26	81	58	89
gene:SPAC24H6.01c	2	20	7	4
gene:SPAC24H6.02c	0	0	0	0
gene:SPAC24H6.03	1	4	3	1
gene:SPAC24H6.04	65	200	92	113
gene:SPAC24H6.05	9	36	12	14
gene:SPAC24H6.06	1	3	0	0
gene:SPAC24H6.07	45	150	77	100
gene:SPAC24H6.08	0	0	1	2
gene:SPAC24H6.09	12	42	20	40
gene:SPAC24H6.10c	36	146	80	92
gene:SPAC24H6.11c	5	16	3	13
gene:SPAC24H6.12c	0	4	1	2
gene:SPAC24H6.13	14	58	32	30
gene:SPAC25A8.01c	29	68	36	52
gene:SPAC25A8.02	2	16	12	15
gene:SPAC25A8.03c	0	0	0	1
gene:SPAC25B8.01	0	0	1	3
gene:SPAC25B8.02	0	1	0	0
gene:SPAC25B8.03	5	44	22	18
gene:SPAC25B8.04c	2	16	6	14
gene:SPAC25B8.05	0	2	1	1
gene:SPAC25B8.06c	0	2	5	0
gene:SPAC25B8.07c	2	20	7	5
gene:SPAC25B8.08	0	1	1	1
gene:SPAC25B8.09	0	1	0	0
gene:SPAC25B8.10	2	15	12	5
gene:SPAC25B8.11	14	35	12	12
gene:SPAC25B8.12c	88	366	207	217
gene:SPAC25B8.13c	2	21	6	11
gene:SPAC25B8.14	4	9	9	6
gene:SPAC25B8.15c	0	0	0	0
gene:SPAC25B8.16	0	5	1	1
gene:SPAC25B8.17	0	14	8	11
gene:SPAC25B8.18	0	0	1	0
gene:SPAC25B8.19c	5	35	25	23
gene:SPAC25B8.20	0	2	0	0
gene:SPAC25G10.01	4	34	13	8
gene:SPAC25G10.02	0	0	0	0
gene:SPAC25G10.03	34	162	65	72
gene:SPAC25G10.04c	0	0	2	0
gene:SPAC25G10.05c	53	202	148	140
gene:SPAC25G10.06	48	142	74	119
gene:SPAC25G10.07c	1	10	6	2
gene:SPAC25G10.08	28	84	48	63
gene:SPAC25G10.09c	32	100	104	108
gene:SPAC25H1.02	0	2	3	2
gene:SPAC25H1.03	1	2	0	1
gene:SPAC25H1.04	1	3	4	2
gene:SPAC25H1.05	1	16	17	9
gene:SPAC25H1.06	1	1	0	3
gene:SPAC25H1.07	15	40	27	31
gene:SPAC25H1.08c	3	7	8	5
gene:SPAC25H1.09	0	0	0	0
gene:SPAC25H1.10c	0	2	3	0
gene:SPAC26A3.01	26	93	52	45
gene:SPAC26A3.02	1	13	10	4
gene:SPAC26A3.03c	0	4	2	4
gene:SPAC26A3.04	77	306.38	170	236.35
gene:SPAC26A3.05	67	252	124	159
gene:SPAC26A3.06	0	0	0	2
gene:SPAC26A3.07c	33.37	86.62	39	47.48
gene:SPAC26A3.08	6	19	12	11
gene:SPAC26A3.09c	1	10	11	11
gene:SPAC26A3.10	5	34	12	22
gene:SPAC26A3.11	7	28	8	20
gene:SPAC26A3.12c	5	11	12	10
gene:SPAC26A3.13c	1.33	7.38	2.15	1.99
gene:SPAC26A3.14c	13	48	33	21
gene:SPAC26A3.15c	14	55	41	22
gene:SPAC26A3.16	9	48	12	20
gene:SPAC26A3.17c	0	5	1	1
gene:SPAC26F1.01	1	4	0	4
gene:SPAC26F1.02	0	1	0	0
gene:SPAC26F1.03	20	63	39	68
gene:SPAC26F1.04c	0	5	4	2
gene:SPAC26F1.05	0	1	0	2
gene:SPAC26F1.06	532	1665	1332	1602
gene:SPAC26F1.07	2	20	11	15
gene:SPAC26F1.08c	2	2	5	0
gene:SPAC26F1.09	1	5	6	3
gene:SPAC26F1.10c	2	47	8	10
gene:SPAC26F1.11	0	0	0	0
gene:SPAC26F1.12c	3	2	4	2
gene:SPAC26F1.13c	29	130	82	102
gene:SPAC26F1.14c	0	1	3	1
gene:SPAC26H5.02c	0	0	3	0
gene:SPAC26H5.03	0	1	0	0
gene:SPAC26H5.04	0	3	0	7
gene:SPAC26H5.05	6	25	24	15
gene:SPAC26H5.06	0	5	4	0
gene:SPAC26H5.07c	27	100	35	66
gene:SPAC26H5.08c	12	36	9	17
gene:SPAC26H5.09c	8	59	36	55
gene:SPAC26H5.10c	21	38	20	43
gene:SPAC26H5.11	10	26	24	21
gene:SPAC26H5.12	4	7	4	4
gene:SPAC26H5.13c	6	31	7	7
gene:SPAC27D7.02c	0	4	0	0
gene:SPAC27D7.03c	6	14	4	2
gene:SPAC27D7.04	0	0	0	0
gene:SPAC27D7.05c	0	0	1	0
gene:SPAC27D7.06	2	11	12	6
gene:SPAC27D7.07c	3	9	2	2
gene:SPAC27D7.08c	0	0	2	0
gene:SPAC27D7.09c	2	11	5	6
gene:SPAC27D7.11c	29	142	93	113
gene:SPAC27D7.12c	0	0	2	0
gene:SPAC27D7.13c	0	0	0	0
gene:SPAC27D7.14c	12	3	11	7
gene:SPAC27E2.01	1	0	6	1
gene:SPAC27E2.02	0	4	2	3
gene:SPAC27E2.03c	16	70	33	39
gene:SPAC27E2.04c	0	0	0	1
gene:SPAC27E2.05	4	14	10	9
gene:SPAC27E2.06c	1	3	1	2
gene:SPAC27E2.07	2	21	5	9
gene:SPAC27E2.08	1.33	1.02	2.15	0
gene:SPAC27E2.09	8	42	12	15
gene:SPAC27E2.10c	0	1	4	0
gene:SPAC27E2.11c	642	2296	1588	1965
gene:SPAC27E2.12	0	0	0	0
gene:SPAC27E2.13	0	0	0	1
gene:SPAC27E2.14	0	0	0	0
gene:SPAC27F1.02c	0	22	4	15
gene:SPAC27F1.03c	1	0	1	0
gene:SPAC27F1.04c	0	0	1	0
gene:SPAC27F1.05c	0	2	2	0
gene:SPAC27F1.06c	0	10	4	1
gene:SPAC27F1.07	46	127	103	62
gene:SPAC27F1.08	6	21	10	17
gene:SPAC27F1.09c	0	4	6	10
gene:SPAC27F1.10	0	0	0	0
gene:SPAC29A4.02c	199	599	503	645
gene:SPAC29A4.03c	0	0	3	1
gene:SPAC29A4.04c	9	51	21	28
gene:SPAC29A4.05	1	3	2	3
gene:SPAC29A4.06c	0	0	0	1
gene:SPAC29A4.07	0	0	1	1
gene:SPAC29A4.08c	9	27	19	25
gene:SPAC29A4.09	0	2	3	5
gene:SPAC29A4.10	4	17	12	7
gene:SPAC29A4.11	4	11	4	8
gene:SPAC29A4.12c	0	0	0	0
gene:SPAC29A4.13	3	7	3	3
gene:SPAC29A4.14c	0	2	5	0
gene:SPAC29A4.15	12	28	19	14
gene:SPAC29A4.16	15	57	47	56
gene:SPAC29A4.17c	1	8	1	0
gene:SPAC29A4.18	5	22	6	19
gene:SPAC29A4.19c	2	19	9	10
gene:SPAC29A4.20	5	11	6	2
gene:SPAC29A4.22	0	0	0	0
gene:SPAC29B12.01	3	11	10	15
gene:SPAC29B12.02c	4	9	9	11
gene:SPAC29B12.03	13	52	12	23
gene:SPAC29B12.04	3	36	39	44
gene:SPAC29B12.05c	1	0	0	0
gene:SPAC29B12.06c	11	56	11	23
gene:SPAC29B12.07	2	27	20	13
gene:SPAC29B12.08	18	87	43	54
gene:SPAC29B12.10c	2	33	20	19
gene:SPAC29B12.11c	4	15	8	8
gene:SPAC29B12.12	0	0	0	0
gene:SPAC29B12.13	0	1	0	0
gene:SPAC29B12.14c	4	9	5	9
gene:SPAC29E6.01	3	7	6	4
gene:SPAC29E6.02	2	11	1	8
gene:SPAC29E6.03c	10	21	16	10
gene:SPAC29E6.04	0	0	0	1
gene:SPAC29E6.05c	2	0	5	0
gene:SPAC29E6.06c	2	19	8	7
gene:SPAC29E6.07	0	0	0	0
gene:SPAC29E6.08	24	75	25	53
gene:SPAC29E6.09	0	0	0	1
gene:SPAC29E6.10c	1	5	2	7
gene:SPAC2C4.03c	2	3	1	6
gene:SPAC2C4.04c	0	6	0	8
gene:SPAC2C4.05	22	84	16	42
gene:SPAC2C4.06c	0	0	0	0
gene:SPAC2C4.07c	3	7	3	4
gene:SPAC2C4.08	0	0	0	0
gene:SPAC2C4.09	0	0	0	1
gene:SPAC2C4.10c	0	2	0	2
gene:SPAC2C4.11c	3	11	8	6
gene:SPAC2C4.12c	0	3	1	0
gene:SPAC2C4.13	4	32	13	8
gene:SPAC2C4.14c	1	14	12	6
gene:SPAC2C4.15c	0	1	0	0
gene:SPAC2C4.16c	100	329	226	235
gene:SPAC2C4.17c	9	17	1	3
gene:SPAC2E12.02	3	7	3	9
gene:SPAC2E12.03c	0	5	3	3
gene:SPAC2E1P3.01	0	3	4	5
gene:SPAC2E1P3.02c	1	0	0	0
gene:SPAC2E1P3.03c	1.33	1.02	2.15	0
gene:SPAC2E1P3.04	1	14	7	5
gene:SPAC2E1P3.05c	63	225	115	149
gene:SPAC2E1P5.01c	0	10	7	9
gene:SPAC2E1P5.02c	0	6	3	1
gene:SPAC2E1P5.03	3	4	2	5
gene:SPAC2E1P5.04c	2	3	1	6
gene:SPAC2E1P5.05	1	2	1	4
gene:SPAC2F3.01	0	11	1	2
gene:SPAC2F3.02	2	4	2	2
gene:SPAC2F3.03c	1	7	2	5
gene:SPAC2F3.04c	3	16	5	11
gene:SPAC2F3.05c	1	8	5	1
gene:SPAC2F3.06c	5	53	31	26
gene:SPAC2F3.07c	0	0	0	0
gene:SPAC2F3.08	2	4	3	2
gene:SPAC2F3.09	13	42	10	27
gene:SPAC2F3.10	1	20	5	6
gene:SPAC2F3.11	0	0	0	2
gene:SPAC2F3.12c	1	1	1	2
gene:SPAC2F3.13c	2	7	8	14
gene:SPAC2F3.14c	0	2	2	0
gene:SPAC2F3.15	4	20	14	20
gene:SPAC2F3.16	4	9	11	2
gene:SPAC2F3.17c	1	1	0	1
gene:SPAC2F3.18c	9	9	9	6
gene:SPAC2F7.02c	5	18	9	7
gene:SPAC2F7.03c	5	20	14	9
gene:SPAC2F7.04	1	12	1	5
gene:SPAC2F7.05c	4	14	4	3
gene:SPAC2F7.06c	0	0	0	0
gene:SPAC2F7.07c	2	3	3	0
gene:SPAC2F7.08c	0	2	1	1
gene:SPAC2F7.09c	0	3	1	2
gene:SPAC2F7.10	4	16	5	11
gene:SPAC2F7.11	18	96	33	25
gene:SPAC2F7.13c	3	36	23	25
gene:SPAC2F7.14c	2	1	0	1
gene:SPAC2F7.15	0	4	1	4
gene:SPAC2F7.16c	3	11	3	1
gene:SPAC2F7.17	0	0	0	0
gene:SPAC2G11.02	3	19	8	4
gene:SPAC2G11.03c	3	14	4	8
gene:SPAC2G11.04	0	0	0	1
gene:SPAC2G11.05c	0	2	1	4
gene:SPAC2G11.06	3	7	0	1
gene:SPAC2G11.07c	10	45	11	21
gene:SPAC2G11.08c	0	1	0	0
gene:SPAC2G11.09	9	34	35	30
gene:SPAC2G11.10c	1	1	0	0
gene:SPAC2G11.11c	1	12	6	11
gene:SPAC2G11.12	1	4	5	8
gene:SPAC2G11.13	2	10	4	4
gene:SPAC2G11.14	1	0	2	0
gene:SPAC2G11.15c	0	6	0	0
gene:SPAC2H10.01	2	17	12	4
gene:SPAC2H10.02c	0	1	6	0
gene:SPAC2H10.04	0	0	0	0
gene:SPAC30.01c	11	19	17	15
gene:SPAC30.02c	0	2	1	4
gene:SPAC30.03c	1	9	0	3
gene:SPAC30.04c	18	108	44	63
gene:SPAC30C2.02	2	16	7	12
gene:SPAC30C2.03	1	0	2	0
gene:SPAC30C2.04	3	5	8	2
gene:SPAC30C2.05	4	7	3	4
gene:SPAC30C2.06c	0	4	0	2
gene:SPAC30C2.07	13	49	36	29
gene:SPAC30C2.08	2	22	9	12
gene:SPAC30D11.01c	3	11	4	9
gene:SPAC30D11.02c	0	0	0	0
gene:SPAC30D11.03	0	8	2	1
gene:SPAC30D11.04c	2	20	14	26
gene:SPAC30D11.05	1	3	0	0
gene:SPAC30D11.06c	6	9	3	3
gene:SPAC30D11.07	0	1	0	0
gene:SPAC30D11.08c	0	9	4	6
gene:SPAC30D11.09	0	0	0	0
gene:SPAC30D11.10	2	8	2	6
gene:SPAC30D11.11	10	15	23	19
gene:SPAC30D11.12	26	85	48	60
gene:SPAC30D11.13	2	6	0	0
gene:SPAC30D11.14c	4	5	4	2
gene:SPAC31A2.02	0	0	0	0
gene:SPAC31A2.03	0	5	0	4
gene:SPAC31A2.04c	6	17	3	10
gene:SPAC31A2.05c	1	9	1	4
gene:SPAC31A2.06	5	10	11	6
gene:SPAC31A2.07c	0	3	11	3
gene:SPAC31A2.08	0	2	2	0
gene:SPAC31A2.09c	0	5	5	1
gene:SPAC31A2.10	0	4	0	0
gene:SPAC31A2.11c	1	15	12	11
gene:SPAC31A2.12	7	20	8	10
gene:SPAC31A2.13c	1	0	0	0
gene:SPAC31A2.14	8	23	17	9
gene:SPAC31A2.15c	1	3	0	0
gene:SPAC31A2.16	5	15	4	10
gene:SPAC31F12.01	6	27	9	17
gene:SPAC31G5.01	1	3	2	7
gene:SPAC31G5.02	5	41	18	28
gene:SPAC31G5.03	107	326	215	283
gene:SPAC31G5.04	26	105	69	48
gene:SPAC31G5.05c	2	17	4	5
gene:SPAC31G5.06	0	1	0	0
gene:SPAC31G5.07	0	0	0	3
gene:SPAC31G5.08	3	2	0	2
gene:SPAC31G5.09c	0	2	4	1
gene:SPAC31G5.10	0	0	0	0
gene:SPAC31G5.11	9	34	10	25
gene:SPAC31G5.12c	0	7	4	6
gene:SPAC31G5.13	25	69	34	40
gene:SPAC31G5.14	11	47	6	23
gene:SPAC31G5.15	0	0	2	3
gene:SPAC31G5.16c	4	7	2	5
gene:SPAC31G5.17c	69	226	143	191
gene:SPAC31G5.18c	0	0	1	1
gene:SPAC31G5.19	5	21	6	10
gene:SPAC31G5.21	1	5	3	6
gene:SPAC323.01c	0	3	1	1
gene:SPAC323.02c	2	15	5	5
gene:SPAC323.03c	0	2	4	0
gene:SPAC323.04	1	26	5	11
gene:SPAC323.05c	0	4	1	7
gene:SPAC323.06c	0	4	0	0
gene:SPAC323.07c	13	24	13	14
gene:SPAC323.08	0	0	0	1
gene:SPAC328.01c	7	35	22	18
gene:SPAC328.02	2	4	1	3
gene:SPAC328.03	12	44	22	27
gene:SPAC328.04	4	11	2	3
gene:SPAC328.05	2	21	7	7
gene:SPAC328.06	4	15	11	7
gene:SPAC328.07c	2	12	4	11
gene:SPAC328.08c	0	2	1	0
gene:SPAC328.09	4	21	7	5
gene:SPAC328.10c	53.52	268.17	130.97	168.42
gene:SPAC32A11.01	2	5	1	4
gene:SPAC32A11.02c	0	0	4	1
gene:SPAC32A11.03c	6	17	7	21
gene:SPAC32A11.04c	6	30	17	20
gene:SPAC343.01c	2	11	5	8
gene:SPAC343.02	5	19	8	10
gene:SPAC343.03	0	5	0	0
gene:SPAC343.04c	0	0	0	0
gene:SPAC343.05	11	44	24	28
gene:SPAC343.06c	2	6	3	3
gene:SPAC343.07	0	0	0	0
gene:SPAC343.08c	5	14	1	14
gene:SPAC343.09	4	14	1	6
gene:SPAC343.10	2	10	4	7
gene:SPAC343.11c	2	11	6	7
gene:SPAC343.12	10	16	14	15
gene:SPAC343.13	0	0	1	1
gene:SPAC343.14c	12	17	11	13
gene:SPAC343.15	0	2	1	2
gene:SPAC343.16	11	63	33	35
gene:SPAC343.17c	0	2	2	2
gene:SPAC343.18	0	2	1	4
gene:SPAC343.19	4	20	3	11
gene:SPAC343.20	0	1	0	0
gene:SPAC343.21	0	4	0	0
gene:SPAC3A11.02	0	8	1	6
gene:SPAC3A11.03	0	0	2	0
gene:SPAC3A11.04	0	7	1	4
gene:SPAC3A11.05c	1	2	0	4
gene:SPAC3A11.06	2	1	0	3
gene:SPAC3A11.07	42	152	72	90
gene:SPAC3A11.08	0	5	1	4
gene:SPAC3A11.09	1	2	1	3
gene:SPAC3A11.10c	3	8	4	6
gene:SPAC3A11.11c	7	18	3	12
gene:SPAC3A11.12c	1	18	9	9
gene:SPAC3A11.13	0	0	2	5
gene:SPAC3A11.14c	0	0	3	0
gene:SPAC3A12.02	0	1	1	1
gene:SPAC3A12.03c	1	5	0	3
gene:SPAC3A12.04c	0	1	1	1
gene:SPAC3A12.05c	1	6	0	6
gene:SPAC3A12.06c	19	28	21	31
gene:SPAC3A12.07	1	7	1	5
gene:SPAC3A12.08	0	1	1	0
gene:SPAC3A12.09c	0	1	0	1
gene:SPAC3A12.10	195	575.62	355	423.65
gene:SPAC3A12.11c	0	0	0	1
gene:SPAC3A12.12	3	2	0	0
gene:SPAC3A12.13c	0	5	4	4
gene:SPAC3A12.14	13	70	32	29
gene:SPAC3A12.15	1	4	2	11
gene:SPAC3A12.16c	11	24	13	14
gene:SPAC3A12.17c	0	5	5	2
gene:SPAC3A12.18	25	73	61	58
gene:SPAC3A12.19	3	2	1	2
gene:SPAC3C7.01c	7	13	5	0
gene:SPAC3C7.02c	0	3	3	1
gene:SPAC3C7.03c	1	6	5	0
gene:SPAC3C7.04	7	29	10	14
gene:SPAC3C7.05c	0	4	2	1
gene:SPAC3C7.06c	5	27	11	16
gene:SPAC3C7.07c	0	2	1	1
gene:SPAC3C7.08c	19	58	34	33
gene:SPAC3C7.09	0	1	0	0
gene:SPAC3C7.10	3	0	0	2
gene:SPAC3C7.11c	35	184	107	132
gene:SPAC3C7.12	3	11	1	1
gene:SPAC3C7.13c	0	10	2	3
gene:SPAC3C7.14c	25	102	48	51
gene:SPAC3F10.02c	1	19	8	16
gene:SPAC3F10.03	17	86	60	55
gene:SPAC3F10.04	3	17	6	5
gene:SPAC3F10.05c	2	9	4	3
gene:SPAC3F10.06c	3	14	6	9
gene:SPAC3F10.07c	0	1	2	0
gene:SPAC3F10.08c	1	1	0	0
gene:SPAC3F10.09	1	3	2	2
gene:SPAC3F10.10c	0	1	1	7
gene:SPAC3F10.11c	26	106	39	43
gene:SPAC3F10.12c	1	7	3	1
gene:SPAC3F10.13	10	28	7	29
gene:SPAC3F10.15c	0	0	1	0
gene:SPAC3F10.16c	0	2	7	3
gene:SPAC3F10.17	0	0	1	1
gene:SPAC3F10.18c	17	72	50	77
gene:SPAC3F10.19	17	32	34	39
gene:SPAC3G6.01	1	5	6	4
gene:SPAC3G6.02	0	2	1	2
gene:SPAC3G6.03c	2	6	4	2
gene:SPAC3G6.04	2	1	0	0
gene:SPAC3G6.05	2	8	3	6
gene:SPAC3G6.06c	0	0	1	0
gene:SPAC3G6.07	0	0	0	0
gene:SPAC3G6.08	0	1	0	2
gene:SPAC3G6.09c	6	20	9	4
gene:SPAC3G6.10c	1	5	2	2
gene:SPAC3G6.11	4	3	1	3
gene:SPAC3G6.13c	36	128	82	121
gene:SPAC3G9.01	0	2	2	3
gene:SPAC3G9.02	0	0	0	0
gene:SPAC3G9.03	57	155	62	119
gene:SPAC3G9.04	0	0	0	1
gene:SPAC3G9.05	4	20	16	12
gene:SPAC3G9.06	6	15	8	9
gene:SPAC3G9.07c	3	5	3	3
gene:SPAC3G9.08	3	0	2	0
gene:SPAC3G9.09c	6	28	10	26
gene:SPAC3G9.10c	0	3	0	1
gene:SPAC3G9.11c	0	0	1	9
gene:SPAC3G9.12	6	8	8	3
gene:SPAC3G9.13c	5	7	4	4
gene:SPAC3G9.14	14	51	27	28
gene:SPAC3G9.15c	1	3	3	1
gene:SPAC3G9.16c	0	6	0	3
gene:SPAC3G9.17	0	0	0	1
gene:SPAC3H1.01c	1	2	3	0
gene:SPAC3H1.02c	6	27	10	9
gene:SPAC3H1.03	0	0	0	0
gene:SPAC3H1.04c	0	2	2	4
gene:SPAC3H1.05	12	63	23	38
gene:SPAC3H1.06c	6	36	6.46	22
gene:SPAC3H1.07	18	64	65	83
gene:SPAC3H1.08c	0	0	0	0
gene:SPAC3H1.09c	9	37	27	20
gene:SPAC3H1.10	0	6	2	1
gene:SPAC3H1.11	16	57	24	35
gene:SPAC3H1.12c	1	8	6	5
gene:SPAC3H1.13	0	3	0	0
gene:SPAC3H1.14	0	0	0	0
gene:SPAC3H5.04	0	1	1	3
gene:SPAC3H5.05c	16.1	46.31	34.78	43.46
gene:SPAC3H5.06c	2	19	6	7
gene:SPAC3H5.07	66	227	151	197
gene:SPAC3H5.08c	2	7	2	3
gene:SPAC3H5.09c	5	27	9	6
gene:SPAC3H5.10	27	99	59	66
gene:SPAC3H5.11	2	13	6	5
gene:SPAC3H5.12c	91.01	289.99	202.15	237.36
gene:SPAC3H5.13	0	0	0	0
gene:SPAC3H8.02	5	49	30	36
gene:SPAC3H8.03	3	2	1	2
gene:SPAC3H8.04	2	8	7	9
gene:SPAC3H8.05c	12	33	19	15
gene:SPAC3H8.06	8	49	15	23
gene:SPAC3H8.07c	0	0	0	0
gene:SPAC3H8.08c	4	10	5	5
gene:SPAC3H8.09c	0	3	2	2
gene:SPAC3H8.10	8	22	13	5
gene:SPAC458.02c	4	6	8	5
gene:SPAC458.03	0	7	4	4
gene:SPAC458.04c	0	0	0	0
gene:SPAC458.05	0	3	2	1
gene:SPAC458.06	0	4	0	0
gene:SPAC458.07	0	1	1	3
gene:SPAC4A8.02c	5	13	18	7
gene:SPAC4A8.03c	4	19	7	9
gene:SPAC4A8.04	16	28	24	33
gene:SPAC4A8.05c	1	12	1	5
gene:SPAC4A8.06c	4	19	18	12
gene:SPAC4A8.07c	2	21	7	21
gene:SPAC4A8.08c	2	7	0	3
gene:SPAC4A8.09c	1	0	0	0
gene:SPAC4A8.10	8	17	3	7
gene:SPAC4A8.11c	104	328	271	279
gene:SPAC4A8.12c	1	3	0	1
gene:SPAC4A8.13c	10	24	17	27
gene:SPAC4A8.14	1	7	0	3
gene:SPAC4A8.15c	20	70	20	55
gene:SPAC4A8.16c	18	65	48	56
gene:SPAC4C5.01	1	6	5	9
gene:SPAC4C5.02c	1	17	11	6
gene:SPAC4C5.03	9	21	16	19
gene:SPAC4C5.04	1	5	0	0
gene:SPAC4D7.01c	8	17	6	14
gene:SPAC4D7.02c	2	7	3	10
gene:SPAC4D7.03	1	12	3	12
gene:SPAC4D7.04c	0	4	1	3
gene:SPAC4D7.05	39	152	87	109
gene:SPAC4D7.06c	0	0	0	1
gene:SPAC4D7.07c	3	2	3	6
gene:SPAC4D7.08c	50	192	75	79
gene:SPAC4D7.09	3	12	10	1
gene:SPAC4D7.10c	0	3	1	0
gene:SPAC4D7.11	0	17	3	4
gene:SPAC4D7.12c	0	0	1	1
gene:SPAC4D7.13	1	3	1	3
gene:SPAC4D7.14	0	1	0	0
gene:SPAC4D7.15	0	3	0	0
gene:SPAC4F10.02	2	6	3	4
gene:SPAC4F10.03c	4	11	3	12
gene:SPAC4F10.04	0	2	2	6
gene:SPAC4F10.05c	0	0	0	0
gene:SPAC4F10.06	1	4	4	0
gene:SPAC4F10.07c	0	5	2	9
gene:SPAC4F10.08	0	0	0	0
gene:SPAC4F10.09c	4	13	4	10
gene:SPAC4F10.10c	15	54	25	32
gene:SPAC4F10.11	0	11	5	4
gene:SPAC4F10.12	0	1	4	2
gene:SPAC4F10.13c	8	47	15	22
gene:SPAC4F10.14c	17	37	10	24
gene:SPAC4F10.15c	11	21	18	20
gene:SPAC4F10.16c	7	9	7	12
gene:SPAC4F10.17	0	0	0	0
gene:SPAC4F10.18	2	19	12	10
gene:SPAC4F10.19c	0	0	0	0
gene:SPAC4F10.20	19	56	29	54
gene:SPAC4F10.22	0	1	0	0
gene:SPAC4F8.01	0	0	0	1
gene:SPAC4F8.02c	3	5	3	5
gene:SPAC4F8.03	1	5	1	1
gene:SPAC4F8.04	0	5	0	1
gene:SPAC4F8.05c	0	5	0	1
gene:SPAC4F8.06	0	9	0	1
gene:SPAC4F8.07c	117	322	181	206
gene:SPAC4F8.08	0	0	0	0
gene:SPAC4F8.10c	1	2	1	3
gene:SPAC4F8.11	5	15	12	7
gene:SPAC4F8.12c	13	39	28	40
gene:SPAC4F8.13c	3	21	30	27
gene:SPAC4F8.14c	40	119	57	85
gene:SPAC4F8.15	4	43	10	21
gene:SPAC4G8.02c	3	16	7	6
gene:SPAC4G8.03c	3	10	6	3
gene:SPAC4G8.04	2	22	15	11
gene:SPAC4G8.05	3	8	1	1
gene:SPAC4G8.06c	0	9	4	6
gene:SPAC4G8.07c	1	3	5	3
gene:SPAC4G8.08	0	5	3	13
gene:SPAC4G8.09	0	2	2	0
gene:SPAC4G8.10	0	0	0	1
gene:SPAC4G8.11c	0	0	0	1
gene:SPAC4G8.12c	1	8	6	7
gene:SPAC4G8.13c	10	35	27	26
gene:SPAC4G9.02	3	0	0	1
gene:SPAC4G9.03	18	59	38	56
gene:SPAC4G9.04c	3	16	11	23
gene:SPAC4G9.05	0	0	0	0
gene:SPAC4G9.06c	5	7	8	10
gene:SPAC4G9.07	0	1	1	0
gene:SPAC4G9.08c	1	8	9	6
gene:SPAC4G9.09c	25	118	65	85
gene:SPAC4G9.10	1	5	7	0
gene:SPAC4G9.11c	2	3	0	2
gene:SPAC4G9.12	11	34	16	15
gene:SPAC4G9.13c	0	0	3	0
gene:SPAC4G9.14	2	10	1	5
gene:SPAC4G9.15	5	27	11	24
gene:SPAC4G9.16c	72	277	117	124
gene:SPAC4G9.17c	1	3	4	0
gene:SPAC4G9.19	0	2	1	3
gene:SPAC4G9.20c	7	12	5	13
gene:SPAC4G9.22	1	6	2	4
gene:SPAC4H3.01	0	4	3	8
gene:SPAC4H3.02c	0	2	0	0
gene:SPAC4H3.03c	0	0	0	0
gene:SPAC4H3.04c	0	0	0	0
gene:SPAC4H3.05	0	1	0	0
gene:SPAC4H3.06	0	0	1	0
gene:SPAC4H3.07c	2	18	5	8
gene:SPAC4H3.08	0	0	0	1
gene:SPAC4H3.09	1	22	6	14
gene:SPAC4H3.10c	576	1663	1270	1495
gene:SPAC4H3.11c	1	0	4	3
gene:SPAC4H3.12c	2	0	1	0
gene:SPAC4H3.13	0	2	1	0
gene:SPAC4H3.14c	0	0	0	0
gene:SPAC4H3.16	3	8	3	5
gene:SPAC4H3.17	0	0	0	0
gene:SPAC513.01c	194.65	437.71	250.35	231.87
gene:SPAC513.02	0	1	0	0
gene:SPAC513.03	0	14	9	4
gene:SPAC513.04	0	0	0	0
gene:SPAC513.05	2	12	5	11
gene:SPAC513.06c	1	12	4	4
gene:SPAC513.07	9	36	11	11
gene:SPAC521.02	0	1	0	1
gene:SPAC521.03	14	19	13	10
gene:SPAC521.04c	5	16	9	7
gene:SPAC521.05	119	370	239	294
gene:SPAC56E4.02c	1	11	3	6
gene:SPAC56E4.03	37	199	96	98
gene:SPAC56E4.04c	130	497	241	266
gene:SPAC56E4.05	4	6	4	5
gene:SPAC56E4.06c	5	13	4	9
gene:SPAC56E4.07	3	6	6	3
gene:SPAC56F8.02	10	13	9	17
gene:SPAC56F8.03	7	32	8	6
gene:SPAC56F8.04c	5	16	19	15
gene:SPAC56F8.05c	7	10	4	4
gene:SPAC56F8.06c	2	14	7	1
gene:SPAC56F8.07	1	6	3	4
gene:SPAC56F8.08	2	20	13	9
gene:SPAC56F8.09	1	3	0	0
gene:SPAC56F8.10	4	12	9	8
gene:SPAC56F8.11	0	3	1	2
gene:SPAC56F8.12	0	0	0	0
gene:SPAC56F8.13	0	0	1	2
gene:SPAC56F8.14c	1	2	4	1
gene:SPAC56F8.15	8	39	13	18
gene:SPAC56F8.16	28	133	69	64
gene:SPAC57A10.02	28	56	26	36
gene:SPAC57A10.03	0	0	0	0
gene:SPAC57A10.04	0	0	0	0
gene:SPAC57A10.05c	7	24	10	8
gene:SPAC57A10.06	0	0	0	0
gene:SPAC57A10.07	8	21	11	21
gene:SPAC57A10.08c	0	4	0	1
gene:SPAC57A10.09c	0	10	3	2
gene:SPAC57A10.10c	1	11	4	5
gene:SPAC57A10.11c	1	0	0	0
gene:SPAC57A10.12c	40	191	69	106
gene:SPAC57A10.14	1	1	1	3
gene:SPAC57A7.04c	56	141	155	203
gene:SPAC57A7.05	1	20	11	9
gene:SPAC57A7.06	0	6	2	3
gene:SPAC57A7.07c	1	3	1	1
gene:SPAC57A7.08	1	19	9	14
gene:SPAC57A7.09	2	6	3	8
gene:SPAC57A7.10c	19	52	37	40
gene:SPAC57A7.11	13	17	13	10
gene:SPAC57A7.12	44	206	72	108
gene:SPAC57A7.13	0	0	0	0
gene:SPAC57A7.15c	0	0	0	0
gene:SPAC589.02c	1	5	0	3
gene:SPAC589.03c	0	0	0	0
gene:SPAC589.04	0	4	2	1
gene:SPAC589.05c	0	1	2	0
gene:SPAC589.06c	64	216	140	153
gene:SPAC589.07c	0	3	2	3
gene:SPAC589.08c	0	0	0	0
gene:SPAC589.09	6	2	10	8
gene:SPAC589.10c	9.12	13.13	9.68	13.66
gene:SPAC589.11	0	0	0	0
gene:SPAC589.12	2	28	6	20
gene:SPAC5D6.01	1	8	11	3
gene:SPAC5D6.02c	0	1	6	2
gene:SPAC5D6.04	9	22	13	11
gene:SPAC5D6.05	0	1	1	1
gene:SPAC5D6.06c	0	1	0	4
gene:SPAC5D6.07c	1	1	5	1
gene:SPAC5D6.08c	5	24	7	13
gene:SPAC5D6.09c	3	20	7	12
gene:SPAC5D6.10c	0	0	1	0
gene:SPAC5D6.12	10	28	30	31
gene:SPAC5D6.13	6	14	6	18
gene:SPAC5H10.01	0	0	0	0
gene:SPAC5H10.02c	0	0	0	0
gene:SPAC5H10.03	41	112	72	115
gene:SPAC5H10.04	0	0	0	0
gene:SPAC5H10.05c	3	3	0	3
gene:SPAC5H10.06c	3	29	1	7
gene:SPAC5H10.07	0	0	0	0
gene:SPAC5H10.08c	1	4	2	2
gene:SPAC5H10.09c	0	0	0	0
gene:SPAC5H10.10	1	4	0	1
gene:SPAC5H10.11	0	0	0	0
gene:SPAC5H10.12c	7	16	21	13
gene:SPAC5H10.13c	11	48	39	29
gene:SPAC607.02c	0	1	0	0
gene:SPAC607.03c	1	26	15	15
gene:SPAC607.04	0	5	1	3
gene:SPAC607.05	8	26	22	15
gene:SPAC607.06c	0	2	3	3
gene:SPAC607.07c	5	17	20	15
gene:SPAC607.08c	0	1	1	1
gene:SPAC607.09c	3	0	3	5
gene:SPAC607.10	2	11	5	4
gene:SPAC630.03	18	58	31	39
gene:SPAC630.04c	1	6	2	2
gene:SPAC630.05	5	7	5	10
gene:SPAC630.06c	1	0	0	0
gene:SPAC630.07c	0	0	0	1
gene:SPAC630.08c	76	319	127	188
gene:SPAC630.09c	3	12	5	12
gene:SPAC630.10	2	1	1	0
gene:SPAC630.11	3	15	5	12
gene:SPAC630.12	1	11	6	7
gene:SPAC630.13c	4	14	10	7
gene:SPAC630.14c	17	42	20	31
gene:SPAC630.15	0	0	1	2
gene:SPAC631.01c	16	72	35	45
gene:SPAC631.02	42	100	75	96
gene:SPAC637.03	1	4	1	1
gene:SPAC637.04	1	12	2	3
gene:SPAC637.05c	43	169	67	106
gene:SPAC637.06	3	9	6	4
gene:SPAC637.07	32	111	75	103
gene:SPAC637.08	0	0	0	0
gene:SPAC637.09	0	1	0	1
gene:SPAC637.10c	2	12	4	3
gene:SPAC637.11	2	2	2	0
gene:SPAC637.12c	1	2	0	0
gene:SPAC637.13c	1	4	3	3
gene:SPAC644.04	0	2	3	0
gene:SPAC644.05c	3	10	13	14
gene:SPAC644.06c	5	17	11	5
gene:SPAC644.07	0	1	4	5
gene:SPAC644.08	3	3	0	5
gene:SPAC644.09	0	1	1	2
gene:SPAC644.10	0	2	1	0
gene:SPAC644.11c	1	3	7	7
gene:SPAC644.12	2	6	5	6
gene:SPAC644.13c	3	22	6	13
gene:SPAC644.14c	2	6	3	3
gene:SPAC644.15	40	139	96	126
gene:SPAC644.16	4	21	15	15
gene:SPAC644.17c	0	2	1	0
gene:SPAC644.18c	1	8	7	7
gene:SPAC652.01	1	13	10	6
gene:SPAC664.01c	1	0	0	2
gene:SPAC664.02c	0	5	0	1
gene:SPAC664.03	1	6	3	3
gene:SPAC664.04c	42	129	66	118
gene:SPAC664.05	108	420	273	413
gene:SPAC664.06	5	4	4	10
gene:SPAC664.07c	2	1	0	0
gene:SPAC664.08c	1	0	2	2
gene:SPAC664.09	2	22	12	5
gene:SPAC664.10	0	3	0	1
gene:SPAC664.11	38	109	75	98
gene:SPAC664.12c	2	8	5	10
gene:SPAC664.13	0	0	0	0
gene:SPAC664.14	3	13	2	5
gene:SPAC664.15	3	7	9	3
gene:SPAC683.02c	0	0	0	3
gene:SPAC683.03	0	0	0	0
gene:SPAC688.02c	0	0	2	0
gene:SPAC688.03c	1	0	0	0
gene:SPAC688.04c	2	13	17	8
gene:SPAC688.06c	0	0	0	0
gene:SPAC688.07c	3	8	2	5
gene:SPAC688.08	1	4	4	4
gene:SPAC688.09	0	4	1	3
gene:SPAC688.10	0	4	2	0
gene:SPAC688.11	7	19	15	23
gene:SPAC688.12c	1	1	3	0
gene:SPAC688.13	0	1	1	1
gene:SPAC688.14	0	3	2	1
gene:SPAC688.16	1	5	4	3
gene:SPAC694.02	31	166	61	91
gene:SPAC694.03	0	2	0	0
gene:SPAC694.04c	9	24	21	16
gene:SPAC694.05c	17	30	22	47
gene:SPAC694.06c	1	6	3	0
gene:SPAC6B12.02c	1	6	3	12
gene:SPAC6B12.03c	0	0	0	0
gene:SPAC6B12.04c	0	2	5	4
gene:SPAC6B12.05c	1	0	0	0
gene:SPAC6B12.06c	0	0	0	0
gene:SPAC6B12.07c	31	70	58	44
gene:SPAC6B12.08	1	4	2	0
gene:SPAC6B12.09	0	0	2	1
gene:SPAC6B12.10c	1	0	1	3
gene:SPAC6B12.11	0	5	1	1
gene:SPAC6B12.12	9	16	22	21
gene:SPAC6B12.13	0	1	1	1
gene:SPAC6B12.14c	1	3	4	5
gene:SPAC6B12.15	254	849	676	714
gene:SPAC6B12.16	0	0	0	0
gene:SPAC6B12.18	1	8	3	5
gene:SPAC6B12.19	0	0	0	0
gene:SPAC6C3.02c	13	30	33	32
gene:SPAC6C3.03c	0	0	3	0
gene:SPAC6C3.04	15	45	20	34
gene:SPAC6C3.05	0	0	0	0
gene:SPAC6C3.06c	1	30	10	11
gene:SPAC6C3.07	0	0	0	0
gene:SPAC6C3.08	0	0	0	0
gene:SPAC6C3.09	1	17	4	15
gene:SPAC6F12.02	8	31	20	15
gene:SPAC6F12.03c	4	0	0	0
gene:SPAC6F12.04	7	18	16	15
gene:SPAC6F12.05c	0	11	0	2
gene:SPAC6F12.06	3	8	3	5
gene:SPAC6F12.07	1	25	12	17
gene:SPAC6F12.08c	2	1	1	0
gene:SPAC6F12.09	3	2	3	0
gene:SPAC6F12.10c	44	154	89	86
gene:SPAC6F12.11c	0	2	0	0
gene:SPAC6F12.12	0	15	9	11
gene:SPAC6F12.13c	14	73	26	28
gene:SPAC6F12.14	0	2	0	1
gene:SPAC6F12.15c	0	2	0	4
gene:SPAC6F12.16c	5	17	8	14
gene:SPAC6F12.17	3	5	5	6
gene:SPAC6F6.01	9	31	6	8
gene:SPAC6F6.02c	0	4	3	5
gene:SPAC6F6.03c	5	14	5	8
gene:SPAC6F6.04c	0	3	0	3
gene:SPAC6F6.05	21	130	55	72
gene:SPAC6F6.06c	8	28	8	15
gene:SPAC6F6.07c	108	412	327	310
gene:SPAC6F6.08c	2	4	6	6
gene:SPAC6F6.09	2	0	0	0
gene:SPAC6F6.10c	18	51	55	50
gene:SPAC6F6.11c	1	7	4	0
gene:SPAC6F6.12	6	13	5	10
gene:SPAC6F6.13c	1	13	3	10
gene:SPAC6F6.15	4	9	6	14
gene:SPAC6F6.16c	0	1	0	0
gene:SPAC6F6.17	2	13	18	18
gene:SPAC6F6.19	0	0	0	0
gene:SPAC6G10.02c	4	11	9	8
gene:SPAC6G10.03c	7	15	11	15
gene:SPAC6G10.04c	4	5	3	2
gene:SPAC6G10.05c	5	24	15	13
gene:SPAC6G10.06	0	0	0	0
gene:SPAC6G10.07	2	8	14	13
gene:SPAC6G10.08	14	26	23	16
gene:SPAC6G10.09	11	34	22	34
gene:SPAC6G10.10c	0	3	0	2
gene:SPAC6G10.11c	18.88	58.87	37.32	39.34
gene:SPAC6G10.12c	3	10	5	8
gene:SPAC6G9.01c	2	1	0	3
gene:SPAC6G9.02c	3	16	5	5
gene:SPAC6G9.03c	1	0	0	0
gene:SPAC6G9.04	2	4	0	4
gene:SPAC6G9.05	1	9	5	14
gene:SPAC6G9.06c	2	1	0	3
gene:SPAC6G9.07c	9	25	9	8
gene:SPAC6G9.08	0	2	2	0
gene:SPAC6G9.09c	17	60	35	44
gene:SPAC6G9.10c	22	51	25	29
gene:SPAC6G9.11	25	132	53	68
gene:SPAC6G9.12	1	6	5	2
gene:SPAC6G9.13c	0	2	0	0
gene:SPAC6G9.14	11	43	21	13
gene:SPAC6G9.15c	2	3	1	3
gene:SPAC6G9.16c	2	1	0	1
gene:SPAC732.01	0	4	2	0
gene:SPAC732.02c	2	10	4	7
gene:SPAC750.01	0	0	0	0
gene:SPAC750.02c	0	0	0	0
gene:SPAC750.03c	0	0	0	0
gene:SPAC750.04c	0	0	0	0
gene:SPAC750.05c	0	0	0	0
gene:SPAC750.06c	2	0	0	0
gene:SPAC750.07c	0	0	0	0
gene:SPAC750.08c	0	0	0	0
gene:SPAC767.01c	11	22	9	22
gene:SPAC7D4.02c	1	2	5	1
gene:SPAC7D4.03c	22	53	26	18
gene:SPAC7D4.04	1	8	5	6
gene:SPAC7D4.05	0	0	1	1
gene:SPAC7D4.06c	5	17	11	11
gene:SPAC7D4.07c	119	282	195	185
gene:SPAC7D4.08	0	0	0	0
gene:SPAC7D4.09c	0	2	0	3
gene:SPAC7D4.10	19	36	25	30
gene:SPAC7D4.11c	0	2	2	1
[truncated: 3,138 more rows]
