# Supplementary material for: Gene expression analysis and proximity labeling reveal post-transcriptional functions of the yeast RNA polymerase II regulator Def1
Source: J Biol Chem. 2025 Dec 5;302(2):111003. doi: 10.1016/j.jbc.2025.111003 (PMC12804109; doi:10.1016/j.jbc.2025.111003)
Supplement: Supplementary File 2 [file mmc5.xlsx]

## Sheet: Legend
Supplementary File 2
This file contains normalized reads from the RATE-seq experiment and calculated synthesis and destruction rates in Wild type and def1∆ mutant
reads were normalized to the S. pombe spike-in reads

## Sheet: WT
WT only: Rates obtained from nonlinear regression modeling								WT with corresponding mutant rates: Genes with WT rates compared with the mutant rates
Gene	WT decay rate constant	WT halflife						Gene	WT decay rate constant	WT halflife	Mutant decay rate	Mutant halflife
YPL200W	-0.00747516	-92.707						YPL200W	-0.00747516	-92.707	0.0104201	66.5061
YMR082C	-0.00743089	-93.2593						YMR082C	-0.00743089	-93.2593	0.0710444	9.75446
RDN58-1	-0.00738401	-93.8515						RDN58-1	-0.00738401	-93.8515	2.90137	0.238852
RDN58-2	-0.00738401	-93.8515						RDN58-2	-0.00738401	-93.8515	2.90137	0.238852
YOL035C	-0.00723881	-95.7339						YOL035C	-0.00723881	-95.7339	-0.00423904	-163.481
YLR437C-A	-0.00716009	-96.7865						YLR437C-A	-0.00716009	-96.7865	#VALUE!	#VALUE!
YAR020C	-0.00712737	-97.2308						YAR020C	-0.00712737	-97.2308	0.64585	1.073
snR68	-0.00647747	-106.986						snR68	-0.00647747	-106.986	0.0598521	11.5785
YML133W-A	-0.00647238	-107.07						YML133W-A	-0.00647238	-107.07	#VALUE!	#VALUE!
YNL339W-A	-0.00647238	-107.07						YNL339W-A	-0.00647238	-107.07	#VALUE!	#VALUE!
YPL283W-A	-0.00647238	-107.07						YPL283W-A	-0.00647238	-107.07	#VALUE!	#VALUE!
YGL007W	-0.00417785	-165.875						YGL007W	-0.00417785	-165.875	#VALUE!	#VALUE!
YIL100C-A	-0.00338205	-204.905						YIL100C-A	-0.00338205	-204.905	0.01062	65.2542
snR46	-0.000290499	-2385.55						snR46	-0.000290499	-2385.55	0.00171143	404.924
YOL150C	-3.25375e-05	-21298.5						YOL150C	-3.25375e-05	-21298.5	#VALUE!	#VALUE!
YLR280C	0.000681886	1016.3						YLR280C	0.000681886	1016.3	0.0655914	10.5654
YAR060C	0.000947903	731.087						YAR060C	0.000947903	731.087	0.217211	3.19044
YHR212C	0.000947903	731.087						YHR212C	0.000947903	731.087	0.217211	3.19044
YBR219C	0.00328635	210.872						YBR219C	0.00328635	210.872	#VALUE!	#VALUE!
snR3	0.00368219	188.203						snR3	0.00368219	188.203	0.00773136	89.635
YJR047C	0.00509867	135.918						YJR047C	0.00509867	135.918	0.0563462	12.299
YMR058W	0.00518824	133.571						YMR058W	0.00518824	133.571	#VALUE!	#VALUE!
YMR294W-A	0.00569629	121.658						YMR294W-A	0.00569629	121.658	0.0486274	14.2512
YBR032W	0.00569973	121.585						YBR032W	0.00569973	121.585	0.189661	3.65388
YOL160W	0.00582674	118.934						YOL160W	0.00582674	118.934	0.161662	4.28671
snR34	0.00606037	114.349						snR34	0.00606037	114.349	0.00518968	133.534
YJR120W	0.00622926	111.249						YJR120W	0.00622926	111.249	0.0860018	8.05798
snR36	0.00637436	108.717						snR36	0.00637436	108.717	0.0122276	56.675
YCL064C	0.00680464	101.842						YCL064C	0.00680464	101.842	0.0950421	7.29151
YDR203W	0.00783115	88.4927						YDR203W	0.00783115	88.4927	0.201103	3.446
YBR056C-B	0.0083429	83.0646						YBR056C-B	0.0083429	83.0646	0.190408	3.63955
YEL053W-A	0.00835383	82.956						YEL053W-A	0.00835383	82.956	0.089636	7.73127
YEL065W	0.0092658	74.7912						YEL065W	0.0092658	74.7912	0.097433	7.11258
YNL135C	0.00970853	71.3805						YNL135C	0.00970853	71.3805	0.00913121	75.8936
YKL165C-A	0.00982173	70.5578						YKL165C-A	0.00982173	70.5578	#VALUE!	#VALUE!
YAL064W	0.0104652	66.2197						YAL064W	0.0104652	66.2197	0.14468	4.78987
snR14	0.0106302	65.1918						snR14	0.0106302	65.1918	0.0270643	25.6057
YMR075C-A	0.0108592	63.8168						YMR075C-A	0.0108592	63.8168	#VALUE!	#VALUE!
YKL136W	0.0109494	63.2914						YKL136W	0.0109494	63.2914	#VALUE!	#VALUE!
YPR123C	0.0112297	61.7114						YPR123C	0.0112297	61.7114	#VALUE!	#VALUE!
snR161	0.0112439	61.6333						snR161	0.0112439	61.6333	0.0241787	28.6616
YGL024W	0.0120511	57.505						YGL024W	0.0120511	57.505	#VALUE!	#VALUE!
snR35	0.0125698	55.1322						snR35	0.0125698	55.1322	0.0116333	59.5706
YOR248W	0.0126328	54.857						YOR248W	0.0126328	54.857	0.0733496	9.44791
snR48	0.0127563	54.3262						snR48	0.0127563	54.3262	-0.0040195	-172.409
YGL230C	0.0128432	53.9585						YGL230C	0.0128432	53.9585	0.0124116	55.835
YLR308W	0.0137315	50.4678						YLR308W	0.0137315	50.4678	-0.00382431	-181.209
YGL132W	0.0141306	49.0426						YGL132W	0.0141306	49.0426	#VALUE!	#VALUE!
YPL276W	0.0141607	48.9382						YPL276W	0.0141607	48.9382	0.00607285	114.114
YOR167C	0.014575	47.5471						YOR167C	0.014575	47.5471	0.015426	44.9243
YGL123C-A	0.0149277	46.4237						YGL123C-A	0.0149277	46.4237	0.100187	6.91705
snR81	0.015196	45.604						snR81	0.015196	45.604	0.0331787	20.8869
YIR013C	0.0152415	45.4679						YIR013C	0.0152415	45.4679	0.0202893	34.1559
YNL269W	0.0159123	43.5512						YNL269W	0.0159123	43.5512	0.295711	2.3435
snR63	0.016178	42.8361						snR63	0.016178	42.8361	0.00507056	136.671
YHR021C	0.0162394	42.6741						YHR021C	0.0162394	42.6741	0.03585	19.3305
YMR057C	0.0168449	41.1401						YMR057C	0.0168449	41.1401	0.197653	3.50614
YER011W	0.0168788	41.0575						YER011W	0.0168788	41.0575	0.0478897	14.4708
snR43	0.017008	40.7455						snR43	0.017008	40.7455	0.0178357	38.8546
YPR136C	0.0171707	40.3595						YPR136C	0.0171707	40.3595	0.192863	3.59323
YDL061C	0.017499	39.6023						YDL061C	0.017499	39.6023	0.0344515	20.1152
YJR071W	0.0179843	38.5336						YJR071W	0.0179843	38.5336	#VALUE!	#VALUE!
snR7-S	0.0179903	38.5208						snR7-S	0.0179903	38.5208	0.0182758	37.9191
snR10	0.018385	37.6937						snR10	0.018385	37.6937	0.000422477	1640.33
snR128	0.0184378	37.5859						snR128	0.0184378	37.5859	0.033019	20.9879
NME1	0.0185253	37.4082						NME1	0.0185253	37.4082	0.0156596	44.2541
snR189	0.0185309	37.3971						snR189	0.0185309	37.3971	0.0217717	31.8303
YPR170W-B	0.0187328	36.9939						YPR170W-B	0.0187328	36.9939	0.0346922	19.9757
YBR089W	0.0193879	35.744						YBR089W	0.0193879	35.744	0.0206882	33.4973
YDR024W	0.019407	35.7088						YDR024W	0.019407	35.7088	#VALUE!	#VALUE!
YFL011W	0.0199666	34.7079						YFL011W	0.0199666	34.7079	0.0971251	7.13513
YER009W	0.0205152	33.7799						YER009W	0.0205152	33.7799	0.028144	24.6233
YKL169C	0.0205938	33.6508						YKL169C	0.0205938	33.6508	0.0728274	9.51565
YDR467C	0.0206482	33.5623						YDR467C	0.0206482	33.5623	1.00156	0.691922
YDR064W	0.0211936	32.6986						YDR064W	0.0211936	32.6986	0.0354357	19.5565
snR32	0.0213734	32.4234						snR32	0.0213734	32.4234	0.00789392	87.7891
YJL190C	0.021582	32.11						YJL190C	0.021582	32.11	0.0300735	23.0435
YAL034C-B	0.0216676	31.9832						YAL034C-B	0.0216676	31.9832	0.0257062	26.9585
YDL081C	0.0219337	31.5952						YDL081C	0.0219337	31.5952	0.0313223	22.1248
YML078W	0.0224651	30.8478						YML078W	0.0224651	30.8478	0.0148394	46.7
YPL220W	0.0224661	30.8465						YPL220W	0.0224661	30.8465	0.0437481	15.8407
YLR342W-A	0.0226369	30.6137						YLR342W-A	0.0226369	30.6137	0.044979	15.4072
YCR001W	0.0227903	30.4076						YCR001W	0.0227903	30.4076	0.579393	1.19608
Q0105	0.0228124	30.3782						Q0105	0.0228124	30.3782	0.0202287	34.2582
YJL188C	0.023132	29.9584						YJL188C	0.023132	29.9584	0.0920511	7.52842
snR191	0.0236199	29.3397						snR191	0.0236199	29.3397	0.0115345	60.0808
snR5	0.0239094	28.9844						snR5	0.0239094	28.9844	0.0314528	22.033
YOR242C	0.024077	28.7826						YOR242C	0.024077	28.7826	0.23271	2.97796
snR6	0.0243408	28.4707						snR6	0.0243408	28.4707	0.037393	18.5329
snR85	0.0246695	28.0913						snR85	0.0246695	28.0913	0.0155789	44.4833
YDL083C	0.0257435	26.9194						YDL083C	0.0257435	26.9194	0.0293178	23.6375
snR7-L	0.0260828	26.5693						snR7-L	0.0260828	26.5693	0.0191172	36.25
YPR059C	0.0261921	26.4584						YPR059C	0.0261921	26.4584	#VALUE!	#VALUE!
YDR042C	0.0261957	26.4548						YDR042C	0.0261957	26.4548	0.0519563	13.3381
YAL018C	0.0262098	26.4405						YAL018C	0.0262098	26.4405	0.0670828	10.3305
YPL143W	0.0264252	26.225						YPL143W	0.0264252	26.225	0.0303097	22.864
YCR031C	0.0264672	26.1834						YCR031C	0.0264672	26.1834	0.03096	22.3837
YBR302C	0.0264785	26.1722						YBR302C	0.0264785	26.1722	0.134388	5.15671
YHR141C	0.0264934	26.1574						YHR141C	0.0264934	26.1574	0.0152047	45.5781
YCL023C	0.026648	26.0057						YCL023C	0.026648	26.0057	0.0748399	9.25977
YBR301W	0.0267587	25.8981						YBR301W	0.0267587	25.8981	0.0250055	27.7139
YOL120C	0.0270035	25.6634						YOL120C	0.0270035	25.6634	0.0424547	16.3233
snR82	0.0270507	25.6186						snR82	0.0270507	25.6186	0.0135885	50.9989
YJL205C	0.0271768	25.4997						YJL205C	0.0271768	25.4997	0.0189341	36.6006
YLR415C	0.0274012	25.2908						YLR415C	0.0274012	25.2908	0.114387	6.05839
YOR024W	0.0280258	24.7272						YOR024W	0.0280258	24.7272	0.139412	4.97088
YMR143W	0.0282696	24.514						YMR143W	0.0282696	24.514	0.0256503	27.0172
YBL087C	0.0283567	24.4387						YBL087C	0.0283567	24.4387	0.0312348	22.1868
YGL147C	0.0283892	24.4107						YGL147C	0.0283892	24.4107	0.018142	38.1986
YER145C	0.028403	24.3989						YER145C	0.028403	24.3989	0.113981	6.07994
YLR043C	0.0285614	24.2635						YLR043C	0.0285614	24.2635	0.0134874	51.3813
YDL130W	0.028796	24.0658						YDL130W	0.028796	24.0658	0.0539396	12.8477
YLR147C	0.0289922	23.9029						YLR147C	0.0289922	23.9029	0.0142819	48.5231
YGL088W	0.029137	23.7842						YGL088W	0.029137	23.7842	0.00162603	426.191
snR49	0.0293113	23.6428						snR49	0.0293113	23.6428	0.013059	53.0669
YAR030C	0.02964	23.3805						YAR030C	0.02964	23.3805	1.12637	0.615252
snR70	0.0297938	23.2599						snR70	0.0297938	23.2599	0.0255986	27.0718
YBR126W-B	0.0298331	23.2292						YBR126W-B	0.0298331	23.2292	0.0361154	19.1885
YNL036W	0.0299753	23.119						YNL036W	0.0299753	23.119	0.0127405	54.3934
YBL077W	0.0302989	22.8721						YBL077W	0.0302989	22.8721	0.134525	5.15145
snR42	0.0304668	22.7461						snR42	0.0304668	22.7461	0.0134884	51.3773
YOL079W	0.0305833	22.6594						YOL079W	0.0305833	22.6594	0.0817637	8.47564
YML058W-A	0.0306046	22.6436						YML058W-A	0.0306046	22.6436	0.0200621	34.5427
YNL162W	0.0306869	22.5829						YNL162W	0.0306869	22.5829	0.0121536	57.0204
YNL069C	0.0307596	22.5296						YNL069C	0.0307596	22.5296	0.0408104	16.981
snR33	0.0308106	22.4923						snR33	0.0308106	22.4923	0.0199073	34.8113
YDR014W-A	0.0316685	21.883						YDR014W-A	0.0316685	21.883	9.89975e-05	7000.17
YGR034W	0.0323159	21.4445						YGR034W	0.0323159	21.4445	0.0266205	26.0325
YLL050C	0.0324515	21.355						YLL050C	0.0324515	21.355	0.0123666	56.0381
snR8	0.0324928	21.3278						snR8	0.0324928	21.3278	0.0319132	21.7152
YHL002C-A	0.0325708	21.2768						YHL002C-A	0.0325708	21.2768	0.172179	4.02489
YKL006W	0.0326009	21.2571						YKL006W	0.0326009	21.2571	0.0342104	20.257
YMR242C	0.0327516	21.1593						YMR242C	0.0327516	21.1593	0.0245277	28.2537
snR31	0.0328839	21.0742						snR31	0.0328839	21.0742	0.0210865	32.8646
YOR102W	0.0329065	21.0597						YOR102W	0.0329065	21.0597	0.0918442	7.54539
YDR450W	0.0335972	20.6267						YDR450W	0.0335972	20.6267	0.0205478	33.7262
YOL039W	0.0336494	20.5947						YOL039W	0.0336494	20.5947	0.0359326	19.2861
YDR382W	0.033688	20.5711						YDR382W	0.033688	20.5711	0.0496965	13.9446
snR39B	0.0338307	20.4843						snR39B	0.0338307	20.4843	0.0651377	10.639
YPL201C	0.0338319	20.4836						YPL201C	0.0338319	20.4836	0.0727651	9.5238
YJL136C	0.0340454	20.3552						YJL136C	0.0340454	20.3552	0.0205189	33.7738
Q0045	0.0340772	20.3362						Q0045	0.0340772	20.3362	0.0559997	12.3751
YMR230W	0.0341423	20.2974						YMR230W	0.0341423	20.2974	0.0276223	25.0884
YPR200C	0.0341466	20.2948						YPR200C	0.0341466	20.2948	-0.00316771	-218.77
YIR037W	0.0345649	20.0492						YIR037W	0.0345649	20.0492	0.00431249	160.696
snR40	0.0345745	20.0437						snR40	0.0345745	20.0437	0.0695361	9.96605
YDR500C	0.0346031	20.0271						YDR500C	0.0346031	20.0271	0.0276433	25.0694
YOR318C	0.034617	20.019						YOR318C	0.034617	20.019	0.156361	4.43204
YBR048W	0.0349005	19.8565						YBR048W	0.0349005	19.8565	0.0374848	18.4875
YKR057W	0.0351968	19.6893						YKR057W	0.0351968	19.6893	0.0525786	13.1803
YJL121C	0.0354683	19.5385						YJL121C	0.0354683	19.5385	0.0313207	22.126
YLR185W	0.0355344	19.5022						YLR185W	0.0355344	19.5022	0.0252453	27.4507
YIR036W-A	0.0357086	19.4071						YIR036W-A	0.0357086	19.4071	0.165523	4.18672
YJR139C	0.0358059	19.3543						YJR139C	0.0358059	19.3543	0.0298069	23.2497
YPR010C-A	0.0361448	19.1729						YPR010C-A	0.0361448	19.1729	0.0197593	35.0721
YIL148W	0.0362	19.1437						YIL148W	0.0362	19.1437	0.0228047	30.3884
YIL018W	0.0362498	19.1173						YIL018W	0.0362498	19.1173	0.0376403	18.4111
YCL054W-A	0.0365841	18.9427						YCL054W-A	0.0365841	18.9427	0.0310052	22.3511
YOR382W	0.0366245	18.9218						YOR382W	0.0366245	18.9218	-0.00315453	-219.684
YEL027W	0.0367963	18.8334						YEL027W	0.0367963	18.8334	0.0383528	18.0691
YAR053W	0.0375268	18.4668						YAR053W	0.0375268	18.4668	-0.00429363	-161.402
YJL218W	0.038094	18.1919						YJL218W	0.038094	18.1919	0.0149056	46.4925
snR9	0.0383692	18.0614						snR9	0.0383692	18.0614	0.0380045	18.2347
YOL127W	0.0386217	17.9433						YOL127W	0.0386217	17.9433	0.018618	37.2221
YGL226C-A	0.0386467	17.9317						YGL226C-A	0.0386467	17.9317	0.0619448	11.1874
YAL016C-A	0.0386992	17.9074						YAL016C-A	0.0386992	17.9074	0.0621731	11.1463
YLR388W	0.0390172	17.7614						YLR388W	0.0390172	17.7614	0.0364612	19.0065
YDR536W	0.0390191	17.7605						YDR536W	0.0390191	17.7605	0.431154	1.60732
snR190	0.0392943	17.6361						snR190	0.0392943	17.6361	0.0103382	67.0332
YJR123W	0.0396009	17.4996						YJR123W	0.0396009	17.4996	0.03077	22.5219
YER006C-A	0.0396419	17.4815						YER006C-A	0.0396419	17.4815	#VALUE!	#VALUE!
YNL302C	0.0399882	17.3301						YNL302C	0.0399882	17.3301	0.0224738	30.8359
YLR296W	0.0402107	17.2342						YLR296W	0.0402107	17.2342	#VALUE!	#VALUE!
YGR035C	0.0403118	17.191						YGR035C	0.0403118	17.191	#VALUE!	#VALUE!
YIL156W-B	0.0405061	17.1085						YIL156W-B	0.0405061	17.1085	0.0275129	25.1882
YHR010W	0.0405865	17.0747						YHR010W	0.0405865	17.0747	0.0207902	33.333
YER117W	0.0407671	16.999						YER117W	0.0407671	16.999	0.0279483	24.7958
YKL180W	0.0409561	16.9205						YKL180W	0.0409561	16.9205	0.0272909	25.3931
YDR139C	0.0409586	16.9195						YDR139C	0.0409586	16.9195	0.0278628	24.8719
YHR028W-A	0.0415037	16.6973						YHR028W-A	0.0415037	16.6973	0.128596	5.38896
YFR034W-A	0.0416995	16.6189						YFR034W-A	0.0416995	16.6189	0.097136	7.13433
YIL052C	0.0417566	16.5962						YIL052C	0.0417566	16.5962	0.0172409	40.1952
YPR108W-A	0.0419171	16.5326						YPR108W-A	0.0419171	16.5326	0.0686121	10.1003
YOR096W	0.0419563	16.5172						YOR096W	0.0419563	16.5172	0.0289257	23.9579
YOL040C	0.0419841	16.5062						YOL040C	0.0419841	16.5062	0.0308958	22.4302
YCR096C	0.042079	16.469						YCR096C	0.042079	16.469	0.032281	21.4677
YJL217W	0.0422258	16.4118						YJL217W	0.0422258	16.4118	0.0158036	43.8507
YJR145C	0.0423976	16.3453						YJR145C	0.0423976	16.3453	0.0228349	30.3483
YHR026W	0.0425152	16.3						YHR026W	0.0425152	16.3	0.054881	12.6273
YOR293W	0.0425321	16.2936						YOR293W	0.0425321	16.2936	0.0155954	44.4363
YOR045W	0.0427386	16.2149						YOR045W	0.0427386	16.2149	0.0433828	15.9741
YBR011C	0.042795	16.1935						YBR011C	0.042795	16.1935	0.0152357	45.4854
YDR454C	0.0429551	16.1331						YDR454C	0.0429551	16.1331	0.0238213	29.0917
YOR041C	0.0431403	16.0639						YOR041C	0.0431403	16.0639	#VALUE!	#VALUE!
YLR262C-A	0.0433707	15.9785						YLR262C-A	0.0433707	15.9785	0.0246513	28.1121
YDR374C	0.0435901	15.8981						YDR374C	0.0435901	15.8981	0.0330974	20.9382
YIL051C	0.0438414	15.807						YIL051C	0.0438414	15.807	0.0322588	21.4825
YHR039C-A	0.0438758	15.7946						YHR039C-A	0.0438758	15.7946	0.00659427	105.091
YER074W	0.044196	15.6802						YER074W	0.044196	15.6802	0.0217442	31.8705
tD(GUC)N	0.044588	15.5423						tD(GUC)N	0.044588	15.5423	#VALUE!	#VALUE!
YGR180C	0.0446486	15.5212						YGR180C	0.0446486	15.5212	0.0404147	17.1472
YML024W	0.0447711	15.4787						YML024W	0.0447711	15.4787	0.0264482	26.2022
YNL015W	0.0450914	15.3688						YNL015W	0.0450914	15.3688	0.0128065	54.1133
YKL036C	0.0451454	15.3504						YKL036C	0.0451454	15.3504	0.0697267	9.93881
YOR312C	0.045434	15.2529						YOR312C	0.045434	15.2529	0.0207163	33.4518
YPL130W	0.0454396	15.251						YPL130W	0.0454396	15.251	0.342269	2.02472
YLR325C	0.0458542	15.1131						YLR325C	0.0458542	15.1131	0.0292428	23.6981
snR84	0.0459464	15.0828						snR84	0.0459464	15.0828	0.0283439	24.4497
YPR098C	0.0464217	14.9284						YPR098C	0.0464217	14.9284	0.0189444	36.5808
YDR418W	0.046533	14.8927						YDR418W	0.046533	14.8927	0.033618	20.6139
YDR154C	0.0467524	14.8228						YDR154C	0.0467524	14.8228	-0.00135305	-512.177
YIR038C	0.0471451	14.6993						YIR038C	0.0471451	14.6993	0.00991743	69.877
YMR107W	0.0471814	14.688						YMR107W	0.0471814	14.688	-0.00384986	-180.007
YDR136C	0.0472676	14.6612						YDR136C	0.0472676	14.6612	0.147502	4.69825
YBL001C	0.0473135	14.647						YBL001C	0.0473135	14.647	0.0116312	59.5814
YGL170C	0.047408	14.6178						YGL170C	0.047408	14.6178	0.0469984	14.7452
YFL014W	0.0474451	14.6063						YFL014W	0.0474451	14.6063	-0.00381591	-181.608
YDR545C-A	0.0477096	14.5254						YDR545C-A	0.0477096	14.5254	0.117941	5.87584
YDL241W	0.0477764	14.5051						YDL241W	0.0477764	14.5051	0.0565683	12.2507
YDL181W	0.0481377	14.3962						YDL181W	0.0481377	14.3962	0.0248545	27.8822
YEL001C	0.0483418	14.3354						YEL001C	0.0483418	14.3354	0.028999	23.8973
YGR027C	0.0483494	14.3332						YGR027C	0.0483494	14.3332	0.0212117	32.6707
YOR285W	0.0483592	14.3302						YOR285W	0.0483592	14.3302	0.0211182	32.8153
YHR050W-A	0.0488289	14.1924						YHR050W-A	0.0488289	14.1924	0.219745	3.15366
YJR094W-A	0.0490267	14.1352						YJR094W-A	0.0490267	14.1352	0.0323248	21.4387
YJL177W	0.0493646	14.0384						YJL177W	0.0493646	14.0384	0.0271467	25.5279
YPR043W	0.0494013	14.028						YPR043W	0.0494013	14.028	0.0316872	21.87
YHR145C	0.0494135	14.0245						YHR145C	0.0494135	14.0245	-0.00402371	-172.229
YBR230W-A	0.0494472	14.015						YBR230W-A	0.0494472	14.015	0.0398958	17.3703
YGL031C	0.0499449	13.8753						YGL031C	0.0499449	13.8753	0.011316	61.2406
RUF21	0.0499839	13.8645						RUF21	0.0499839	13.8645	0.0390054	17.7668
YML063W	0.0502329	13.7958						YML063W	0.0502329	13.7958	0.019651	35.2654
YGL041C-B	0.0503345	13.7679						YGL041C-B	0.0503345	13.7679	0.133088	5.20707
YBR126W-A	0.0508008	13.6415						YBR126W-A	0.0508008	13.6415	0.005107	135.696
YJR135W-A	0.0508241	13.6353						YJR135W-A	0.0508241	13.6353	0.0278034	24.925
YGL030W	0.0508573	13.6264						YGL030W	0.0508573	13.6264	0.0555963	12.4648
YGL258W	0.0512497	13.522						YGL258W	0.0512497	13.522	0.118685	5.83901
snR11	0.0512673	13.5174						snR11	0.0512673	13.5174	0.028643	24.1944
YDR424C	0.0513167	13.5044						YDR424C	0.0513167	13.5044	0.02163	32.0388
YMR202W	0.0514391	13.4723						YMR202W	0.0514391	13.4723	0.0447488	15.4865
YEL038W	0.0516895	13.407						YEL038W	0.0516895	13.407	0.0249965	27.7238
YPL027W	0.0517642	13.3876						YPL027W	0.0517642	13.3876	0.090942	7.62025
YBR191W	0.0518981	13.3531						YBR191W	0.0518981	13.3531	0.0246929	28.0648
tT(UGU)G1	0.0519738	13.3336						tT(UGU)G1	0.0519738	13.3336	0.0643195	10.7743
tT(UGU)G2	0.0519738	13.3336						tT(UGU)G2	0.0519738	13.3336	0.0643195	10.7743
tT(UGU)P	0.0519738	13.3336						tT(UGU)P	0.0519738	13.3336	0.0643195	10.7743
YML026C	0.0520577	13.3121						YML026C	0.0520577	13.3121	0.0279216	24.8195
snR45	0.0521223	13.2957						snR45	0.0521223	13.2957	0.0240891	28.7682
YDR086C	0.0521995	13.276						YDR086C	0.0521995	13.276	0.0151631	45.7029
YOL121C	0.0524798	13.2051						YOL121C	0.0524798	13.2051	0.0263793	26.2706
YOR332W	0.0524916	13.2021						YOR332W	0.0524916	13.2021	0.00434758	159.399
YBR051W	0.0527648	13.1337						YBR051W	0.0527648	13.1337	0.352437	1.96631
YPL234C	0.0528612	13.1098						YPL234C	0.0528612	13.1098	0.0414441	16.7213
YAL044W-A	0.0529389	13.0906						YAL044W-A	0.0529389	13.0906	0.0178371	38.8516
YPR132W	0.0529764	13.0813						YPR132W	0.0529764	13.0813	0.0222133	31.1975
YHL015W	0.0530035	13.0746						YHL015W	0.0530035	13.0746	0.0238617	29.0424
YPR102C	0.0530043	13.0744						YPR102C	0.0530043	13.0744	0.0192085	36.0778
YJR018W	0.0530458	13.0642						YJR018W	0.0530458	13.0642	0.122195	5.67129
YER056C-A	0.0531687	13.034						YER056C-A	0.0531687	13.034	0.0211466	32.7712
YER044C	0.0535601	12.9387						YER044C	0.0535601	12.9387	0.0374883	18.4858
YOR122C	0.0537711	12.888						YOR122C	0.0537711	12.888	0.0420604	16.4763
YAL030W	0.0537931	12.8827						YAL030W	0.0537931	12.8827	0.0124318	55.7443
YNL079C	0.0539506	12.8451						YNL079C	0.0539506	12.8451	0.00402176	172.312
YGL103W	0.0540503	12.8214						YGL103W	0.0540503	12.8214	0.0322209	21.5078
YKR094C	0.0543577	12.7489						YKR094C	0.0543577	12.7489	0.0363441	19.0677
YCR087C-A	0.0543653	12.7471						YCR087C-A	0.0543653	12.7471	0.0218016	31.7867
YGL188C	0.054439	12.7299						YGL188C	0.054439	12.7299	0.0839418	8.25572
YER046W-A	0.054776	12.6515						YER046W-A	0.054776	12.6515	0.832667	0.832266
snR64	0.0549415	12.6134						snR64	0.0549415	12.6134	0.0560956	12.3539
snR80	0.0550525	12.588						snR80	0.0550525	12.588	0.059472	11.6525
YBL092W	0.0552922	12.5334						YBL092W	0.0552922	12.5334	0.0207928	33.3289
YJR085C	0.0553647	12.517						YJR085C	0.0553647	12.517	0.0221495	31.2874
YDR529C	0.0554575	12.4961						YDR529C	0.0554575	12.4961	0.0259032	26.7534
YOR182C	0.0557109	12.4392						YOR182C	0.0557109	12.4392	0.0227889	30.4096
YJL156W-A	0.0558803	12.4015						YJL156W-A	0.0558803	12.4015	#VALUE!	#VALUE!
YLL061W	0.0559785	12.3797						YLL061W	0.0559785	12.3797	0.0710376	9.7554
YHL030W-A	0.0562656	12.3166						YHL030W-A	0.0562656	12.3166	#VALUE!	#VALUE!
YNL235C	0.0564114	12.2847						YNL235C	0.0564114	12.2847	0.200791	3.45135
YPL218W	0.0564147	12.284						YPL218W	0.0564147	12.284	0.0472817	14.6568
Q0110	0.0564478	12.2768						Q0110	0.0564478	12.2768	0.0516572	13.4154
YPL037C	0.0565274	12.2595						YPL037C	0.0565274	12.2595	0.0160284	43.2357
YLR333C	0.0565401	12.2568						YLR333C	0.0565401	12.2568	0.022707	30.5193
YMR122C	0.0565562	12.2533						YMR122C	0.0565562	12.2533	0.0807383	8.58329
YJL189W	0.0565928	12.2454						YJL189W	0.0565928	12.2454	0.0379871	18.243
YFR032C-A	0.0570292	12.1517						YFR032C-A	0.0570292	12.1517	0.0329786	21.0136
YHR203C	0.0572622	12.1022						YHR203C	0.0572622	12.1022	0.0331287	20.9184
YMR251W-A	0.0573408	12.0856						YMR251W-A	0.0573408	12.0856	0.0411567	16.8381
YIL043C	0.0578163	11.9862						YIL043C	0.0578163	11.9862	0.0369195	18.7706
YER057C	0.0580744	11.933						YER057C	0.0580744	11.933	0.0396263	17.4884
YMR256C	0.0580915	11.9295						YMR256C	0.0580915	11.9295	0.0288746	24.0004
YDL191W	0.05816	11.9154						YDL191W	0.05816	11.9154	0.0203623	34.0334
YKL097C	0.0584264	11.8611						YKL097C	0.0584264	11.8611	0.172166	4.02518
YBR056W-A	0.0589193	11.7619						YBR056W-A	0.0589193	11.7619	0.0886174	7.82013
YLR448W	0.0594079	11.6651						YLR448W	0.0594079	11.6651	0.0357371	19.3916
YOL143C	0.0597746	11.5935						YOL143C	0.0597746	11.5935	0.0140507	49.3212
YLR361C-A	0.0599208	11.5653						YLR361C-A	0.0599208	11.5653	0.0109894	63.0609
YER042W	0.0599814	11.5536						YER042W	0.0599814	11.5536	0.0142269	48.7104
YPL183W-A	0.060106	11.5296						YPL183W-A	0.060106	11.5296	0.0465662	14.882
YDR246W-A	0.0602032	11.511						YDR246W-A	0.0602032	11.511	0.602101	1.15097
YGR105W	0.0602461	11.5028						YGR105W	0.0602461	11.5028	0.0588483	11.776
YGL123W	0.0602894	11.4946						YGL123W	0.0602894	11.4946	0.0519644	13.3361
YMR074C	0.0603694	11.4793						YMR074C	0.0603694	11.4793	0.0193058	35.8959
YPL223C	0.0604068	11.4722						YPL223C	0.0604068	11.4722	0.00282572	245.248
YPR028W	0.0604671	11.4608						YPR028W	0.0604671	11.4608	0.0394801	17.5532
YBR221C	0.0605221	11.4504						YBR221C	0.0605221	11.4504	0.0730082	9.49208
YBR109C	0.06056	11.4432						YBR109C	0.06056	11.4432	0.0130353	53.1634
YGL076C	0.0606007	11.4355						YGL076C	0.0606007	11.4355	0.0304277	22.7753
YGR146C-A	0.0609341	11.3729						YGR146C-A	0.0609341	11.3729	0.202998	3.41382
YOR164C	0.0611005	11.342						YOR164C	0.0611005	11.342	0.0336052	20.6218
YEL054C	0.0611592	11.3311						YEL054C	0.0611592	11.3311	0.0441733	15.6882
YBR189W	0.0613309	11.2994						YBR189W	0.0613309	11.2994	0.0348677	19.8751
YLR301W	0.061334	11.2988						YLR301W	0.061334	11.2988	0.021217	32.6625
YPL154C	0.0614539	11.2767						YPL154C	0.0614539	11.2767	0.0497391	13.9327
YJR095W	0.0614829	11.2714						YJR095W	0.0614829	11.2714	-0.00324255	-213.721
YPL090C	0.0616187	11.2466						YPL090C	0.0616187	11.2466	0.0271607	25.5148
YMR245W	0.061911	11.1935						YMR245W	0.061911	11.1935	0.0543918	12.7409
YER030W	0.0619907	11.1791						YER030W	0.0619907	11.1791	0.000866324	799.932
YEL069C	0.0620975	11.1599						YEL069C	0.0620975	11.1599	-0.00376239	-184.191
YBR084C-A	0.0622626	11.1303						YBR084C-A	0.0622626	11.1303	0.0172987	40.0609
YDR304C	0.0625812	11.0736						YDR304C	0.0625812	11.0736	0.0217287	31.8933
snR55	0.0626891	11.0545						snR55	0.0626891	11.0545	0.0842965	8.22098
YKL080W	0.0627902	11.0368						YKL080W	0.0627902	11.0368	0.0460706	15.0421
YER178W	0.062887	11.0198						YER178W	0.062887	11.0198	0.0324675	21.3444
YKR065C	0.0629263	11.0129						YKR065C	0.0629263	11.0129	0.0379604	18.2559
YDL219W	0.0629898	11.0018						YDL219W	0.0629898	11.0018	0.0354327	19.5582
YPL098C	0.0630266	10.9954						YPL098C	0.0630266	10.9954	0.0341885	20.27
YDR209C	0.0630576	10.9899						YDR209C	0.0630576	10.9899	0.0683525	10.1386
YLR118C	0.0633352	10.9418						YLR118C	0.0633352	10.9418	0.0178646	38.7919
YNL208W	0.0634411	10.9235						YNL208W	0.0634411	10.9235	0.00169315	409.295
YNL010W	0.0638975	10.8455						YNL010W	0.0638975	10.8455	0.0259789	26.6755
snR67	0.0639591	10.835						snR67	0.0639591	10.835	0.0720592	9.61709
YOR253W	0.0639661	10.8339						YOR253W	0.0639661	10.8339	0.0351983	19.6884
YMR193C-A	0.0639929	10.8293						YMR193C-A	0.0639929	10.8293	0.0352548	19.6569
snR4	0.0640332	10.8225						snR4	0.0640332	10.8225	0.0371949	18.6316
YMR142C	0.0640848	10.8138						YMR142C	0.0640848	10.8138	0.0214965	32.2379
YMR226C	0.0641724	10.799						YMR226C	0.0641724	10.799	0.00768151	90.2166
YBL072C	0.0641818	10.7975						YBL072C	0.0641818	10.7975	0.0217476	31.8656
YPR073C	0.064262	10.784						YPR073C	0.064262	10.784	0.0191655	36.1588
YLR264W	0.0643005	10.7775						YLR264W	0.0643005	10.7775	0.103083	6.72276
YPR069C	0.0643012	10.7774						YPR069C	0.0643012	10.7774	0.0240594	28.8037
YCL005W-A	0.064565	10.7334						YCL005W-A	0.064565	10.7334	0.0413889	16.7436
YGL232W	0.0645852	10.73						YGL232W	0.0645852	10.73	0.0141807	48.8691
snR47	0.0646433	10.7204						snR47	0.0646433	10.7204	0.0730625	9.48503
YBL096C	0.0646552	10.7184						YBL096C	0.0646552	10.7184	#VALUE!	#VALUE!
YDR155C	0.0650887	10.647						YDR155C	0.0650887	10.647	0.00834284	83.0652
YLL046C	0.0651587	10.6356						YLL046C	0.0651587	10.6356	0.164397	4.21541
YGR214W	0.065252	10.6204						YGR214W	0.065252	10.6204	0.0336044	20.6223
YMR292W	0.0654209	10.5929						YMR292W	0.0654209	10.5929	0.0685912	10.1033
YMR099C	0.065466	10.5857						YMR099C	0.065466	10.5857	0.0176907	39.1732
YDR321W	0.0655803	10.5672						YDR321W	0.0655803	10.5672	0.0773042	8.96459
YDL004W	0.0658371	10.526						YDL004W	0.0658371	10.526	0.0384386	18.0288
YBR300C	0.0658782	10.5194						YBR300C	0.0658782	10.5194	#VALUE!	#VALUE!
YPL271W	0.06592	10.5127						YPL271W	0.06592	10.5127	0.0447257	15.4945
YKL192C	0.0660917	10.4854						YKL192C	0.0660917	10.4854	0.030077	23.0408
YPL079W	0.0661459	10.4768						YPL079W	0.0661459	10.4768	0.0256729	26.9934
YOR286W	0.0663011	10.4523						YOR286W	0.0663011	10.4523	0.0205915	33.6547
YDR002W	0.066302	10.4522						YDR002W	0.066302	10.4522	0.0130074	53.2774
snR50	0.066477	10.4247						snR50	0.066477	10.4247	0.0911179	7.60553
YDR032C	0.0665503	10.4132						YDR032C	0.0665503	10.4132	0.0289689	23.9222
YGR029W	0.0666949	10.3906						YGR029W	0.0666949	10.3906	0.00888128	78.0293
YLR307C-A	0.0670402	10.3371						YLR307C-A	0.0670402	10.3371	0.0271866	25.4905
YJL173C	0.0671738	10.3165						YJL173C	0.0671738	10.3165	0.0287446	24.1089
YIL002W-A	0.0673053	10.2964						YIL002W-A	0.0673053	10.2964	0.0321042	21.586
YJL166W	0.0673344	10.2919						YJL166W	0.0673344	10.2919	0.044003	15.7489
YAL046C	0.0674148	10.2796						YAL046C	0.0674148	10.2796	0.0255058	27.1703
YER102W	0.0674433	10.2753						YER102W	0.0674433	10.2753	0.0338995	20.4428
YER087C-B	0.0675573	10.258						YER087C-B	0.0675573	10.258	0.0476489	14.5439
YGL189C	0.0678476	10.2141						YGL189C	0.0678476	10.2141	0.0126972	54.5791
YHR053C	0.0679418	10.1999						YHR053C	0.0679418	10.1999	0.117978	5.87396
YHR055C	0.0679418	10.1999						YHR055C	0.0679418	10.1999	0.117978	5.87396
YOL086W-A	0.0679858	10.1933						YOL086W-A	0.0679858	10.1933	0.0287318	24.1196
YDL125C	0.0685472	10.1098						YDL125C	0.0685472	10.1098	0.0795912	8.707
YIL069C	0.0685775	10.1054						YIL069C	0.0685775	10.1054	0.0643696	10.7659
YDR025W	0.0687112	10.0857						YDR025W	0.0687112	10.0857	0.0307523	22.5349
YCL009C	0.0687933	10.0737						YCL009C	0.0687933	10.0737	0.0564262	12.2815
YEL033W	0.0689306	10.0536						YEL033W	0.0689306	10.0536	0.0596917	11.6097
YLR167W	0.0689852	10.0456						YLR167W	0.0689852	10.0456	0.0444751	15.5817
YDR417C	0.0690219	10.0403						YDR417C	0.0690219	10.0403	0.0613308	11.2994
YHR072W-A	0.0692234	10.0111						YHR072W-A	0.0692234	10.0111	0.0705269	9.82604
YML073C	0.0692731	10.0039						YML073C	0.0692731	10.0039	0.0211782	32.7223
YFR047C	0.0693239	9.99656						YFR047C	0.0693239	9.99656	0.0225857	30.6831
YGL191W	0.0694	9.98558						YGL191W	0.0694	9.98558	0.0303617	22.8248
YGL072C	0.0695489	9.96421						YGL072C	0.0695489	9.96421	0.0808276	8.57381
YOR331C	0.069642	9.95089						YOR331C	0.069642	9.95089	0.0121659	56.9626
YEL030C-A	0.069723	9.93934						YEL030C-A	0.069723	9.93934	#VALUE!	#VALUE!
snR13	0.06973	9.93833						snR13	0.06973	9.93833	0.072769	9.52329
snR69	0.0697529	9.93507						snR69	0.0697529	9.93507	0.0774286	8.95018
YIL133C	0.0697535	9.93499						YIL133C	0.0697535	9.93499	0.0464506	14.9191
YNL131W	0.0698555	9.92048						YNL131W	0.0698555	9.92048	0.034076	20.3369
YDR034W-B	0.0699218	9.91107						YDR034W-B	0.0699218	9.91107	0.0609276	11.3742
YHL050W-A	0.070048	9.89321						YHL050W-A	0.070048	9.89321	#VALUE!	#VALUE!
YOR185C	0.0701883	9.87344						YOR185C	0.0701883	9.87344	0.00189739	365.238
YAR002C-A	0.0702089	9.87054						YAR002C-A	0.0702089	9.87054	0.05198	13.332
YNL259C	0.0704978	9.83009						YNL259C	0.0704978	9.83009	0.0279425	24.8009
YLR406C-A	0.0705899	9.81727						YLR406C-A	0.0705899	9.81727	0.296453	2.33764
YOR050C	0.0710188	9.75798						YOR050C	0.0710188	9.75798	0.489099	1.41689
YOR186W	0.0712289	9.7292						YOR186W	0.0712289	9.7292	0.0447468	15.4871
YNR025C	0.0713986	9.70608						YNR025C	0.0713986	9.70608	0.0602369	11.5046
YHR025W	0.0714151	9.70383						YHR025W	0.0714151	9.70383	0.0584551	11.8553
YLR344W	0.0714254	9.70244						YLR344W	0.0714254	9.70244	0.0378883	18.2906
YIL008W	0.0715862	9.68064						YIL008W	0.0715862	9.68064	0.0202952	34.146
YKR035C	0.0716478	9.67231						YKR035C	0.0716478	9.67231	0.184567	3.75473
YLR150W	0.0718254	9.6484						YLR150W	0.0718254	9.6484	0.0309883	22.3633
YBR181C	0.0721064	9.6108						YBR181C	0.0721064	9.6108	0.0267127	25.9427
YBL030C	0.0721429	9.60593						YBL030C	0.0721429	9.60593	0.070504	9.82923
YLR338W	0.0723826	9.57413						YLR338W	0.0723826	9.57413	0.11681	5.93272
YDR230W	0.0726461	9.5394						YDR230W	0.0726461	9.5394	0.107828	6.42689
YBL027W	0.0726606	9.53749						YBL027W	0.0726606	9.53749	0.0220235	31.4664
YCR028C-A	0.0728262	9.5158						YCR028C-A	0.0728262	9.5158	0.0296853	23.3449
YKL023C-A	0.0728647	9.51078						YKL023C-A	0.0728647	9.51078	0.0519151	13.3487
YJL026W	0.0728993	9.50626						YJL026W	0.0728993	9.50626	0.068631	10.0975
YAR069C	0.0730881	9.48171						YAR069C	0.0730881	9.48171	0.0336212	20.612
YHR214C-D	0.0730881	9.48171						YHR214C-D	0.0730881	9.48171	0.0336212	20.612
YPL225W	0.0731172	9.47793						YPL225W	0.0731172	9.47793	0.0128258	54.0316
YCR083W	0.0731416	9.47477						YCR083W	0.0731416	9.47477	0.0139164	49.7974
YPL249C-A	0.0732573	9.45981						YPL249C-A	0.0732573	9.45981	0.0239971	28.8785
YER074W-A	0.0733885	9.44289						YER074W-A	0.0733885	9.44289	0.0414364	16.7244
YPR044C	0.0734632	9.4333						YPR044C	0.0734632	9.4333	0.0466183	14.8654
YDL157C	0.0735228	9.42564						YDL157C	0.0735228	9.42564	0.0373349	18.5617
YLL045C	0.0736646	9.4075						YLL045C	0.0736646	9.4075	#VALUE!	#VALUE!
YNR056C	0.07374	9.39788						YNR056C	0.07374	9.39788	#VALUE!	#VALUE!
YCL007C	0.073801	9.39012						YCL007C	0.073801	9.39012	0.0579611	11.9563
YHL044W	0.0739726	9.36833						YHL044W	0.0739726	9.36833	0.10807	6.41251
YLR441C	0.0741937	9.34041						YLR441C	0.0741937	9.34041	0.0261948	26.4557
YDR250C	0.0743205	9.32448						YDR250C	0.0743205	9.32448	0.0472581	14.6641
YDL085C-A	0.0744907	9.30318						YDL085C-A	0.0744907	9.30318	0.0387879	17.8664
YDL212W	0.0745796	9.29209						YDL212W	0.0745796	9.29209	0.062355	11.1138
YDL136W	0.074614	9.2878						YDL136W	0.074614	9.2878	0.0193768	35.7645
YOL077W-A	0.0748539	9.25803						YOL077W-A	0.0748539	9.25803	0.0375934	18.4341
YGL194C-A	0.0748665	9.25648						YGL194C-A	0.0748665	9.25648	0.127406	5.43932
YOR225W	0.0755561	9.17199						YOR225W	0.0755561	9.17199	0.0890335	7.78359
YEL045C	0.0756617	9.1592						YEL045C	0.0756617	9.1592	0.126612	5.47342
YFR044C	0.0756672	9.15853						YFR044C	0.0756672	9.15853	0.0442033	15.6776
YER150W	0.0757259	9.15143						YER150W	0.0757259	9.15143	0.0264406	26.2097
YGR230W	0.0757408	9.14963						YGR230W	0.0757408	9.14963	0.0382753	18.1057
YGL033W	0.0757883	9.14389						YGL033W	0.0757883	9.14389	0.0567612	12.209
YMR260C	0.0758174	9.14039						YMR260C	0.0758174	9.14039	0.0176467	39.2708
YPL059W	0.0759004	9.13039						YPL059W	0.0759004	9.13039	0.0237473	29.1823
YNR005C	0.076018	9.11626						YNR005C	0.076018	9.11626	#VALUE!	#VALUE!
YOL052C-A	0.076032	9.11458						YOL052C-A	0.076032	9.11458	0.0134952	51.3516
YOR265W	0.0761997	9.09452						YOR265W	0.0761997	9.09452	0.00934093	74.1896
YPR063C	0.0762243	9.09159						YPR063C	0.0762243	9.09159	0.0405248	17.1007
YHR041C	0.0762627	9.08701						YHR041C	0.0762627	9.08701	0.0612048	11.3226
YER019C-A	0.0762711	9.08601						YER019C-A	0.0762711	9.08601	0.0290346	23.8681
YLR179C	0.0763318	9.07878						YLR179C	0.0763318	9.07878	0.0352848	19.6402
YFR031C-A	0.0763689	9.07438						YFR031C-A	0.0763689	9.07438	0.0422699	16.3946
YEL039C	0.0766656	9.03926						YEL039C	0.0766656	9.03926	0.0129103	53.6779
YLR293C	0.0767274	9.03198						YLR293C	0.0767274	9.03198	0.0404219	17.1442
YIL011W	0.0769759	9.00282						YIL011W	0.0769759	9.00282	0.0705026	9.82943
YGL200C	0.0770684	8.99202						YGL200C	0.0770684	8.99202	0.0470306	14.7351
YOR053W	0.077081	8.99054						YOR053W	0.077081	8.99054	0.207896	3.3334
YCL033C	0.0770829	8.99033						YCL033C	0.0770829	8.99033	0.00752046	92.1487
YLR395C	0.0770953	8.98888						YLR395C	0.0770953	8.98888	0.0698497	9.9213
YDR447C	0.0771161	8.98645						YDR447C	0.0771161	8.98645	0.0227428	30.4711
YNL114C	0.0772653	8.9691						YNL114C	0.0772653	8.9691	0.0935615	7.40689
YPL048W	0.0772966	8.96547						YPL048W	0.0772966	8.96547	0.0325988	21.2585
YCL035C	0.0775576	8.93529						YCL035C	0.0775576	8.93529	0.0191322	36.2217
YNL178W	0.077615	8.92869						YNL178W	0.077615	8.92869	0.0401103	17.2773
YNL070W	0.0776864	8.92048						YNL070W	0.0776864	8.92048	0.0631511	10.9737
YDL041W	0.07775	8.91319						YDL041W	0.07775	8.91319	#VALUE!	#VALUE!
YOL005C	0.0778032	8.90708						YOL005C	0.0778032	8.90708	0.0142007	48.8003
YBR058C-A	0.0779454	8.89084						YBR058C-A	0.0779454	8.89084	0.0336888	20.5706
YML110C	0.0781855	8.86353						YML110C	0.0781855	8.86353	0.0236035	29.3601
YGR020C	0.0782373	8.85767						YGR020C	0.0782373	8.85767	0.0210629	32.9014
YDR377W	0.0784527	8.83335						YDR377W	0.0784527	8.83335	0.0481346	14.3971
YDR542W	0.0785562	8.82171						YDR542W	0.0785562	8.82171	0.360305	1.92337
YBL111C	0.0786565	8.81046						YBL111C	0.0786565	8.81046	#VALUE!	#VALUE!
Q0143	0.0786635	8.80968						Q0143	0.0786635	8.80968	0.324686	2.13437
YDR509W	0.0786635	8.80968						YDR509W	0.0786635	8.80968	0.578706	1.1975
YDR461C-A	0.0791857	8.75158						YDR461C-A	0.0791857	8.75158	0.014365	48.2421
YJL062W-A	0.0792564	8.74378						YJL062W-A	0.0792564	8.74378	0.0245769	28.1972
YGR037C	0.0792626	8.74309						YGR037C	0.0792626	8.74309	0.0259009	26.7558
YHR157W	0.0792762	8.74159						YHR157W	0.0792762	8.74159	0.081162	8.53848
YGL220W	0.0794046	8.72746						YGL220W	0.0794046	8.72746	0.0387067	17.9039
YMR017W	0.079484	8.71873						YMR017W	0.079484	8.71873	0.0824307	8.40707
YDR276C	0.0796072	8.70525						YDR276C	0.0796072	8.70525	0.0613237	11.3007
YGL012W	0.079848	8.67899						YGL012W	0.079848	8.67899	0.0695156	9.96898
YLR061W	0.0799356	8.66948						YLR061W	0.0799356	8.66948	0.035622	19.4543
YHR049W	0.0801275	8.64871						YHR049W	0.0801275	8.64871	0.0266176	26.0354
YBR230C	0.0801503	8.64626						YBR230C	0.0801503	8.64626	0.0278692	24.8661
YPL010W	0.0802786	8.63244						YPL010W	0.0802786	8.63244	0.0336959	20.5663
YDL158C	0.080332	8.6267						YDL158C	0.080332	8.6267	0.0456545	15.1792
YFL045C	0.0805235	8.60618						YFL045C	0.0805235	8.60618	0.0713917	9.70701
YGR148C	0.0806379	8.59397						YGR148C	0.0806379	8.59397	0.0205075	33.7924
YLR038C	0.0807954	8.57723						YLR038C	0.0807954	8.57723	0.0288254	24.0413
YER145C-A	0.0807984	8.5769						YER145C-A	0.0807984	8.5769	0.334452	2.07205
YER066C-A	0.0808706	8.56925						YER066C-A	0.0808706	8.56925	#VALUE!	#VALUE!
YDR357C	0.0809181	8.56422						YDR357C	0.0809181	8.56422	0.0309385	22.3992
YER014C-A	0.0809451	8.56136						YER014C-A	0.0809451	8.56136	0.166329	4.16644
YHR005C-A	0.0811978	8.53471						YHR005C-A	0.0811978	8.53471	0.0202586	34.2076
YER048C	0.0812116	8.53326						YER048C	0.0812116	8.53326	0.0191355	36.2154
YPR064W	0.0812836	8.5257						YPR064W	0.0812836	8.5257	0.189686	3.6534
YJR077C	0.0813432	8.51946						YJR077C	0.0813432	8.51946	0.0639369	10.8388
YBR285W	0.0813767	8.51595						YBR285W	0.0813767	8.51595	0.0106904	64.8246
YDR158W	0.0815994	8.49271						YDR158W	0.0815994	8.49271	0.0314702	22.0208
YEL059C-A	0.0817206	8.48011						YEL059C-A	0.0817206	8.48011	0.0399164	17.3613
YDL137W	0.0819831	8.45297						YDL137W	0.0819831	8.45297	0.0308338	22.4753
YOR251C	0.0823863	8.41159						YOR251C	0.0823863	8.41159	0.045546	15.2154
YMR009W	0.0824617	8.4039						YMR009W	0.0824617	8.4039	0.0294567	23.5261
YJR087W	0.0826165	8.38816						YJR087W	0.0826165	8.38816	0.1256	5.5175
YOR345C	0.0826787	8.38184						YOR345C	0.0826787	8.38184	0.109637	6.32086
YEL017C-A	0.0826798	8.38173						YEL017C-A	0.0826798	8.38173	0.109949	6.30291
YNL057W	0.0827696	8.37264						YNL057W	0.0827696	8.37264	0.0839958	8.25041
YPR170C	0.0828105	8.3685						YPR170C	0.0828105	8.3685	0.305818	2.26606
YHR054C	0.0829619	8.35323						YHR054C	0.0829619	8.35323	0.0809659	8.55916
YLR447C	0.0829636	8.35306						YLR447C	0.0829636	8.35306	0.0353771	19.5889
YOR020C	0.0833274	8.31659						YOR020C	0.0833274	8.31659	0.013525	51.2383
YHR193C	0.0834662	8.30276						YHR193C	0.0834662	8.30276	0.0172088	40.27
YOR010C	0.0834713	8.30226						YOR010C	0.0834713	8.30226	0.296433	2.3378
YOR276W	0.0835181	8.2976						YOR276W	0.0835181	8.2976	0.0339617	20.4053
YGR086C	0.0836016	8.28931						YGR086C	0.0836016	8.28931	0.0310144	22.3444
YFR033C	0.0836493	8.28459						YFR033C	0.0836493	8.28459	0.0420782	16.4693
YBR099C	0.0843852	8.21234						YBR099C	0.0843852	8.21234	0.399402	1.73509
YOL109W	0.0843893	8.21194						YOL109W	0.0843893	8.21194	0.0345288	20.0702
YKL160W	0.0844825	8.20289						YKL160W	0.0844825	8.20289	0.017908	38.6978
YDR298C	0.0846137	8.19016						YDR298C	0.0846137	8.19016	0.0595318	11.6408
YDR524C-B	0.0846912	8.18267						YDR524C-B	0.0846912	8.18267	0.0732826	9.45655
YLR438W	0.0846941	8.18239						YLR438W	0.0846941	8.18239	0.0341469	20.2947
YOL123W	0.0848269	8.16958						YOL123W	0.0848269	8.16958	0.0598018	11.5883
YIL111W	0.0849111	8.16147						YIL111W	0.0849111	8.16147	0.00728069	95.1832
YAL003W	0.0849634	8.15645						YAL003W	0.0849634	8.15645	0.0536083	12.9271
YLR050C	0.0851193	8.14151						YLR050C	0.0851193	8.14151	0.0645637	10.7336
YDL100C	0.0854843	8.10675						YDL100C	0.0854843	8.10675	0.0200242	34.6082
YER023W	0.0855258	8.10282						YER023W	0.0855258	8.10282	0.0355073	19.5171
YEL026W	0.0855415	8.10133						YEL026W	0.0855415	8.10133	0.0853811	8.11655
YCL057C-A	0.0855771	8.09797						YCL057C-A	0.0855771	8.09797	0.0323492	21.4225
YKL117W	0.0856577	8.09034						YKL117W	0.0856577	8.09034	0.0152195	45.5336
YKR074W	0.0859046	8.06709						YKR074W	0.0859046	8.06709	0.0346293	20.012
YDR322C-A	0.086059	8.05262						YDR322C-A	0.086059	8.05262	0.0370707	18.694
YGR106C	0.0860619	8.05234						YGR106C	0.0860619	8.05234	0.0553558	12.519
YKR040C	0.0861154	8.04734						YKR040C	0.0861154	8.04734	0.0604574	11.4626
YBR035C	0.0863436	8.02607						YBR035C	0.0863436	8.02607	0.0109933	63.0383
Q0250	0.0864691	8.01443						Q0250	0.0864691	8.01443	0.0534673	12.9612
YEL066W	0.0867528	7.98822						YEL066W	0.0867528	7.98822	0.0129432	53.5415
YDL067C	0.0868107	7.98289						YDL067C	0.0868107	7.98289	0.0409992	16.9028
YLR364W	0.0868696	7.97748						YLR364W	0.0868696	7.97748	0.0544051	12.7378
YOL129W	0.087027	7.96304						YOL129W	0.087027	7.96304	0.0588699	11.7717
YMR011W	0.0870688	7.95922						YMR011W	0.0870688	7.95922	#VALUE!	#VALUE!
YKL018C-A	0.0870919	7.95711						YKL018C-A	0.0870919	7.95711	0.0336001	20.6249
YNR064C	0.0871778	7.94927						YNR064C	0.0871778	7.94927	0.093437	7.41676
YDR218C	0.0872688	7.94098						YDR218C	0.0872688	7.94098	0.0320057	21.6524
YJR105W	0.087301	7.93806						YJR105W	0.087301	7.93806	0.0638429	10.8548
YLR287C-A	0.087426	7.9267						YLR287C-A	0.087426	7.9267	0.0259518	26.7033
YGR232W	0.0876591	7.90562						YGR232W	0.0876591	7.90562	0.0336932	20.568
YML022W	0.0878999	7.88397						YML022W	0.0878999	7.88397	0.0743728	9.31792
YGL032C	0.0879626	7.87835						YGL032C	0.0879626	7.87835	0.0362083	19.1393
snR44	0.087994	7.87554						snR44	0.087994	7.87554	0.0652468	10.6212
YMR072W	0.0882593	7.85186						YMR072W	0.0882593	7.85186	0.0258502	26.8083
YKR046C	0.0882811	7.84992						YKR046C	0.0882811	7.84992	0.0450153	15.3947
YPR165W	0.0884132	7.8382						YPR165W	0.0884132	7.8382	0.0323162	21.4444
YBR082C	0.0884815	7.83215						YBR082C	0.0884815	7.83215	0.0206528	33.5548
YML094W	0.0885399	7.82698						YML094W	0.0885399	7.82698	0.0152984	45.2989
YDR171W	0.0886303	7.819						YDR171W	0.0886303	7.819	0.0300663	23.0491
YGL074C	0.0886473	7.8175						YGL074C	0.0886473	7.8175	0.556378	1.24556
YHR071W	0.0888165	7.8026						YHR071W	0.0888165	7.8026	0.0839155	8.2583
YPL275W	0.0888586	7.79891						YPL275W	0.0888586	7.79891	0.0754088	9.18991
YHR001W-A	0.0888657	7.79829						YHR001W-A	0.0888657	7.79829	0.0461912	15.0029
YDR178W	0.0890029	7.78626						YDR178W	0.0890029	7.78626	0.0548949	12.6241
YGR144W	0.0890128	7.78539						YGR144W	0.0890128	7.78539	0.170904	4.05491
YDR210W	0.0890434	7.78272						YDR210W	0.0890434	7.78272	0.0697442	9.93631
YGL245W	0.0894726	7.74539						YGL245W	0.0894726	7.74539	0.0484249	14.3108
YLL042C	0.0895165	7.74159						YLL042C	0.0895165	7.74159	0.0182305	38.0133
YDR182W-A	0.089519	7.74137						YDR182W-A	0.089519	7.74137	0.060157	11.5199
YNR042W	0.0895492	7.73876						YNR042W	0.0895492	7.73876	#VALUE!	#VALUE!
YPR172W	0.089686	7.72696						YPR172W	0.089686	7.72696	0.0145316	47.6893
YER120W	0.0899738	7.70224						YER120W	0.0899738	7.70224	0.0344799	20.0986
YKL084W	0.0900727	7.69378						YKL084W	0.0900727	7.69378	0.0612628	11.3119
YGL135W	0.0901498	7.68721						YGL135W	0.0901498	7.68721	0.0729482	9.49989
YOL026C	0.0902193	7.68128						YOL026C	0.0902193	7.68128	0.0371395	18.6594
YJL196C	0.0902857	7.67563						YJL196C	0.0902857	7.67563	0.0645258	10.7399
YDL082W	0.0902901	7.67526						YDL082W	0.0902901	7.67526	0.0304318	22.7722
YKL156W	0.0902936	7.67496						YKL156W	0.0902936	7.67496	0.0648348	10.6887
YDL078C	0.0903522	7.66998						YDL078C	0.0903522	7.66998	0.0153524	45.1395
YML079W	0.0904674	7.66022						YML079W	0.0904674	7.66022	0.0145228	47.718
YPL197C	0.0904935	7.65801						YPL197C	0.0904935	7.65801	0.171861	4.03233
YLL014W	0.0907457	7.63673						YLL014W	0.0907457	7.63673	0.0633913	10.9321
YER103W	0.0907924	7.6328						YER103W	0.0907924	7.6328	0.0457927	15.1334
YNL028W	0.091194	7.59918						YNL028W	0.091194	7.59918	0.596095	1.16257
YJR020W	0.091431	7.57948						YJR020W	0.091431	7.57948	0.333079	2.08059
YBR111C	0.091524	7.57179						YBR111C	0.091524	7.57179	0.018525	37.4089
YLR171W	0.0916508	7.56131						YLR171W	0.0916508	7.56131	0.136112	5.09141
YGR181W	0.0919308	7.53828						YGR181W	0.0919308	7.53828	0.0309767	22.3717
YGL102C	0.0919419	7.53737						YGL102C	0.0919419	7.53737	0.0785266	8.82504
YEL034C-A	0.0919561	7.53621						YEL034C-A	0.0919561	7.53621	0.0809989	8.55567
YBR076C-A	0.0919658	7.53541						YBR076C-A	0.0919658	7.53541	0.0939324	7.37765
YER050C	0.0920526	7.5283						YER050C	0.0920526	7.5283	0.0233894	29.6289
YEL051W	0.0920881	7.52541						YEL051W	0.0920881	7.52541	0.0150588	46.0195
YGR118W	0.0923123	7.50712						YGR118W	0.0923123	7.50712	0.0276486	25.0646
YLR216C	0.0925465	7.48813						YLR216C	0.0925465	7.48813	0.0131701	52.6193
YCR020C-A	0.0925943	7.48426						YCR020C-A	0.0925943	7.48426	0.0541691	12.7933
YHL001W	0.0928244	7.46571						YHL001W	0.0928244	7.46571	0.0518795	13.3579
YDL066W	0.0928964	7.45993						YDL066W	0.0928964	7.45993	0.0392161	17.6713
YBL091C	0.0928979	7.4598						YBL091C	0.0928979	7.4598	0.0225877	30.6805
YGL037C	0.0929017	7.45949						YGL037C	0.0929017	7.45949	0.0150726	45.9776
YBR117C	0.0929158	7.45837						YBR117C	0.0929158	7.45837	-0.00104456	-663.434
YER131W	0.092988	7.45258						YER131W	0.092988	7.45258	0.0215221	32.1994
YJL007C	0.0931417	7.44027						YJL007C	0.0931417	7.44027	0.0978846	7.07977
YGR244C	0.0931818	7.43707						YGR244C	0.0931818	7.43707	0.0207275	33.4338
YHR087W	0.0932605	7.4308						YHR087W	0.0932605	7.4308	0.00154562	448.363
YFL017W-A	0.0934428	7.4163						YFL017W-A	0.0934428	7.4163	0.048522	14.2822
YOR103C	0.0936716	7.39819						YOR103C	0.0936716	7.39819	0.0529878	13.0785
YEL068C	0.0937335	7.3933						YEL068C	0.0937335	7.3933	0.0502767	13.7837
YHR060W	0.0938219	7.38633						YHR060W	0.0938219	7.38633	0.0179225	38.6664
YLR062C	0.0941847	7.35788						YLR062C	0.0941847	7.35788	0.0832773	8.32159
YPR062W	0.0943004	7.34886						YPR062W	0.0943004	7.34886	0.0327459	21.1629
YGR285C	0.094376	7.34297						YGR285C	0.094376	7.34297	0.0355376	19.5005
YLL026W	0.0943891	7.34195						YLL026W	0.0943891	7.34195	0.0260404	26.6125
YDR471W	0.0944067	7.34058						YDR471W	0.0944067	7.34058	0.0371722	18.643
YIL138C	0.0945182	7.33192						YIL138C	0.0945182	7.33192	0.0168805	41.0532
YGR045C	0.0947009	7.31778						YGR045C	0.0947009	7.31778	0.104951	6.60307
YNR022C	0.0947281	7.31568						YNR022C	0.0947281	7.31568	0.0203222	34.1006
YKL016C	0.0947658	7.31277						YKL016C	0.0947658	7.31277	0.0273722	25.3176
YDR328C	0.0949664	7.29732						YDR328C	0.0949664	7.29732	0.0177569	39.027
YER096W	0.0950792	7.28866						YER096W	0.0950792	7.28866	0.19365	3.57861
YLL047W	0.0952988	7.27186						YLL047W	0.0952988	7.27186	0.135184	5.12634
YDL050C	0.0954698	7.25884						YDL050C	0.0954698	7.25884	#VALUE!	#VALUE!
YFR049W	0.0955321	7.2541						YFR049W	0.0955321	7.2541	0.0208862	33.1797
YNL270C	0.0956448	7.24556						YNL270C	0.0956448	7.24556	0.150363	4.60885
YIL156W-A	0.0957148	7.24026						YIL156W-A	0.0957148	7.24026	0.108839	6.3672
YKR014C	0.0957556	7.23717						YKR014C	0.0957556	7.23717	0.0342966	20.2061
YDR223W	0.0958455	7.23038						YDR223W	0.0958455	7.23038	0.0745112	9.30062
YOR007C	0.0958965	7.22654						YOR007C	0.0958965	7.22654	0.017909	38.6957
YOL139C	0.0959149	7.22516						YOL139C	0.0959149	7.22516	0.0430008	16.116
YDL064W	0.0959548	7.22215						YDL064W	0.0959548	7.22215	0.0455177	15.2248
YMR244C-A	0.0959599	7.22177						YMR244C-A	0.0959599	7.22177	0.0400825	17.2894
YER003C	0.0959883	7.21963						YER003C	0.0959883	7.21963	0.0434084	15.9647
YML081C-A	0.0960998	7.21125						YML081C-A	0.0960998	7.21125	0.0509712	13.5959
YER097W	0.0964073	7.18825						YER097W	0.0964073	7.18825	0.282442	2.4536
YPR052C	0.0964363	7.18609						YPR052C	0.0964363	7.18609	0.0530636	13.0598
YER146W	0.096536	7.17867						YER146W	0.096536	7.17867	0.0301622	22.9758
YIL024C	0.0967704	7.16128						YIL024C	0.0967704	7.16128	0.0585809	11.8298
YLR327C	0.0968336	7.15661						YLR327C	0.0968336	7.15661	0.0386083	17.9495
YNR014W	0.0972254	7.12777						YNR014W	0.0972254	7.12777	0.087457	7.92389
YOR190W	0.0973091	7.12164						YOR190W	0.0973091	7.12164	0.328847	2.10736
YAL044C	0.0975488	7.10414						YAL044C	0.0975488	7.10414	0.0199716	34.6993
YOR027W	0.0976605	7.09601						YOR027W	0.0976605	7.09601	0.0276871	25.0297
YNL093W	0.0976741	7.09502						YNL093W	0.0976741	7.09502	0.0450282	15.3903
YKR066C	0.0977377	7.0904						YKR066C	0.0977377	7.0904	0.0376022	18.4298
YBR052C	0.0977432	7.09001						YBR052C	0.0977432	7.09001	0.014079	49.2221
YML101C	0.09779	7.08662						YML101C	0.09779	7.08662	0.0381902	18.146
YDR327W	0.0978324	7.08355						YDR327W	0.0978324	7.08355	0.305567	2.26792
YPL136W	0.0978479	7.08242						YPL136W	0.0978479	7.08242	0.0686231	10.0986
YHR069C-A	0.0979122	7.07777						YHR069C-A	0.0979122	7.07777	0.0966897	7.16726
YDR510W	0.0980041	7.07113						YDR510W	0.0980041	7.07113	0.0176841	39.1878
YCR004C	0.0981733	7.05895						YCR004C	0.0981733	7.05895	0.0327523	21.1588
YLR146W-A	0.0981919	7.05761						YLR146W-A	0.0981919	7.05761	0.0392876	17.6391
YPL185W	0.0982496	7.05347						YPL185W	0.0982496	7.05347	0.0346995	19.9715
YMR194C-A	0.0982685	7.05211						YMR194C-A	0.0982685	7.05211	0.0609973	11.3612
YDR379C-A	0.0982974	7.05004						YDR379C-A	0.0982974	7.05004	0.0284812	24.3318
YMR186W	0.0983898	7.04341						YMR186W	0.0983898	7.04341	#VALUE!	#VALUE!
YOR215C	0.0984351	7.04017						YOR215C	0.0984351	7.04017	0.0205178	33.7755
YKL141W	0.0986408	7.02549						YKL141W	0.0986408	7.02549	0.061824	11.2092
YMR286W	0.0986443	7.02524						YMR286W	0.0986443	7.02524	0.0347839	19.923
YPL240C	0.098708	7.0207						YPL240C	0.098708	7.0207	0.00856283	80.9312
YER058W	0.0988862	7.00806						YER058W	0.0988862	7.00806	0.0167788	41.3021
YBR268W	0.0989141	7.00608						YBR268W	0.0989141	7.00608	0.019354	35.8065
YGL118C	0.0989356	7.00456						YGL118C	0.0989356	7.00456	0.0987899	7.01489
YJL151C	0.098995	7.00035						YJL151C	0.098995	7.00035	0.0339298	20.4245
YDL079C	0.0990198	6.9986						YDL079C	0.0990198	6.9986	0.0489881	14.1463
YJL167W	0.0992512	6.98228						YJL167W	0.0992512	6.98228	0.0230737	30.0342
YBR286W	0.0995628	6.96043						YBR286W	0.0995628	6.96043	0.0327368	21.1689
YMR052C-A	0.0997285	6.94887						YMR052C-A	0.0997285	6.94887	#VALUE!	#VALUE!
YGL231C	0.100014	6.92904						YGL231C	0.100014	6.92904	0.0220811	31.3843
YDL075W	0.100212	6.91534						YDL075W	0.100212	6.91534	0.0233385	29.6934
YLR178C	0.100235	6.91376						YLR178C	0.100235	6.91376	0.00487465	142.164
YGR142W	0.100266	6.91159						YGR142W	0.100266	6.91159	0.0963628	7.19157
YOR323C	0.100613	6.88779						YOR323C	0.100613	6.88779	0.0218887	31.6601
YKL066W	0.101069	6.85668						YKL066W	0.101069	6.85668	0.0466153	14.8664
YDR519W	0.101131	6.85253						YDR519W	0.101131	6.85253	0.0634114	10.9286
YDL110C	0.101386	6.83526						YDL110C	0.101386	6.83526	0.0257307	26.9328
YMR225C	0.10139	6.83498						YMR225C	0.10139	6.83498	0.0245667	28.2089
YLR294C	0.101997	6.79431						YLR294C	0.101997	6.79431	0.0326535	21.2229
YGL221C	0.102299	6.77425						YGL221C	0.102299	6.77425	0.0180182	38.4611
YDR095C	0.102479	6.76237						YDR095C	0.102479	6.76237	0.142753	4.85455
YOR232W	0.102694	6.74823						YOR232W	0.102694	6.74823	0.018253	37.9664
YLR004C	0.10276	6.74384						YLR004C	0.10276	6.74384	0.850558	0.81476
YOL133W	0.102936	6.73234						YOL133W	0.102936	6.73234	0.0332391	20.8489
YBR067C	0.103285	6.70962						YBR067C	0.103285	6.70962	0.0719439	9.6325
YML001W	0.103332	6.70656						YML001W	0.103332	6.70656	0.0363956	19.0408
snR73	0.103399	6.70222						snR73	0.103399	6.70222	0.137514	5.03948
YCR024C-B	0.103532	6.69355						YCR024C-B	0.103532	6.69355	0.0890998	7.7778
YGR206W	0.103589	6.6899						YGR206W	0.103589	6.6899	0.0436483	15.8769
YLR351C	0.103633	6.68708						YLR351C	0.103633	6.68708	0.0345116	20.0802
YBR072W	0.103633	6.68707						YBR072W	0.103633	6.68707	-0.00322468	-214.905
YKL006C-A	0.103682	6.6839						YKL006C-A	0.103682	6.6839	0.0281278	24.6376
YAL033W	0.103804	6.67601						YAL033W	0.103804	6.67601	0.025609	27.0608
YBR149W	0.103908	6.66934						YBR149W	0.103908	6.66934	0.0181206	38.2437
YJL172W	0.104028	6.66167						YJL172W	0.104028	6.66167	0.0616463	11.2416
YPR020W	0.104043	6.66073						YPR020W	0.104043	6.66073	0.0382622	18.1119
YNR062C	0.104204	6.65041						YNR062C	0.104204	6.65041	0.192997	3.59072
YBR085C-A	0.104234	6.64847						YBR085C-A	0.104234	6.64847	0.027641	25.0715
YDR487C	0.104439	6.63548						YDR487C	0.104439	6.63548	0.0379059	18.2821
YMR150C	0.1045	6.63155						YMR150C	0.1045	6.63155	0.0468774	14.7832
YHR043C	0.104506	6.63117						YHR043C	0.104506	6.63117	0.0207101	33.4619
YFR017C	0.104544	6.62877						YFR017C	0.104544	6.62877	0.0392257	17.667
YKL033W-A	0.104728	6.61713						YKL033W-A	0.104728	6.61713	0.0459438	15.0837
YAL005C	0.104831	6.61063						YAL005C	0.104831	6.61063	0.0207721	33.362
YCR097W	0.10512	6.59248						YCR097W	0.10512	6.59248	0.0224128	30.9198
YML074C	0.105281	6.58241						YML074C	0.105281	6.58241	0.0157986	43.8646
YLR437C	0.105478	6.57011						YLR437C	0.105478	6.57011	0.0632486	10.9568
YLL009C	0.105642	6.55987						YLL009C	0.105642	6.55987	0.00544208	127.341
YIL064W	0.105706	6.55591						YIL064W	0.105706	6.55591	0.0493258	14.0495
YDR342C	0.105736	6.55406						YDR342C	0.105736	6.55406	#VALUE!	#VALUE!
YOR384W	0.105778	6.55144						YOR384W	0.105778	6.55144	0.212374	3.26311
YDL130W-A	0.105839	6.54765						YDL130W-A	0.105839	6.54765	0.0163722	42.3277
YOR150W	0.105853	6.5468						YOR150W	0.105853	6.5468	0.0292353	23.7043
YKL142W	0.105923	6.54251						YKL142W	0.105923	6.54251	0.00866203	80.0043
YDL192W	0.106022	6.53637						YDL192W	0.106022	6.53637	0.0369212	18.7697
YJR069C	0.106043	6.5351						YJR069C	0.106043	6.5351	0.0433726	15.9778
YDR258C	0.106047	6.53486						YDR258C	0.106047	6.53486	0.0388702	17.8286
YGL106W	0.106228	6.5237						YGL106W	0.106228	6.5237	0.0325335	21.3011
YBL102W	0.106349	6.51631						YBL102W	0.106349	6.51631	0.0719137	9.63654
YGL068W	0.106439	6.51075						YGL068W	0.106439	6.51075	0.0187252	37.009
YDR512C	0.106503	6.50685						YDR512C	0.106503	6.50685	0.0317364	21.8361
YJR048W	0.106517	6.50601						YJR048W	0.106517	6.50601	0.0278863	24.8509
YOR183W	0.10665	6.4979						YOR183W	0.10665	6.4979	0.0724963	9.5591
YLR200W	0.106659	6.49733						YLR200W	0.106659	6.49733	0.0239017	28.9938
YMR030W-A	0.106958	6.47918						YMR030W-A	0.106958	6.47918	0.0770615	8.99282
YDL084W	0.10697	6.47845						YDL084W	0.10697	6.47845	0.0580426	11.9395
YBR206W	0.107013	6.47584						YBR206W	0.107013	6.47584	0.0615342	11.262
YDR071C	0.107022	6.47532						YDR071C	0.107022	6.47532	0.0277426	24.9797
YJR025C	0.107175	6.46603						YJR025C	0.107175	6.46603	0.0191009	36.281
YAL049C	0.107248	6.46168						YAL049C	0.107248	6.46168	0.0328006	21.1276
YIL087C	0.107305	6.45822						YIL087C	0.107305	6.45822	0.0474095	14.6173
YAR035W	0.107316	6.45755						YAR035W	0.107316	6.45755	0.0688932	10.059
YHR051W	0.10751	6.44589						YHR051W	0.10751	6.44589	0.0524297	13.2177
YPL025C	0.107565	6.44261						YPL025C	0.107565	6.44261	0.214179	3.23561
YJL179W	0.108132	6.40883						YJL179W	0.108132	6.40883	0.0221347	31.3083
YGL165C	0.108186	6.40566						YGL165C	0.108186	6.40566	#VALUE!	#VALUE!
YLR390W	0.108335	6.39685						YLR390W	0.108335	6.39685	0.0438	15.8219
YDL114W	0.108335	6.39683						YDL114W	0.108335	6.39683	#VALUE!	#VALUE!
YNL226W	0.108352	6.39584						YNL226W	0.108352	6.39584	0.0963558	7.19209
YDL046W	0.108428	6.39136						YDL046W	0.108428	6.39136	0.0682364	10.1559
YPR133W-A	0.108543	6.38455						YPR133W-A	0.108543	6.38455	0.0725264	9.55514
YDR486C	0.108653	6.37809						YDR486C	0.108653	6.37809	0.0253125	27.3778
YNL175C	0.108658	6.37781						YNL175C	0.108658	6.37781	0.0523918	13.2273
YLR356W	0.108686	6.37615						YLR356W	0.108686	6.37615	0.0353291	19.6156
YJR034W	0.108716	6.37443						YJR034W	0.108716	6.37443	0.0269473	25.7169
YKR049C	0.108812	6.36877						YKR049C	0.108812	6.36877	0.0282562	24.5256
YEL020W-A	0.10886	6.36599						YEL020W-A	0.10886	6.36599	0.027505	25.1955
YBL099W	0.108976	6.3592						YBL099W	0.108976	6.3592	0.0966557	7.16978
YMR123W	0.109044	6.35522						YMR123W	0.109044	6.35522	0.0643091	10.7761
YFR011C	0.10913	6.35021						YFR011C	0.10913	6.35021	0.0222	31.2162
YMR321C	0.109237	6.34399						YMR321C	0.109237	6.34399	-0.00429072	-161.511
YER004W	0.109304	6.3401						YER004W	0.109304	6.3401	0.0548043	12.645
YCR022C	0.109682	6.31827						YCR022C	0.109682	6.31827	0.191135	3.6257
YBL029C-A	0.109706	6.31686						YBL029C-A	0.109706	6.31686	0.0601197	11.527
YHR057C	0.110162	6.29074						YHR057C	0.110162	6.29074	0.0487484	14.2158
YDR504C	0.110433	6.27528						YDR504C	0.110433	6.27528	0.169787	4.08158
YJL144W	0.110494	6.27184						YJL144W	0.110494	6.27184	0.066955	10.3502
YLR111W	0.110568	6.26762						YLR111W	0.110568	6.26762	0.264738	2.61769
YLL062C	0.110584	6.26675						YLL062C	0.110584	6.26675	0.0191536	36.1811
YDR100W	0.110596	6.26602						YDR100W	0.110596	6.26602	0.0568075	12.1991
YOR357C	0.110674	6.26165						YOR357C	0.110674	6.26165	0.0425636	16.2815
YCR105W	0.110714	6.25937						YCR105W	0.110714	6.25937	0.0610696	11.3477
YDL135C	0.11073	6.25848						YDL135C	0.11073	6.25848	0.0266886	25.9662
YCR020C	0.11093	6.24716						YCR020C	0.11093	6.24716	0.227105	3.05145
YKL013C	0.111004	6.24303						YKL013C	0.111004	6.24303	0.03578	19.3684
YMR297W	0.111079	6.23878						YMR297W	0.111079	6.23878	0.0457377	15.1516
YLR112W	0.111162	6.23414						YLR112W	0.111162	6.23414	0.115827	5.98307
YLR054C	0.111268	6.22822						YLR054C	0.111268	6.22822	0.0566469	12.2337
YMR191W	0.111272	6.228						YMR191W	0.111272	6.228	0.0791802	8.75219
YIL060W	0.111302	6.22628						YIL060W	0.111302	6.22628	0.0890739	7.78006
YNL281W	0.111393	6.22123						YNL281W	0.111393	6.22123	0.0457695	15.1411
YOL085W-A	0.111437	6.21877						YOL085W-A	0.111437	6.21877	0.18209	3.8058
YCR075W-A	0.111501	6.2152						YCR075W-A	0.111501	6.2152	0.0505133	13.7192
YIR022W	0.111609	6.20916						YIR022W	0.111609	6.20916	0.0454187	15.258
snR18	0.111662	6.20623						snR18	0.111662	6.20623	0.0856901	8.08728
YNL149C	0.111708	6.20366						YNL149C	0.111708	6.20366	0.0355672	19.4842
YCL050C	0.111771	6.20015						YCL050C	0.111771	6.20015	0.0233167	29.7211
YKL214C	0.11188	6.19414						YKL214C	0.11188	6.19414	0.0303222	22.8545
YFL038C	0.112135	6.18006						YFL038C	0.112135	6.18006	0.025956	26.699
YNL147W	0.112198	6.1766						YNL147W	0.112198	6.1766	0.0272107	25.4679
YDR098C	0.11224	6.17425						YDR098C	0.11224	6.17425	0.0206592	33.5443
YOR222W	0.112241	6.17424						YOR222W	0.112241	6.17424	0.042968	16.1283
YGR228W	0.112295	6.17127						YGR228W	0.112295	6.17127	0.179821	3.85384
YFL005W	0.112378	6.16668						YFL005W	0.112378	6.16668	0.0379334	18.2689
snR72	0.112412	6.16485						snR72	0.112412	6.16485	0.0485648	14.2696
YOR072W	0.112617	6.15362						YOR072W	0.112617	6.15362	0.338774	2.04561
YNL013C	0.112866	6.14004						YNL013C	0.112866	6.14004	0.206948	3.34866
YCR060W	0.113031	6.13108						YCR060W	0.113031	6.13108	0.0372377	18.6102
YHL034C	0.113089	6.12793						YHL034C	0.113089	6.12793	0.0276568	25.0572
YBR039W	0.113113	6.12663						YBR039W	0.113113	6.12663	0.0387227	17.8965
YLR172C	0.113176	6.12323						YLR172C	0.113176	6.12323	0.0359104	19.2981
YDR157W	0.11352	6.10463						YDR157W	0.11352	6.10463	0.0964267	7.18681
YGR182C	0.113772	6.09111						YGR182C	0.113772	6.09111	0.0811975	8.53474
YJL028W	0.113814	6.08886						YJL028W	0.113814	6.08886	0.123243	5.62303
YDR363W-A	0.114006	6.07863						YDR363W-A	0.114006	6.07863	0.0325424	21.2953
YLR268W	0.114152	6.07083						YLR268W	0.114152	6.07083	0.0509644	13.5977
YJR114W	0.114177	6.0695						YJR114W	0.114177	6.0695	0.0726821	9.53467
YHR138C	0.114242	6.06606						YHR138C	0.114242	6.06606	0.0312099	22.2045
YGR001C	0.11425	6.06567						YGR001C	0.11425	6.06567	0.0446631	15.5162
YHR121W	0.114353	6.0602						YHR121W	0.114353	6.0602	0.0361935	19.1471
YOL102C	0.114364	6.05961						YOL102C	0.114364	6.05961	0.0322837	21.466
YDR381C-A	0.114386	6.05842						YDR381C-A	0.114386	6.05842	0.0252324	27.4647
YOR099W	0.114636	6.04521						YOR099W	0.114636	6.04521	0.0917152	7.556
YOR163W	0.114894	6.03164						YOR163W	0.114894	6.03164	0.0287847	24.0753
YGR293C	0.114916	6.03051						YGR293C	0.114916	6.03051	0.138134	5.01687
YHR100C	0.114944	6.02904						YHR100C	0.114944	6.02904	0.0549449	12.6126
YLR229C	0.114964	6.02796						YLR229C	0.114964	6.02796	0.0772674	8.96886
YNL255C	0.115215	6.01485						YNL255C	0.115215	6.01485	0.0426939	16.2318
YPR166C	0.115241	6.01349						YPR166C	0.115241	6.01349	0.0342719	20.2206
YPL078C	0.115252	6.0129						YPL078C	0.115252	6.0129	0.0396124	17.4945
YPL004C	0.115273	6.01184						YPL004C	0.115273	6.01184	0.0404474	17.1333
YPR012W	0.115285	6.0112						YPR012W	0.115285	6.0112	0.242012	2.8635
YCR024C-A	0.115492	6.0004						YCR024C-A	0.115492	6.0004	0.0629657	11.006
YGL087C	0.115506	5.99968						YGL087C	0.115506	5.99968	0.0229494	30.1968
YOR021C	0.11558	5.99583						YOR021C	0.11558	5.99583	0.0362249	19.1305
YGR043C	0.115763	5.98639						YGR043C	0.115763	5.98639	0.0169181	40.962
YOR198C	0.115795	5.98472						YOR198C	0.115795	5.98472	0.0584476	11.8568
YBL098W	0.115801	5.98443						YBL098W	0.115801	5.98443	0.0659993	10.5001
YHR093W	0.115903	5.97915						YHR093W	0.115903	5.97915	0.745506	0.92957
YJL153C	0.11598	5.97516						YJL153C	0.11598	5.97516	0.0981681	7.05932
YKL026C	0.116072	5.97045						YKL026C	0.116072	5.97045	0.0951368	7.28424
YGR050C	0.116255	5.96105						YGR050C	0.116255	5.96105	0.0719194	9.63578
YIL041W	0.116263	5.96064						YIL041W	0.116263	5.96064	0.0257222	26.9417
YLR027C	0.116392	5.95404						YLR027C	0.116392	5.95404	0.0381077	18.1853
YDR226W	0.11646	5.95056						YDR226W	0.11646	5.95056	0.032508	21.3178
YJL068C	0.11656	5.94542						YJL068C	0.11656	5.94542	0.0209585	33.0654
YNL044W	0.116562	5.94533						YNL044W	0.116562	5.94533	0.0953924	7.26473
YJL191W	0.116698	5.93839						YJL191W	0.116698	5.93839	0.0434143	15.9625
YFR032C-B	0.116888	5.92876						YFR032C-B	0.116888	5.92876	0.285766	2.42506
YGR201C	0.116915	5.92738						YGR201C	0.116915	5.92738	0.0560859	12.356
YDR023W	0.11692	5.92713						YDR023W	0.11692	5.92713	0.0394598	17.5622
YOR020W-A	0.117048	5.92063						YOR020W-A	0.117048	5.92063	0.0349893	19.8061
YNL306W	0.117156	5.91518						YNL306W	0.117156	5.91518	0.036712	18.8766
YNR036C	0.117303	5.90777						YNR036C	0.117303	5.90777	0.0382632	18.1114
YDR381W	0.11736	5.90493						YDR381W	0.11736	5.90493	0.0585252	11.841
YGR284C	0.117413	5.90222						YGR284C	0.117413	5.90222	0.0832756	8.32176
YGL054C	0.117613	5.89219						YGL054C	0.117613	5.89219	0.0797328	8.69153
YKR015C	0.117625	5.89159						YKR015C	0.117625	5.89159	0.159643	4.34094
YKL150W	0.117763	5.88468						YKL150W	0.117763	5.88468	0.02144	32.3228
YFL010C	0.117837	5.88101						YFL010C	0.117837	5.88101	0.0241878	28.6508
YBL071C	0.117938	5.87595						YBL071C	0.117938	5.87595	0.101152	6.85108
YLR155C	0.117955	5.8751						YLR155C	0.117955	5.8751	0.0961736	7.20572
YLR157C	0.117955	5.8751						YLR157C	0.117955	5.8751	0.0961736	7.20572
YLR158C	0.117955	5.8751						YLR158C	0.117955	5.8751	0.0961736	7.20572
YLR160C	0.117955	5.8751						YLR160C	0.117955	5.8751	0.0961736	7.20572
YEL003W	0.118017	5.87204						YEL003W	0.118017	5.87204	0.0143188	48.3979
YOL091W	0.118032	5.87127						YOL091W	0.118032	5.87127	0.152791	4.53562
YFR001W	0.118162	5.86481						YFR001W	0.118162	5.86481	0.0325941	21.2615
YDR215C	0.11827	5.85946						YDR215C	0.11827	5.85946	0.0792723	8.74202
YLR367W	0.118277	5.85911						YLR367W	0.118277	5.85911	0.0665982	10.4057
YDL186W	0.118555	5.84541						YDL186W	0.118555	5.84541	0.111397	6.22097
YGR215W	0.118651	5.84065						YGR215W	0.118651	5.84065	0.0245873	28.1853
YGR275W	0.118801	5.83329						YGR275W	0.118801	5.83329	0.0177191	39.1103
YGL204C	0.118919	5.82751						YGL204C	0.118919	5.82751	0.126199	5.49133
YLR168C	0.118944	5.82628						YLR168C	0.118944	5.82628	0.054902	12.6225
YDR177W	0.119463	5.80096						YDR177W	0.119463	5.80096	0.0434712	15.9416
YFL031W	0.119575	5.79553						YFL031W	0.119575	5.79553	0.105656	6.55905
YLR109W	0.119732	5.78795						YLR109W	0.119732	5.78795	0.0264759	26.1748
YLR037C	0.119773	5.78595						YLR037C	0.119773	5.78595	0.64712	1.0709
YDR084C	0.119857	5.7819						YDR084C	0.119857	5.7819	0.0808658	8.56976
YPR148C	0.119961	5.77689						YPR148C	0.119961	5.77689	0.0229603	30.1825
YPR149W	0.119964	5.77673						YPR149W	0.119964	5.77673	0.0942056	7.35625
YDR476C	0.120014	5.77431						YDR476C	0.120014	5.77431	0.0624645	11.0943
YJR017C	0.12009	5.77068						YJR017C	0.12009	5.77068	0.0306145	22.6363
YCL048W	0.12013	5.76877						YCL048W	0.12013	5.76877	0.00505335	137.137
YBL003C	0.120227	5.76411						YBL003C	0.120227	5.76411	0.0645788	10.7311
YOR082C	0.120375	5.75701						YOR082C	0.120375	5.75701	0.337199	2.05517
YJL161W	0.120434	5.7542						YJL161W	0.120434	5.7542	0.0283982	24.403
YCR046C	0.120556	5.74838						YCR046C	0.120556	5.74838	0.0162759	42.5784
YNL195C	0.120645	5.74411						YNL195C	0.120645	5.74411	0.0403586	17.1711
YDR031W	0.120721	5.74052						YDR031W	0.120721	5.74052	0.0273407	25.3468
YPR151C	0.120848	5.73448						YPR151C	0.120848	5.73448	0.0317009	21.8606
YHR163W	0.121019	5.72637						YHR163W	0.121019	5.72637	0.0594299	11.6608
YNL244C	0.121036	5.72555						YNL244C	0.121036	5.72555	0.0875401	7.91637
YDR092W	0.121178	5.71884						YDR092W	0.121178	5.71884	0.0335595	20.6499
YGR174C	0.121188	5.71837						YGR174C	0.121188	5.71837	0.0308103	22.4924
YBR234C	0.121353	5.71061						YBR234C	0.121353	5.71061	0.0475203	14.5832
YIL157C	0.121414	5.70776						YIL157C	0.121414	5.70776	0.0310863	22.2928
YPR158W	0.121643	5.697						YPR158W	0.121643	5.697	0.106926	6.48115
YIR017W-A	0.121732	5.69284						YIR017W-A	0.121732	5.69284	0.157689	4.39473
YCR090C	0.121916	5.68424						YCR090C	0.121916	5.68424	0.0421138	16.4554
YCL021W-A	0.122081	5.67654						YCL021W-A	0.122081	5.67654	0.13645	5.0788
YIL062C	0.122456	5.65919						YIL062C	0.122456	5.65919	0.0241668	28.6757
YDR214W	0.122698	5.648						YDR214W	0.122698	5.648	0.0498435	13.9035
YNR037C	0.122702	5.64784						YNR037C	0.122702	5.64784	0.0204399	33.9043
YER071C	0.122995	5.63437						YER071C	0.122995	5.63437	0.0333504	20.7794
YDR056C	0.123352	5.61809						YDR056C	0.123352	5.61809	0.0308612	22.4553
YJR112W-A	0.12336	5.61772						YJR112W-A	0.12336	5.61772	0.056745	12.2125
YDR378C	0.123426	5.61469						YDR378C	0.123426	5.61469	0.0474924	14.5918
YGL187C	0.123468	5.6128						YGL187C	0.123468	5.6128	0.0684568	10.1232
YER031C	0.123595	5.60701						YER031C	0.123595	5.60701	0.0425322	16.2935
YOR280C	0.123779	5.59867						YOR280C	0.123779	5.59867	0.032977	21.0146
YGR130C	0.12386	5.59505						YGR130C	0.12386	5.59505	0.0607084	11.4152
YIL065C	0.124399	5.57078						YIL065C	0.124399	5.57078	0.0305481	22.6856
YIL076W	0.124463	5.5679						YIL076W	0.124463	5.5679	0.0279356	24.807
YGR008C	0.124499	5.56631						YGR008C	0.124499	5.56631	0.029216	23.7199
YNL173C	0.124548	5.56414						YNL173C	0.124548	5.56414	0.0408546	16.9626
YDR286C	0.124559	5.56362						YDR286C	0.124559	5.56362	0.0436478	15.8771
snR66	0.124604	5.56164						snR66	0.124604	5.56164	0.0724929	9.55956
YDR388W	0.124762	5.55459						YDR388W	0.124762	5.55459	0.0413101	16.7755
YPR188C	0.124783	5.55363						YPR188C	0.124783	5.55363	0.0230925	30.0098
YHR052W-A	0.124855	5.55044						YHR052W-A	0.124855	5.55044	0.114889	6.03192
YHR054W-A	0.124855	5.55044						YHR054W-A	0.124855	5.55044	0.114889	6.03192
YLR279W	0.124871	5.54972						YLR279W	0.124871	5.54972	0.0970192	7.14291
YHR160C	0.125082	5.54037						YHR160C	0.125082	5.54037	0.0482315	14.3682
YAL007C	0.125111	5.53907						YAL007C	0.125111	5.53907	0.0537179	12.9007
YDR320C-A	0.125121	5.53866						YDR320C-A	0.125121	5.53866	0.0622416	11.134
YDR119W-A	0.125137	5.53794						YDR119W-A	0.125137	5.53794	0.0807885	8.57795
YDR079C-A	0.125304	5.53057						YDR079C-A	0.125304	5.53057	0.0404859	17.1171
YBL059C-A	0.125369	5.52769						YBL059C-A	0.125369	5.52769	0.0163077	42.4952
Q0158	0.125445	5.52432						Q0158	0.125445	5.52432	0.0635628	10.9026
YLL018C	0.125527	5.52071						YLL018C	0.125527	5.52071	0.035348	19.6051
YOR327C	0.125617	5.51676						YOR327C	0.125617	5.51676	0.0295316	23.4664
YBR255C-A	0.125624	5.51646						YBR255C-A	0.125624	5.51646	0.0655212	10.5767
YKL053C-A	0.125624	5.51645						YKL053C-A	0.125624	5.51645	0.031872	21.7432
YOR100C	0.125676	5.51417						YOR100C	0.125676	5.51417	0.0776146	8.92873
YLR295C	0.126062	5.49731						YLR295C	0.126062	5.49731	0.0534493	12.9656
YFL018C	0.126093	5.49593						YFL018C	0.126093	5.49593	0.0326276	21.2397
YIL016W	0.126189	5.49178						YIL016W	0.126189	5.49178	0.039479	17.5536
YDR149C	0.126244	5.48935						YDR149C	0.126244	5.48935	0.701999	0.987181
YAL008W	0.126352	5.48468						YAL008W	0.126352	5.48468	0.0151543	45.7297
YGR209C	0.126567	5.47537						YGR209C	0.126567	5.47537	0.0448632	15.447
YMR184W	0.126596	5.4741						YMR184W	0.126596	5.4741	0.0453247	15.2897
YJR010C-A	0.126645	5.47197						YJR010C-A	0.126645	5.47197	0.064921	10.6745
YER158W-A	0.126767	5.46672						YER158W-A	0.126767	5.46672	0.174727	3.96619
YJL035C	0.126773	5.46648						YJL035C	0.126773	5.46648	0.0760503	9.11239
YKR085C	0.126804	5.46514						YKR085C	0.126804	5.46514	0.0250019	27.7179
YIL010W	0.126924	5.45996						YIL010W	0.126924	5.45996	0.031251	22.1753
YPL273W	0.127052	5.45445						YPL273W	0.127052	5.45445	0.0655246	10.5762
YLR421C	0.127081	5.45322						YLR421C	0.127081	5.45322	0.0429872	16.1211
YLL025W	0.127101	5.45234						YLL025W	0.127101	5.45234	0.126887	5.46157
YPL118W	0.127423	5.43859						YPL118W	0.127423	5.43859	0.03662	18.9241
YBR090C	0.1275	5.4353						YBR090C	0.1275	5.4353	0.0561856	12.3341
YGR167W	0.127501	5.43524						YGR167W	0.127501	5.43524	0.0250049	27.7146
YBR292C	0.127505	5.43508						YBR292C	0.127505	5.43508	#VALUE!	#VALUE!
YFR003C	0.127627	5.4299						YFR003C	0.127627	5.4299	0.037084	18.6873
YLR354C	0.127767	5.42394						YLR354C	0.127767	5.42394	0.0340056	20.379
YMR173W-A	0.127856	5.42017						YMR173W-A	0.127856	5.42017	0.00899882	77.0101
YBR162W-A	0.128245	5.40372						YBR162W-A	0.128245	5.40372	0.0824268	8.40746
YKL069W	0.128252	5.40342						YKL069W	0.128252	5.40342	0.0337335	20.5434
YPL028W	0.128414	5.39662						YPL028W	0.128414	5.39662	0.0533762	12.9833
YMR183C	0.128437	5.39566						YMR183C	0.128437	5.39566	0.0544515	12.7269
YDL086W	0.12845	5.39508						YDL086W	0.12845	5.39508	0.0326048	21.2545
YIR036C	0.128568	5.39015						YIR036C	0.128568	5.39015	0.0305742	22.6662
YIL057C	0.12859	5.38922						YIL057C	0.12859	5.38922	#VALUE!	#VALUE!
YGL182C	0.128639	5.38717						YGL182C	0.128639	5.38717	0.0936308	7.40141
YKL196C	0.128673	5.38573						YKL196C	0.128673	5.38573	0.0441466	15.6977
YPR037C	0.128924	5.37526						YPR037C	0.128924	5.37526	0.0517609	13.3885
YLR285W	0.129465	5.35281						YLR285W	0.129465	5.35281	0.0379832	18.2449
YLR101C	0.129627	5.34613						YLR101C	0.129627	5.34613	#VALUE!	#VALUE!
YML106W	0.129629	5.34602						YML106W	0.129629	5.34602	0.111967	6.1893
YDL214C	0.129658	5.34483						YDL214C	0.129658	5.34483	0.106753	6.49164
YIL154C	0.129806	5.33875						YIL154C	0.129806	5.33875	0.0319105	21.717
YLR137W	0.130088	5.32717						YLR137W	0.130088	5.32717	0.0352027	19.686
YOR187W	0.130161	5.32419						YOR187W	0.130161	5.32419	0.041495	16.7008
YOR367W	0.130207	5.32229						YOR367W	0.130207	5.32229	0.0357067	19.4081
YFL041W-A	0.130274	5.31956						YFL041W-A	0.130274	5.31956	1.20553	0.57485
YOR234C	0.130308	5.31819						YOR234C	0.130308	5.31819	0.0459606	15.0781
YEL002C	0.130315	5.31789						YEL002C	0.130315	5.31789	0.0756883	9.15597
YNL333W	0.13036	5.31603						YNL333W	0.13036	5.31603	0.0732786	9.45706
YDR433W	0.130394	5.31465						YDR433W	0.130394	5.31465	0.0464114	14.9317
YGL138C	0.130405	5.31422						YGL138C	0.130405	5.31422	0.203129	3.41163
Q0130	0.130514	5.30976						Q0130	0.130514	5.30976	0.0523235	13.2445
YGR135W	0.13066	5.30383						YGR135W	0.13066	5.30383	0.0218134	31.7695
YPL232W	0.130691	5.30257						YPL232W	0.130691	5.30257	0.0425665	16.2804
YKL067W	0.130729	5.30102						YKL067W	0.130729	5.30102	0.0401049	17.2797
YDR526C	0.130862	5.29566						YDR526C	0.130862	5.29566	0.056409	12.2853
YML094C-A	0.131001	5.29005						YML094C-A	0.131001	5.29005	#VALUE!	#VALUE!
tS(UGA)E	0.131093	5.28631						tS(UGA)E	0.131093	5.28631	0.0881143	7.86478
tS(UGA)I	0.131093	5.28631						tS(UGA)I	0.131093	5.28631	0.0881143	7.86478
tS(UGA)P	0.131093	5.28631						tS(UGA)P	0.131093	5.28631	0.0881143	7.86478
YDR494W	0.131139	5.28448						YDR494W	0.131139	5.28448	0.0244929	28.2939
YFL058W	0.131158	5.28372						YFL058W	0.131158	5.28372	0.0379647	18.2538
YPL106C	0.131258	5.27967						YPL106C	0.131258	5.27967	#VALUE!	#VALUE!
YIR030W-A	0.131331	5.27674						YIR030W-A	0.131331	5.27674	0.570819	1.21405
YKL151C	0.131356	5.27575						YKL151C	0.131356	5.27575	0.012639	54.8304
YER163C	0.131369	5.2752						YER163C	0.131369	5.2752	0.0469507	14.7602
Q0120	0.131407	5.2737						Q0120	0.131407	5.2737	0.0528283	13.118
YNL150W	0.131602	5.26586						YNL150W	0.131602	5.26586	0.109996	6.30023
YDR174W	0.131655	5.26374						YDR174W	0.131655	5.26374	0.0534924	12.9551
YCR009C	0.131727	5.2609						YCR009C	0.131727	5.2609	0.0202233	34.2675
YBR089C-A	0.131799	5.25802						YBR089C-A	0.131799	5.25802	0.0569286	12.1731
YOR224C	0.131824	5.25701						YOR224C	0.131824	5.25701	0.0884933	7.8311
YER072W	0.131886	5.25455						YER072W	0.131886	5.25455	0.0775849	8.93215
YCR051W	0.131894	5.25424						YCR051W	0.131894	5.25424	0.0774671	8.94573
YMR304C-A	0.13195	5.25199						YMR304C-A	0.13195	5.25199	0.102446	6.76453
YKR048C	0.132015	5.24942						YKR048C	0.132015	5.24942	0.0237822	29.1394
YER078W-A	0.132115	5.24543						YER078W-A	0.132115	5.24543	0.288903	2.39873
YKL138C	0.132124	5.24506						YKL138C	0.132124	5.24506	0.0183512	37.7631
tM(CAU)D	0.132248	5.24015						tM(CAU)D	0.132248	5.24015	0.0948038	7.30983
tM(CAU)J1	0.132248	5.24015						tM(CAU)J1	0.132248	5.24015	0.102958	6.73091
tM(CAU)J2	0.132248	5.24015						tM(CAU)J2	0.132248	5.24015	0.0948038	7.30983
tM(CAU)M	0.132248	5.24015						tM(CAU)M	0.132248	5.24015	0.102958	6.73091
tM(CAU)O2	0.132248	5.24015						tM(CAU)O2	0.132248	5.24015	0.0948038	7.30983
YLR204W	0.132469	5.23142						YLR204W	0.132469	5.23142	0.0255589	27.1139
YER010C	0.132471	5.23132						YER010C	0.132471	5.23132	0.0514198	13.4773
YJL192C	0.13286	5.21602						YJL192C	0.13286	5.21602	0.0486226	14.2526
YCR081C-A	0.133047	5.20867						YCR081C-A	0.133047	5.20867	0.160463	4.31875
YML009C	0.133089	5.20705						YML009C	0.133089	5.20705	0.0213118	32.5173
YIL113W	0.133274	5.19983						YIL113W	0.133274	5.19983	0.055465	12.4944
YKL024C	0.133302	5.19872						YKL024C	0.133302	5.19872	0.0608415	11.3902
YMR264W	0.133307	5.19854						YMR264W	0.133307	5.19854	0.0512026	13.5345
YBR261C	0.133456	5.19271						YBR261C	0.133456	5.19271	0.0312417	22.1819
YMR101C	0.133595	5.18732						YMR101C	0.133595	5.18732	0.0552694	12.5386
YBL090W	0.133717	5.18259						YBL090W	0.133717	5.18259	0.0173242	40.0019
YNL274C	0.133742	5.18163						YNL274C	0.133742	5.18163	0.0191543	36.1799
YML012W	0.133902	5.17543						YML012W	0.133902	5.17543	0.0556274	12.4579
YNL194C	0.133909	5.17514						YNL194C	0.133909	5.17514	0.0201457	34.3995
YLR303W	0.133937	5.17407						YLR303W	0.133937	5.17407	0.0749038	9.25187
YFL017C	0.133963	5.17308						YFL017C	0.133963	5.17308	0.0230663	30.0438
YDR231C	0.134133	5.16653						YDR231C	0.134133	5.16653	0.054741	12.6596
YCR073W-A	0.134183	5.16458						YCR073W-A	0.134183	5.16458	0.0278421	24.8904
YJR014W	0.134242	5.16232						YJR014W	0.134242	5.16232	0.029172	23.7556
YGL242C	0.134291	5.16043						YGL242C	0.134291	5.16043	0.0271172	25.5558
YKR053C	0.134304	5.15994						YKR053C	0.134304	5.15994	0.176715	3.92156
YCL012C	0.134359	5.15783						YCL012C	0.134359	5.15783	0.0629712	11.005
YJL210W	0.134476	5.15332						YJL210W	0.134476	5.15332	0.0822767	8.4228
YBR127C	0.134555	5.15031						YBR127C	0.134555	5.15031	0.0525241	13.1939
YDR513W	0.134562	5.15006						YDR513W	0.134562	5.15006	0.063292	10.9493
YGL105W	0.1348	5.14097						YGL105W	0.1348	5.14097	0.0360042	19.2478
YLR202C	0.134934	5.13583						YLR202C	0.134934	5.13583	0.0903487	7.67028
YLR438C-A	0.134975	5.13428						YLR438C-A	0.134975	5.13428	0.0432273	16.0315
YFR052C-A	0.135198	5.12581						YFR052C-A	0.135198	5.12581	0.0323447	21.4254
YOR298C-A	0.135202	5.12568						YOR298C-A	0.135202	5.12568	0.0506419	13.6843
YHR029C	0.135329	5.12087						YHR029C	0.135329	5.12087	0.0248842	27.849
YCL001W-B	0.135419	5.11745						YCL001W-B	0.135419	5.11745	#VALUE!	#VALUE!
YIR017C	0.135665	5.10816						YIR017C	0.135665	5.10816	0.0841052	8.23968
YLR312C	0.135727	5.10586						YLR312C	0.135727	5.10586	0.108985	6.35869
YML014W	0.135732	5.10564						YML014W	0.135732	5.10564	0.0287132	24.1353
YDR525W-A	0.135764	5.10444						YDR525W-A	0.135764	5.10444	0.0874063	7.92849
YBR164C	0.135887	5.09981						YBR164C	0.135887	5.09981	0.0424111	16.34
YCL058C	0.136011	5.09516						YCL058C	0.136011	5.09516	0.191817	3.61282
Q0115	0.13605	5.09373						Q0115	0.13605	5.09373	0.0690176	10.0409
YBL064C	0.136162	5.08953						YBL064C	0.136162	5.08953	0.0424161	16.3381
YOR339C	0.136279	5.08517						YOR339C	0.136279	5.08517	0.367433	1.88606
YHR075C	0.136384	5.08124						YHR075C	0.136384	5.08124	0.042685	16.2352
YML030W	0.136453	5.07867						YML030W	0.136453	5.07867	0.022784	30.4161
YDL120W	0.136523	5.07608						YDL120W	0.136523	5.07608	0.0421516	16.4407
YER086W	0.136589	5.0736						YER086W	0.136589	5.0736	0.119968	5.77655
YIL136W	0.136621	5.07244						YIL136W	0.136621	5.07244	0.0109369	63.3634
YNL052W	0.136658	5.07106						YNL052W	0.136658	5.07106	0.0454536	15.2463
YCL028W	0.13676	5.06729						YCL028W	0.13676	5.06729	0.0326529	21.2232
YER039C-A	0.136855	5.06375						YER039C-A	0.136855	5.06375	1.26286	0.548752
YIL170W	0.136883	5.06271						YIL170W	0.136883	5.06271	0.302468	2.29115
YMR203W	0.136919	5.0614						YMR203W	0.136919	5.0614	0.0718949	9.63907
YOL147C	0.136962	5.05979						YOL147C	0.136962	5.05979	0.0462313	14.9899
YLR192C	0.137166	5.05226						YLR192C	0.137166	5.05226	0.0341387	20.2995
YPL261C	0.137252	5.0491						YPL261C	0.137252	5.0491	0.128738	5.38304
YKR047W	0.137373	5.04465						YKR047W	0.137373	5.04465	0.11654	5.94648
YHR076W	0.137435	5.04239						YHR076W	0.137435	5.04239	0.0413101	16.7755
YNL007C	0.137486	5.04052						YNL007C	0.137486	5.04052	0.0854245	8.11243
YJR044C	0.13774	5.03122						YJR044C	0.13774	5.03122	0.0756468	9.161
YPL096C-A	0.138082	5.01874						YPL096C-A	0.138082	5.01874	0.105763	6.55241
YGL153W	0.138468	5.00476						YGL153W	0.138468	5.00476	0.0291272	23.7922
YMR040W	0.138728	4.99537						YMR040W	0.138728	4.99537	0.080156	8.64564
YPR182W	0.138758	4.99431						YPR182W	0.138758	4.99431	0.0800178	8.66057
YBR252W	0.138924	4.98834						YBR252W	0.138924	4.98834	0.0420565	16.4778
Q0297	0.139023	4.98479						Q0297	0.139023	4.98479	0.122875	5.63988
YML009C-A	0.139042	4.98412						YML009C-A	0.139042	4.98412	#VALUE!	#VALUE!
YBR019C	0.139057	4.98358						YBR019C	0.139057	4.98358	0.0127575	54.3209
YDR059C	0.139136	4.98074						YDR059C	0.139136	4.98074	0.0775807	8.93263
YBL026W	0.139588	4.9646						YBL026W	0.139588	4.9646	0.0454237	15.2563
YPR036W	0.139658	4.96213						YPR036W	0.139658	4.96213	0.0398495	17.3904
YBR014C	0.139671	4.96166						YBR014C	0.139671	4.96166	0.0349909	19.8051
YPL237W	0.139685	4.96116						YPL237W	0.139685	4.96116	0.0459504	15.0815
YDR374W-A	0.139699	4.96066						YDR374W-A	0.139699	4.96066	0.0373121	18.5731
YHR021W-A	0.139836	4.95581						YHR021W-A	0.139836	4.95581	0.795148	0.871535
YLR053C	0.139867	4.95472						YLR053C	0.139867	4.95472	#VALUE!	#VALUE!
YLR154C	0.13989	4.9539						YLR154C	0.13989	4.9539	0.0382724	18.107
YPL127C	0.139897	4.95363						YPL127C	0.139897	4.95363	0.043939	15.7719
YBL091C-A	0.140032	4.94888						YBL091C-A	0.140032	4.94888	0.0370842	18.6872
YBL036C	0.140232	4.9418						YBL036C	0.140232	4.9418	0.0375342	18.4632
YGL184C	0.140379	4.93664						YGL184C	0.140379	4.93664	0.0395989	17.5005
YMR002W	0.140434	4.93471						YMR002W	0.140434	4.93471	0.0420308	16.4879
YOL022C	0.140448	4.9342						YOL022C	0.140448	4.9342	0.0600594	11.5386
YER112W	0.140463	4.93368						YER112W	0.140463	4.93368	0.0378685	18.3001
YNR057C	0.140465	4.93361						YNR057C	0.140465	4.93361	0.0293003	23.6516
YJR073C	0.140485	4.9329						YJR073C	0.140485	4.9329	0.0823186	8.41851
YDR272W	0.140692	4.92566						YDR272W	0.140692	4.92566	0.0189192	36.6295
YER076W-A	0.140824	4.92104						YER076W-A	0.140824	4.92104	0.080164	8.64477
YLL049W	0.140938	4.91704						YLL049W	0.140938	4.91704	0.078052	8.87869
YKL138C-A	0.140948	4.91671						YKL138C-A	0.140948	4.91671	0.0291937	23.738
YBR173C	0.140954	4.91649						YBR173C	0.140954	4.91649	0.0346316	20.0106
YIL014C-A	0.141032	4.91378						YIL014C-A	0.141032	4.91378	0.040527	17.0997
YBR137W	0.141047	4.91324						YBR137W	0.141047	4.91324	0.0322335	21.4994
YJR074W	0.141078	4.91217						YJR074W	0.141078	4.91217	0.0448682	15.4452
YBR016W	0.141117	4.91082						YBR016W	0.141117	4.91082	0.057202	12.115
YDR050C	0.141401	4.90096						YDR050C	0.141401	4.90096	0.0402751	17.2066
YPR058W	0.141799	4.88721						YPR058W	0.141799	4.88721	0.0724789	9.56141
YER067C-A	0.142292	4.87028						YER067C-A	0.142292	4.87028	#VALUE!	#VALUE!
YKL190W	0.142425	4.86573						YKL190W	0.142425	4.86573	0.0444717	15.5829
YKL093W	0.142481	4.8638						YKL093W	0.142481	4.8638	0.0713247	9.71613
YMR003W	0.142492	4.86343						YMR003W	0.142492	4.86343	0.0552479	12.5435
YGR295C	0.142584	4.86028						YGR295C	0.142584	4.86028	0.0929095	7.45887
YMR062C	0.142628	4.8588						YMR062C	0.142628	4.8588	0.0410223	16.8933
YDR099W	0.142845	4.8514						YDR099W	0.142845	4.8514	0.0580483	11.9383
YPR177C	0.142883	4.85012						YPR177C	0.142883	4.85012	0.0817915	8.47277
YDR361C	0.142896	4.84967						YDR361C	0.142896	4.84967	0.0768142	9.02177
YDL235C	0.143052	4.84441						YDL235C	0.143052	4.84441	0.0794782	8.71938
RDN5-2	0.143056	4.84425						RDN5-2	0.143056	4.84425	0.0726813	9.53477
RDN5-3	0.143056	4.84425						RDN5-3	0.143056	4.84425	0.0726813	9.53477
RDN5-4	0.143056	4.84425						RDN5-4	0.143056	4.84425	0.0726813	9.53477
RDN5-5	0.143056	4.84425						RDN5-5	0.143056	4.84425	0.0726813	9.53477
YCL040W	0.143088	4.84317						YCL040W	0.143088	4.84317	0.036448	19.0134
YDR273W	0.143194	4.8396						YDR273W	0.143194	4.8396	0.0846923	8.18256
YOL097W-A	0.143196	4.8395						YOL097W-A	0.143196	4.8395	0.100386	6.90333
YDL121C	0.143259	4.83738						YDL121C	0.143259	4.83738	0.0409342	16.9296
YML085C	0.143365	4.83381						YML085C	0.143365	4.83381	0.0625492	11.0793
YJR133W	0.14355	4.82759						YJR133W	0.14355	4.82759	0.047033	14.7343
YDR196C	0.143572	4.82685						YDR196C	0.143572	4.82685	0.0379497	18.261
YDR516C	0.143654	4.8241						YDR516C	0.143654	4.8241	0.0339792	20.3948
YCL059C	0.14375	4.82086						YCL059C	0.14375	4.82086	0.0546724	12.6755
YJL055W	0.143783	4.81977						YJL055W	0.143783	4.81977	0.0266294	26.0239
YOR268C	0.143886	4.8163						YOR268C	0.143886	4.8163	0.0746351	9.28517
YJR104C	0.144248	4.80423						YJR104C	0.144248	4.80423	0.0625167	11.085
YJL143W	0.144441	4.79781						YJL143W	0.144441	4.79781	0.0873857	7.93036
YBR263W	0.144638	4.79128						YBR263W	0.144638	4.79128	0.0649815	10.6646
YER063W	0.144646	4.79099						YER063W	0.144646	4.79099	0.0459626	15.0775
YLR119W	0.144668	4.79028						YLR119W	0.144668	4.79028	0.0232307	29.8312
YLR270W	0.14472	4.78856						YLR270W	0.14472	4.78856	0.0225584	30.7203
YDL213C	0.144843	4.7845						YDL213C	0.144843	4.7845	0.0428025	16.1907
YMR298W	0.144883	4.78316						YMR298W	0.144883	4.78316	0.0521115	13.2984
YML004C	0.144886	4.78307						YML004C	0.144886	4.78307	0.0233776	29.6437
YEL060C	0.144975	4.78015						YEL060C	0.144975	4.78015	0.055626	12.4582
YLR406C	0.145052	4.77761						YLR406C	0.145052	4.77761	0.0463861	14.9398
YMR235C	0.14508	4.77666						YMR235C	0.14508	4.77666	0.071054	9.75315
YBR026C	0.14515	4.77439						YBR026C	0.14515	4.77439	0.0199063	34.8131
YPL239W	0.145372	4.76707						YPL239W	0.145372	4.76707	0.084091	8.24107
YIL162W	0.145376	4.76694						YIL162W	0.145376	4.76694	0.084678	8.18394
YDR248C	0.145414	4.76571						YDR248C	0.145414	4.76571	0.0319164	21.713
YPL033C	0.145785	4.75356						YPL033C	0.145785	4.75356	0.474151	1.46156
YER182W	0.145845	4.75162						YER182W	0.145845	4.75162	0.0226565	30.5873
YOR126C	0.145933	4.74875						YOR126C	0.145933	4.74875	0.0463734	14.9439
YOR051C	0.145967	4.74766						YOR051C	0.145967	4.74766	0.0490303	14.1341
YGR169C-A	0.146005	4.74642						YGR169C-A	0.146005	4.74642	0.0540207	12.8284
YKL065C	0.146062	4.74457						YKL065C	0.146062	4.74457	0.0507742	13.6487
YGL080W	0.146141	4.742						YGL080W	0.146141	4.742	0.0739347	9.37313
YHR064C	0.146212	4.7397						YHR064C	0.146212	4.7397	0.0745152	9.30011
YEL035C	0.146505	4.73021						YEL035C	0.146505	4.73021	#VALUE!	#VALUE!
YLR218C	0.146553	4.72867						YLR218C	0.146553	4.72867	0.040288	17.2012
YBR091C	0.146613	4.72675						YBR091C	0.146613	4.72675	0.0548382	12.6372
YIL019W	0.146661	4.72519						YIL019W	0.146661	4.72519	0.0703957	9.84435
tR(ACG)D	0.147009	4.71399						tR(ACG)D	0.147009	4.71399	0.088339	7.84478
tR(ACG)E	0.147009	4.71399						tR(ACG)E	0.147009	4.71399	0.088339	7.84478
tR(ACG)K	0.147009	4.71399						tR(ACG)K	0.147009	4.71399	0.088339	7.84478
tR(ACG)L	0.147009	4.71399						tR(ACG)L	0.147009	4.71399	0.088339	7.84478
tR(ACG)O	0.147009	4.71399						tR(ACG)O	0.147009	4.71399	0.088339	7.84478
YNL110C	0.147013	4.71387						YNL110C	0.147013	4.71387	0.0491887	14.0886
YDR115W	0.147174	4.7087						YDR115W	0.147174	4.7087	0.0566986	12.2225
YNR018W	0.147272	4.70559						YNR018W	0.147272	4.70559	0.0476801	14.5344
YJL077C	0.147702	4.69187						YJL077C	0.147702	4.69187	0.336653	2.0585
YDL237W	0.147708	4.69168						YDL237W	0.147708	4.69168	0.0634536	10.9214
YMR271C	0.147712	4.69157						YMR271C	0.147712	4.69157	0.192633	3.59752
YGR132C	0.147719	4.69135						YGR132C	0.147719	4.69135	0.0344722	20.1032
YMR314W	0.147724	4.69117						YMR314W	0.147724	4.69117	0.0281578	24.6113
YFL037W	0.148035	4.68133						YFL037W	0.148035	4.68133	0.0885314	7.82773
YBR106W	0.148137	4.6781						YBR106W	0.148137	4.6781	0.0526401	13.1649
YJL171C	0.148381	4.67042						YJL171C	0.148381	4.67042	0.0989414	7.00415
YHR110W	0.148464	4.6678						YHR110W	0.148464	4.6678	0.0558214	12.4146
YJL199C	0.148472	4.66754						YJL199C	0.148472	4.66754	0.101822	6.80598
YGR024C	0.148659	4.66168						YGR024C	0.148659	4.66168	0.070913	9.77254
YGL047W	0.148725	4.65961						YGL047W	0.148725	4.65961	0.0381458	18.1671
YKR020W	0.149069	4.64887						YKR020W	0.149069	4.64887	0.0294538	23.5284
YPR183W	0.149132	4.64688						YPR183W	0.149132	4.64688	0.0636241	10.8921
YNL084C	0.149166	4.64582						YNL084C	0.149166	4.64582	0.0315466	21.9675
YJR099W	0.149464	4.63657						YJR099W	0.149464	4.63657	0.042049	16.4808
YJR128W	0.149503	4.63536						YJR128W	0.149503	4.63536	0.251587	2.75452
YNL130C	0.14952	4.63482						YNL130C	0.14952	4.63482	0.121213	5.71722
YMR039C	0.149551	4.63388						YMR039C	0.149551	4.63388	0.0487899	14.2037
YER012W	0.149759	4.62745						YER012W	0.149759	4.62745	0.0358326	19.3399
YGR085C	0.149773	4.62701						YGR085C	0.149773	4.62701	0.0361265	19.1826
YER079W	0.149774	4.62696						YER079W	0.149774	4.62696	0.0491476	14.1004
YGR038W	0.149853	4.62453						YGR038W	0.149853	4.62453	0.0850571	8.14747
YJR068W	0.149905	4.62292						YJR068W	0.149905	4.62292	0.0547878	12.6488
YLR029C	0.149909	4.6228						YLR029C	0.149909	4.6228	0.0426018	16.2669
YMR031C	0.150068	4.61792						YMR031C	0.150068	4.61792	0.0539221	12.8519
YJL184W	0.150081	4.61751						YJL184W	0.150081	4.61751	0.0383416	18.0744
YJL004C	0.150244	4.61248						YJL004C	0.150244	4.61248	0.114165	6.07014
YMR194W	0.150407	4.60751						YMR194W	0.150407	4.60751	0.0478875	14.4714
YDR035W	0.150476	4.60538						YDR035W	0.150476	4.60538	0.0691834	10.0169
YDL015C	0.150554	4.60299						YDL015C	0.150554	4.60299	0.0823738	8.41287
YCR082W	0.150571	4.60247						YCR082W	0.150571	4.60247	0.0718144	9.64987
YOL071W	0.150677	4.59924						YOL071W	0.150677	4.59924	0.0282374	24.542
YBR282W	0.151015	4.58895						YBR282W	0.151015	4.58895	0.0265827	26.0696
YDL092W	0.151043	4.58811						YDL092W	0.151043	4.58811	0.0467325	14.8291
YDL032W	0.151139	4.58519						YDL032W	0.151139	4.58519	1.17198	0.591307
YDR391C	0.151151	4.58483						YDR391C	0.151151	4.58483	0.0442165	15.6729
YPR150W	0.151155	4.58469						YPR150W	0.151155	4.58469	0.0866982	7.99325
YDL051W	0.151249	4.58186						YDL051W	0.151249	4.58186	0.0607183	11.4134
YDL208W	0.151259	4.58155						YDL208W	0.151259	4.58155	0.0552255	12.5485
YDR124W	0.151412	4.57692						YDR124W	0.151412	4.57692	#VALUE!	#VALUE!
YPL114W	0.151879	4.56284						YPL114W	0.151879	4.56284	0.154203	4.49406
YOL032W	0.151929	4.56133						YOL032W	0.151929	4.56133	0.0597871	11.5911
YGR203W	0.151988	4.55958						YGR203W	0.151988	4.55958	0.0642006	10.7943
Q0275	0.152034	4.5582						Q0275	0.152034	4.5582	0.0483519	14.3324
YER007C-A	0.152087	4.5566						YER007C-A	0.152087	4.5566	0.0499769	13.8664
YBL040C	0.152143	4.55493						YBL040C	0.152143	4.55493	0.0807639	8.58057
YGL041W-A	0.152163	4.55434						YGL041W-A	0.152163	4.55434	0.0360722	19.2114
YHR104W	0.152302	4.55017						YHR104W	0.152302	4.55017	0.0310435	22.3235
YCL042W	0.152441	4.54601						YCL042W	0.152441	4.54601	0.046999	14.745
YGL148W	0.152603	4.54119						YGL148W	0.152603	4.54119	0.0457963	15.1322
YOL053W	0.152612	4.54094						YOL053W	0.152612	4.54094	0.0627222	11.0487
YBR135W	0.1527	4.53832						YBR135W	0.1527	4.53832	0.0816827	8.48405
YKL195W	0.1528	4.53533						YKL195W	0.1528	4.53533	0.0272669	25.4154
YDL169C	0.153047	4.52802						YDL169C	0.153047	4.52802	0.0170488	40.6481
YPL199C	0.153098	4.52652						YPL199C	0.153098	4.52652	0.0212132	32.6684
YKL122C	0.15314	4.52526						YKL122C	0.15314	4.52526	0.0361391	19.1759
YOR210W	0.153179	4.52412						YOR210W	0.153179	4.52412	0.0908994	7.62381
YOR309C	0.153226	4.52274						YOR309C	0.153226	4.52274	0.0684774	10.1201
YPL262W	0.153383	4.51811						YPL262W	0.153383	4.51811	0.0458565	15.1124
YDR079W	0.153386	4.51801						YDR079W	0.153386	4.51801	0.0244291	28.3678
YNL081C	0.15345	4.51613						YNL081C	0.15345	4.51613	0.0472222	14.6753
YGL043W	0.153579	4.51232						YGL043W	0.153579	4.51232	0.0387231	17.8963
YFL051C	0.153609	4.51145						YFL051C	0.153609	4.51145	0.0927938	7.46817
YJL063C	0.153856	4.50421						YJL063C	0.153856	4.50421	0.0170735	40.5893
YFL059W	0.153908	4.50268						YFL059W	0.153908	4.50268	0.0763897	9.0719
YGR231C	0.153938	4.50181						YGR231C	0.153938	4.50181	0.0296425	23.3786
YDR373W	0.153963	4.50109						YDR373W	0.153963	4.50109	0.060896	11.38
YBR122C	0.154015	4.49955						YBR122C	0.154015	4.49955	0.0451757	15.3401
YLR370C	0.154089	4.49739						YLR370C	0.154089	4.49739	0.0604497	11.4641
YKL127W	0.154336	4.4902						YKL127W	0.154336	4.4902	0.0840666	8.24346
YOL132W	0.154449	4.48693						YOL132W	0.154449	4.48693	0.0651898	10.6305
YBR251W	0.154459	4.48661						YBR251W	0.154459	4.48661	0.0298011	23.2542
YCL026C-B	0.154512	4.48508						YCL026C-B	0.154512	4.48508	0.078496	8.82848
YMR250W	0.15456	4.48369						YMR250W	0.15456	4.48369	0.0160424	43.198
YJL001W	0.154594	4.48272						YJL001W	0.154594	4.48272	0.0307146	22.5626
YGR172C	0.154605	4.48238						YGR172C	0.154605	4.48238	0.0783956	8.83978
YNL071W	0.154785	4.47717						YNL071W	0.154785	4.47717	0.0403621	17.1696
YBR155W	0.15483	4.47587						YBR155W	0.15483	4.47587	0.0626991	11.0528
YNL064C	0.154975	4.47168						YNL064C	0.154975	4.47168	0.103862	6.67234
YBR111W-A	0.155052	4.46945						YBR111W-A	0.155052	4.46945	0.0415087	16.6953
YGR161W-C	0.15524	4.46405						YGR161W-C	0.15524	4.46405	0.111017	6.24227
YJL145W	0.155279	4.46294						YJL145W	0.155279	4.46294	0.0524792	13.2052
YDR063W	0.155433	4.45851						YDR063W	0.155433	4.45851	0.0388495	17.8381
YNL129W	0.155493	4.45678						YNL129W	0.155493	4.45678	0.0583458	11.8775
YLR104W	0.155588	4.45408						YLR104W	0.155588	4.45408	0.089493	7.74362
YBL038W	0.155717	4.45037						YBL038W	0.155717	4.45037	0.0617692	11.2192
YCR045C	0.15617	4.43748						YCR045C	0.15617	4.43748	#VALUE!	#VALUE!
YLR201C	0.15619	4.43691						YLR201C	0.15619	4.43691	0.0404309	17.1404
YCR003W	0.156427	4.43017						YCR003W	0.156427	4.43017	0.033198	20.8747
YNL155W	0.156432	4.43004						YNL155W	0.156432	4.43004	0.0682612	10.1522
YGR074W	0.156461	4.42922						YGR074W	0.156461	4.42922	0.067037	10.3376
YCR071C	0.156521	4.42753						YCR071C	0.156521	4.42753	0.0410621	16.8769
YPL013C	0.156552	4.42664						YPL013C	0.156552	4.42664	0.0336568	20.5902
YGR183C	0.156618	4.42479						YGR183C	0.156618	4.42479	0.08304	8.34538
YDR429C	0.156661	4.42355						YDR429C	0.156661	4.42355	0.0444426	15.5931
YJR096W	0.156673	4.42323						YJR096W	0.156673	4.42323	0.0301092	23.0162
YGL202W	0.15688	4.41738						YGL202W	0.15688	4.41738	0.0821897	8.43171
YDR533C	0.1569	4.41683						YDR533C	0.1569	4.41683	0.0389673	17.7842
YNL184C	0.156972	4.41479						YNL184C	0.156972	4.41479	0.0621051	11.1585
YCR059C	0.156997	4.4141						YCR059C	0.156997	4.4141	0.0839033	8.25951
YOR136W	0.157053	4.41253						YOR136W	0.157053	4.41253	0.0546076	12.6905
YCR021C	0.157053	4.41252						YCR021C	0.157053	4.41252	0.124698	5.55742
YPR191W	0.157231	4.40753						YPR191W	0.157231	4.40753	0.0601823	11.515
YPL129W	0.157244	4.40717						YPL129W	0.157244	4.40717	0.0341253	20.3075
YDL012C	0.157362	4.40387						YDL012C	0.157362	4.40387	0.0626591	11.0598
YKL009W	0.157453	4.4013						YKL009W	0.157453	4.4013	0.0664081	10.4355
YLR025W	0.157646	4.39593						YLR025W	0.157646	4.39593	0.0276104	25.0993
YBR053C	0.158132	4.38243						YBR053C	0.158132	4.38243	0.0185267	37.4054
YDL072C	0.158243	4.37933						YDL072C	0.158243	4.37933	0.0620528	11.1679
YPL017C	0.158329	4.37696						YPL017C	0.158329	4.37696	0.181778	3.81235
YOR261C	0.158447	4.37369						YOR261C	0.158447	4.37369	0.0327538	21.1579
YGR248W	0.15855	4.37086						YGR248W	0.15855	4.37086	0.0146989	47.1465
YCL049C	0.158981	4.35902						YCL049C	0.158981	4.35902	0.0487879	14.2043
YDR087C	0.159038	4.35745						YDR087C	0.159038	4.35745	0.0501623	13.8152
YNR061C	0.159059	4.35688						YNR061C	0.159059	4.35688	0.0900572	7.69511
YHL008C	0.159163	4.35401						YHL008C	0.159163	4.35401	0.065214	10.6265
YGL152C	0.159359	4.34868						YGL152C	0.159359	4.34868	0.159656	4.34058
YPL211W	0.15936	4.34864						YPL211W	0.15936	4.34864	0.073103	9.47977
YJL104W	0.159511	4.34452						YJL104W	0.159511	4.34452	0.0296322	23.3867
YGL011C	0.159613	4.34174						YGL011C	0.159613	4.34174	0.02581	26.8501
YMR178W	0.159712	4.33907						YMR178W	0.159712	4.33907	0.0415187	16.6913
YGL079W	0.159835	4.33573						YGL079W	0.159835	4.33573	0.0404775	17.1206
YDL200C	0.15987	4.33477						YDL200C	0.15987	4.33477	0.0589727	11.7512
YBR256C	0.159899	4.33399						YBR256C	0.159899	4.33399	0.0583575	11.8751
YBR253W	0.159907	4.33376						YBR253W	0.159907	4.33376	0.0629228	11.0135
YML009W-B	0.160019	4.33073						YML009W-B	0.160019	4.33073	0.0824008	8.41011
YEL012W	0.160256	4.32433						YEL012W	0.160256	4.32433	0.0357226	19.3995
YBR269C	0.160372	4.3212						YBR269C	0.160372	4.3212	0.0594297	11.6608
YHR019C	0.160668	4.31324						YHR019C	0.160668	4.31324	0.0724004	9.57178
YPL266W	0.160705	4.31224						YPL266W	0.160705	4.31224	0.0548519	12.634
YHR081W	0.160876	4.30767						YHR081W	0.160876	4.30767	0.0332007	20.873
YLR021W	0.160962	4.30536						YLR021W	0.160962	4.30536	0.0426918	16.2326
YKR043C	0.161127	4.30097						YKR043C	0.161127	4.30097	0.0410283	16.8908
YLR259C	0.161296	4.29644						YLR259C	0.161296	4.29644	0.0293152	23.6396
YMR035W	0.161329	4.29557						YMR035W	0.161329	4.29557	0.0609586	11.3684
YGL049C	0.161603	4.28828						YGL049C	0.161603	4.28828	0.0757049	9.15397
YAL039C	0.161896	4.28052						YAL039C	0.161896	4.28052	0.046632	14.861
YHR116W	0.161916	4.28						YHR116W	0.161916	4.28	0.0349301	19.8396
YGL244W	0.16193	4.27963						YGL244W	0.16193	4.27963	0.0598507	11.5788
YLR348C	0.162042	4.27667						YLR348C	0.162042	4.27667	0.0500098	13.8573
YDR008C	0.162105	4.27502						YDR008C	0.162105	4.27502	0.248852	2.78478
YGL019W	0.162213	4.27216						YGL019W	0.162213	4.27216	0.0554357	12.501
YBR241C	0.162215	4.27211						YBR241C	0.162215	4.27211	0.0623642	11.1122
YGR247W	0.162659	4.26044						YGR247W	0.162659	4.26044	0.0603817	11.477
YOL088C	0.162684	4.2598						YOL088C	0.162684	4.2598	0.0569273	12.1734
YIR004W	0.162739	4.25835						YIR004W	0.162739	4.25835	0.062106	11.1583
YOL092W	0.162901	4.25412						YOL092W	0.162901	4.25412	0.0987482	7.01785
YDR367W	0.162976	4.25215						YDR367W	0.162976	4.25215	0.094701	7.31777
YBR171W	0.163007	4.25136						YBR171W	0.163007	4.25136	0.0526084	13.1728
YER054C	0.163199	4.24634						YER054C	0.163199	4.24634	0.0442625	15.6566
YDR169C-A	0.163232	4.24549						YDR169C-A	0.163232	4.24549	0.110254	6.28547
YJL079C	0.163236	4.24538						YJL079C	0.163236	4.24538	0.131424	5.27301
YBR182C-A	0.163406	4.24097						YBR182C-A	0.163406	4.24097	#VALUE!	#VALUE!
YLL039C	0.163428	4.2404						YLL039C	0.163428	4.2404	0.0257037	26.9611
snR60	0.163504	4.23842						snR60	0.163504	4.23842	0.218773	3.16767
YAL042W	0.163554	4.23714						YAL042W	0.163554	4.23714	0.0663475	10.445
YBR294W	0.163579	4.23648						YBR294W	0.163579	4.23648	0.120832	5.73521
YMR122W-A	0.163864	4.22912						YMR122W-A	0.163864	4.22912	0.0926694	7.47819
YJR162C	0.163929	4.22745						YJR162C	0.163929	4.22745	0.099707	6.95036
YIL098C	0.164494	4.21291						YIL098C	0.164494	4.21291	0.0125849	55.0658
YDR296W	0.164759	4.20613						YDR296W	0.164759	4.20613	0.020486	33.828
YLR449W	0.16487	4.2033						YLR449W	0.16487	4.2033	0.0300401	23.0692
YBR167C	0.164897	4.20261						YBR167C	0.164897	4.20261	0.0379582	18.2569
YJR082C	0.165133	4.19661						YJR082C	0.165133	4.19661	0.0693071	9.99898
YKL002W	0.165261	4.19337						YKL002W	0.165261	4.19337	0.0572419	12.1065
YPL107W	0.165322	4.19182						YPL107W	0.165322	4.19182	0.106008	6.53724
YDR412W	0.165358	4.1909						YDR412W	0.165358	4.1909	0.044757	15.4836
YMR105W-A	0.165392	4.19004						YMR105W-A	0.165392	4.19004	0.138965	4.98688
YKL003C	0.165406	4.18968						YKL003C	0.165406	4.18968	0.0459517	15.0811
YER177W	0.165439	4.18886						YER177W	0.165439	4.18886	#VALUE!	#VALUE!
YKL085W	0.165517	4.18687						YKL085W	0.165517	4.18687	0.057254	12.104
YFL028C	0.165527	4.18662						YFL028C	0.165527	4.18662	0.0357647	19.3766
YMR320W	0.165538	4.18635						YMR320W	0.165538	4.18635	#VALUE!	#VALUE!
YNL138W	0.165698	4.18232						YNL138W	0.165698	4.18232	0.0307668	22.5243
YLR284C	0.165707	4.18207						YLR284C	0.165707	4.18207	0.0437448	15.8419
YGR124W	0.165729	4.18152						YGR124W	0.165729	4.18152	0.0584647	11.8533
YGR021W	0.165732	4.18145						YGR021W	0.165732	4.18145	0.0330084	20.9946
YNL153C	0.165824	4.17914						YNL153C	0.165824	4.17914	0.0564973	12.2661
YHR013C	0.166118	4.17173						YHR013C	0.166118	4.17173	0.0342823	20.2145
YLL023C	0.166134	4.17134						YLL023C	0.166134	4.17134	0.0821703	8.4337
YAL026C-A	0.166169	4.17046						YAL026C-A	0.166169	4.17046	0.116143	5.96677
YOR042W	0.16628	4.16768						YOR042W	0.16628	4.16768	0.0209744	33.0402
YNR068C	0.166332	4.16636						YNR068C	0.166332	4.16636	0.485554	1.42724
YGL081W	0.166346	4.16601						YGL081W	0.166346	4.16601	0.100553	6.89191
YGR018C	0.166452	4.16336						YGR018C	0.166452	4.16336	0.139974	4.95092
YPL251W	0.166534	4.16131						YPL251W	0.166534	4.16131	#VALUE!	#VALUE!
YBR249C	0.166535	4.1613						YBR249C	0.166535	4.1613	0.0636328	10.8906
YPL117C	0.166626	4.15901						YPL117C	0.166626	4.15901	0.0490327	14.1334
YLR068W	0.166646	4.15851						YLR068W	0.166646	4.15851	0.0447777	15.4765
YHR097C	0.166673	4.15785						YHR097C	0.166673	4.15785	0.0580511	11.9377
YMR263W	0.166736	4.15627						YMR263W	0.166736	4.15627	0.0271569	25.5184
YBR101C	0.166737	4.15625						YBR101C	0.166737	4.15625	0.0921025	7.52423
YMR112C	0.167051	4.14842						YMR112C	0.167051	4.14842	0.0318093	21.7861
YLR377C	0.167276	4.14286						YLR377C	0.167276	4.14286	0.0698722	9.91811
YHR083W	0.167469	4.13809						YHR083W	0.167469	4.13809	0.0590608	11.7337
YER067W	0.167513	4.137						YER067W	0.167513	4.137	0.0369254	18.7676
YOR230W	0.167552	4.13603						YOR230W	0.167552	4.13603	0.0636563	10.8866
YBR024W	0.167552	4.13602						YBR024W	0.167552	4.13602	0.0424642	16.3196
YBL078C	0.167588	4.13513						YBL078C	0.167588	4.13513	0.0704431	9.83773
YML105C	0.167634	4.13401						YML105C	0.167634	4.13401	0.0444902	15.5764
YBR025C	0.167691	4.13261						YBR025C	0.167691	4.13261	0.0612752	11.3096
YNL315C	0.16774	4.13141						YNL315C	0.16774	4.13141	0.0354184	19.5661
YPL035C	0.167767	4.13074						YPL035C	0.167767	4.13074	0.200068	3.46382
YEL020C-B	0.167825	4.12929						YEL020C-B	0.167825	4.12929	0.45891	1.5101
YOR142W	0.167945	4.12634						YOR142W	0.167945	4.12634	0.073545	9.4228
YKL207W	0.168192	4.12028						YKL207W	0.168192	4.12028	0.0655026	10.5797
YFL068W	0.168217	4.11967						YFL068W	0.168217	4.11967	0.231603	2.99218
YLL066W-A	0.168217	4.11967						YLL066W-A	0.168217	4.11967	#VALUE!	#VALUE!
YLL067W-A	0.168217	4.11967						YLL067W-A	0.168217	4.11967	#VALUE!	#VALUE!
YLR066W	0.168614	4.10999						YLR066W	0.168614	4.10999	0.0470745	14.7213
YMR295C	0.168737	4.10698						YMR295C	0.168737	4.10698	0.0622189	11.1381
YIL086C	0.168738	4.10696						YIL086C	0.168738	4.10696	#VALUE!	#VALUE!
YLR080W	0.168846	4.10432						YLR080W	0.168846	4.10432	0.0310269	22.3355
YFR025C	0.168893	4.1032						YFR025C	0.168893	4.1032	0.0460509	15.0486
YGR287C	0.168903	4.10294						YGR287C	0.168903	4.10294	0.104697	6.61912
YCL041C	0.168999	4.10062						YCL041C	0.168999	4.10062	0.120277	5.76168
YNR021W	0.169169	4.09649						YNR021W	0.169169	4.09649	0.0891044	7.77739
YBL083C	0.169232	4.09496						YBL083C	0.169232	4.09496	0.10604	6.53527
YJR160C	0.169385	4.09128						YJR160C	0.169385	4.09128	0.269178	2.5745
YNR034W-A	0.169408	4.09072						YNR034W-A	0.169408	4.09072	0.00440476	157.33
YPL280W	0.169495	4.08861						YPL280W	0.169495	4.08861	0.0433944	15.9698
YER148W-A	0.169544	4.08743						YER148W-A	0.169544	4.08743	0.636864	1.08814
YPR006C	0.169779	4.08177						YPR006C	0.169779	4.08177	0.0653837	10.599
YKL107W	0.169795	4.08139						YKL107W	0.169795	4.08139	0.0537255	12.8989
Q0285	0.169857	4.07991						Q0285	0.169857	4.07991	0.0758152	9.14065
YBR062C	0.170047	4.07534						YBR062C	0.170047	4.07534	0.0281091	24.6539
YDL222C	0.170092	4.07426						YDL222C	0.170092	4.07426	0.0312466	22.1784
YGR137W	0.170201	4.07167						YGR137W	0.170201	4.07167	0.0412888	16.7842
YOL012C	0.170218	4.07124						YOL012C	0.170218	4.07124	0.0922347	7.51344
YFR018C	0.17039	4.06714						YFR018C	0.17039	4.06714	0.0898998	7.70859
YNR032C-A	0.170414	4.06656						YNR032C-A	0.170414	4.06656	0.058	11.9483
YPL056C	0.170716	4.05937						YPL056C	0.170716	4.05937	0.209609	3.30616
YGL089C	0.170819	4.05693						YGL089C	0.170819	4.05693	#VALUE!	#VALUE!
YLL037W	0.170828	4.05672						YLL037W	0.170828	4.05672	0.232213	2.98433
YNL177C	0.17101	4.05239						YNL177C	0.17101	4.05239	0.0318097	21.7858
YDL068W	0.17115	4.04908						YDL068W	0.17115	4.04908	0.0912372	7.59559
YER062C	0.171289	4.04579						YER062C	0.171289	4.04579	0.0460968	15.0336
YPR169W-A	0.171464	4.04167						YPR169W-A	0.171464	4.04167	0.118234	5.86127
YJL140W	0.171738	4.03522						YJL140W	0.171738	4.03522	0.0479923	14.4398
YOR356W	0.171746	4.03502						YOR356W	0.171746	4.03502	0.0820336	8.44775
YLR292C	0.171865	4.03224						YLR292C	0.171865	4.03224	0.0519884	13.3299
YCR085W	0.171914	4.03108						YCR085W	0.171914	4.03108	0.122381	5.66263
YFR053C	0.17201	4.02885						YFR053C	0.17201	4.02885	0.0419603	16.5156
YBR009C	0.172155	4.02545						YBR009C	0.172155	4.02545	0.0541101	12.8072
YFL016C	0.172625	4.01448						YFL016C	0.172625	4.01448	0.0968375	7.15632
YHR068W	0.172669	4.01347						YHR068W	0.172669	4.01347	0.0621967	11.1421
YNR003C	0.172774	4.01102						YNR003C	0.172774	4.01102	0.0336892	20.5704
YFR008W	0.172883	4.00849						YFR008W	0.172883	4.00849	0.074911	9.25098
YDR098C-B	0.173024	4.00523						YDR098C-B	0.173024	4.00523	0.0746575	9.28239
YOR016C	0.17316	4.00208						YOR016C	0.17316	4.00208	0.0804973	8.60898
YLR290C	0.173286	3.99916						YLR290C	0.173286	3.99916	0.0408961	16.9454
YEL057C	0.173391	3.99676						YEL057C	0.173391	3.99676	0.0981683	7.0593
YGR210C	0.173761	3.98825						YGR210C	0.173761	3.98825	0.104926	6.60464
YHR089C	0.173766	3.98813						YHR089C	0.173766	3.98813	0.0821119	8.4397
YPR127W	0.173872	3.9857						YPR127W	0.173872	3.9857	0.0776485	8.92483
YMR311C	0.173979	3.98324						YMR311C	0.173979	3.98324	0.0222357	31.1661
YAL055W	0.174007	3.9826						YAL055W	0.174007	3.9826	0.0312098	22.2045
YJR143C	0.174069	3.98119						YJR143C	0.174069	3.98119	0.128886	5.37685
YHR143W-A	0.174134	3.97969						YHR143W-A	0.174134	3.97969	0.0871112	7.95535
YER087C-A	0.174211	3.97793						YER087C-A	0.174211	3.97793	0.322313	2.15008
YOL038W	0.174292	3.97609						YOL038W	0.174292	3.97609	0.0392837	17.6409
YIL063C	0.174425	3.97306						YIL063C	0.174425	3.97306	0.0409348	16.9294
YNL200C	0.174621	3.96861						YNL200C	0.174621	3.96861	0.0426783	16.2378
YNL307C	0.174852	3.96336						YNL307C	0.174852	3.96336	0.128659	5.38632
YGR082W	0.17502	3.95956						YGR082W	0.17502	3.95956	0.0539194	12.8525
YLR011W	0.175023	3.95947						YLR011W	0.175023	3.95947	0.0835449	8.29494
YPL186C	0.175062	3.9586						YPL186C	0.175062	3.9586	0.0263403	26.3095
YOR085W	0.17508	3.95819						YOR085W	0.17508	3.95819	2.9954	0.231355
YDR204W	0.175095	3.95786						YDR204W	0.175095	3.95786	0.0305088	22.7147
YJL097W	0.175138	3.95688						YJL097W	0.175138	3.95688	0.0865973	8.00256
YNL122C	0.175296	3.95332						YNL122C	0.175296	3.95332	0.0196765	35.2197
YKL001C	0.175372	3.95161						YKL001C	0.175372	3.95161	0.0376104	18.4257
YDL165W	0.175407	3.95082						YDL165W	0.175407	3.95082	0.0300605	23.0535
YAR075W	0.175558	3.94741						YAR075W	0.175558	3.94741	0.133258	5.20042
YKL162C-A	0.175958	3.93845						YKL162C-A	0.175958	3.93845	0.0808889	8.56731
YGR277C	0.176016	3.93715						YGR277C	0.176016	3.93715	0.0451458	15.3503
YDR493W	0.176067	3.93599						YDR493W	0.176067	3.93599	0.0400277	17.313
YPL044C	0.176129	3.93461						YPL044C	0.176129	3.93461	0.205953	3.36485
YPL170W	0.176164	3.93383						YPL170W	0.176164	3.93383	0.0597399	11.6003
YLR197W	0.176184	3.93339						YLR197W	0.176184	3.93339	0.0862219	8.0374
YDR511W	0.17649	3.92657						YDR511W	0.17649	3.92657	0.0284202	24.3841
YJR144W	0.176565	3.9249						YJR144W	0.176565	3.9249	0.0560371	12.3668
YAL056C-A	0.17659	3.92434						YAL056C-A	0.17659	3.92434	#VALUE!	#VALUE!
YPR163C	0.17678	3.92014						YPR163C	0.17678	3.92014	0.0793876	8.72932
YBR056W	0.176896	3.91756						YBR056W	0.176896	3.91756	0.0329006	21.0634
YPR077C	0.177032	3.91455						YPR077C	0.177032	3.91455	0.0573913	12.075
YGR267C	0.177062	3.91388						YGR267C	0.177062	3.91388	0.0743821	9.31676
YHR133C	0.177227	3.91024						YHR133C	0.177227	3.91024	0.0994322	6.96957
YIL124W	0.177271	3.90926						YIL124W	0.177271	3.90926	0.0386361	17.9366
YDR426C	0.177315	3.9083						YDR426C	0.177315	3.9083	0.4034	1.7179
YDR201W	0.17784	3.89676						YDR201W	0.17784	3.89676	0.0910476	7.6114
YGR063C	0.177966	3.89401						YGR063C	0.177966	3.89401	0.062358	11.1133
YLR435W	0.178055	3.89205						YLR435W	0.178055	3.89205	0.0896019	7.73421
YDR287W	0.178093	3.89122						YDR287W	0.178093	3.89122	0.0446006	15.5379
YJL024C	0.178155	3.88987						YJL024C	0.178155	3.88987	0.0452877	15.3022
YKL177W	0.178262	3.88753						YKL177W	0.178262	3.88753	0.104415	6.63698
YMR114C	0.178265	3.88746						YMR114C	0.178265	3.88746	0.0602973	11.493
YHR188C	0.178308	3.88653						YHR188C	0.178308	3.88653	0.129102	5.36784
YNL239W	0.178375	3.88507						YNL239W	0.178375	3.88507	0.0538967	12.8579
YML128C	0.178953	3.87251						YML128C	0.178953	3.87251	0.012427	55.7655
YOR374W	0.179116	3.86899						YOR374W	0.179116	3.86899	0.0617946	11.2146
YNL113W	0.179408	3.86271						YNL113W	0.179408	3.86271	0.068347	10.1394
YJR117W	0.17954	3.85986						YJR117W	0.17954	3.85986	0.125976	5.50105
YIR035C	0.179775	3.85482						YIR035C	0.179775	3.85482	0.072978	9.49601
YGR235C	0.18013	3.84722						YGR235C	0.18013	3.84722	0.0403779	17.1629
YBR205W	0.180327	3.84303						YBR205W	0.180327	3.84303	0.0655263	10.5759
YOL146W	0.18036	3.84232						YOL146W	0.18036	3.84232	0.0617831	11.2167
YKL096W	0.180389	3.84169						YKL096W	0.180389	3.84169	0.0662876	10.4544
YGR185C	0.180626	3.83665						YGR185C	0.180626	3.83665	0.0570664	12.1438
YJL096W	0.180749	3.83405						YJL096W	0.180749	3.83405	0.0412423	16.8031
YAL042C-A	0.180753	3.83395						YAL042C-A	0.180753	3.83395	0.258302	2.68291
YGR207C	0.180943	3.82994						YGR207C	0.180943	3.82994	0.0410413	16.8854
YLR420W	0.180977	3.82922						YLR420W	0.180977	3.82922	0.0373434	18.5575
YBR213W	0.181037	3.82795						YBR213W	0.181037	3.82795	0.0733157	9.45227
YBR190W	0.181388	3.82055						YBR190W	0.181388	3.82055	0.215854	3.2105
YMR169C	0.181622	3.81562						YMR169C	0.181622	3.81562	0.0154665	44.8067
YGL101W	0.181638	3.81529						YGL101W	0.181638	3.81529	0.10028	6.91065
YFL013W-A	0.181667	3.81467						YFL013W-A	0.181667	3.81467	0.148433	4.66878
YOR194C	0.181853	3.81076						YOR194C	0.181853	3.81076	0.0496335	13.9624
YIL039W	0.181915	3.80946						YIL039W	0.181915	3.80946	0.0747777	9.26747
YOR255W	0.182056	3.80652						YOR255W	0.182056	3.80652	0.484437	1.43053
YOR072W-B	0.182119	3.8052						YOR072W-B	0.182119	3.8052	0.0968868	7.15268
YKL035W	0.182141	3.80475						YKL035W	0.182141	3.80475	0.0516324	13.4218
YER152W-A	0.182196	3.80361						YER152W-A	0.182196	3.80361	0.590866	1.17285
YMR303C	0.183074	3.78536						YMR303C	0.183074	3.78536	0.0540228	12.8279
YKL007W	0.183115	3.78452						YKL007W	0.183115	3.78452	0.0231837	29.8917
YJL037W	0.183156	3.78366						YJL037W	0.183156	3.78366	0.0158233	43.7962
YCR036W	0.183227	3.78219						YCR036W	0.183227	3.78219	0.0491769	14.092
YLL056C	0.183252	3.78167						YLL056C	0.183252	3.78167	0.16041	4.32017
YER142C	0.183523	3.77608						YER142C	0.183523	3.77608	0.104811	6.61192
YCR034W	0.183607	3.77437						YCR034W	0.183607	3.77437	0.119395	5.80424
YMR022W	0.18381	3.77021						YMR022W	0.18381	3.77021	0.0509661	13.5973
YKL170W	0.184016	3.76598						YKL170W	0.184016	3.76598	0.0343475	20.1762
YCR061W	0.184019	3.76592						YCR061W	0.184019	3.76592	0.116821	5.93216
YFL030W	0.184055	3.76518						YFL030W	0.184055	3.76518	0.0793694	8.73133
YLR283W	0.184145	3.76333						YLR283W	0.184145	3.76333	0.106154	6.52825
YDL166C	0.184193	3.76237						YDL166C	0.184193	3.76237	0.0579532	11.9579
YIL099W	0.18425	3.7612						YIL099W	0.18425	3.7612	0.153919	4.50237
YJR058C	0.184315	3.75986						YJR058C	0.184315	3.75986	0.0742568	9.33248
YNL042W-B	0.184584	3.75439						YNL042W-B	0.184584	3.75439	0.129384	5.35613
YBR134W	0.184693	3.75218						YBR134W	0.184693	3.75218	0.292071	2.37271
YDR041W	0.184815	3.7497						YDR041W	0.184815	3.7497	0.0320786	21.6032
YJL124C	0.184819	3.74961						YJL124C	0.184819	3.74961	0.0523248	13.2442
YIL155C	0.184984	3.74627						YIL155C	0.184984	3.74627	0.10809	6.4113
YOR197W	0.184986	3.74624						YOR197W	0.184986	3.74624	0.0425199	16.2982
RDN37-1	0.185152	3.74288						RDN37-1	0.185152	3.74288	0.0793395	8.73461
RDN37-2	0.185152	3.74288						RDN37-2	0.185152	3.74288	0.0793395	8.73461
YDL103C	0.185353	3.73881						YDL103C	0.185353	3.73881	0.0271877	25.4894
YOR161C	0.185365	3.73857						YOR161C	0.185365	3.73857	0.115129	6.01935
YDR016C	0.185373	3.7384						YDR016C	0.185373	3.7384	0.084301	8.22055
YMR146C	0.185589	3.73406						YMR146C	0.185589	3.73406	0.0580159	11.945
YER159C	0.186083	3.72415						YER159C	0.186083	3.72415	0.0384472	18.0247
YIL114C	0.186359	3.71862						YIL114C	0.186359	3.71862	0.0769112	9.0104
YPR129W	0.186829	3.70927						YPR129W	0.186829	3.70927	0.0549248	12.6172
YGR193C	0.186862	3.70862						YGR193C	0.186862	3.70862	0.0472532	14.6657
YOR273C	0.186909	3.70769						YOR273C	0.186909	3.70769	0.279518	2.47927
YLR102C	0.186923	3.70742						YLR102C	0.186923	3.70742	0.0398819	17.3763
YOR314W	0.18695	3.70688						YOR314W	0.18695	3.70688	0.0627986	11.0353
YDR167W	0.187002	3.70585						YDR167W	0.187002	3.70585	0.0525961	13.1759
YLR164W	0.18708	3.7043						YLR164W	0.18708	3.7043	0.195024	3.5534
YER046W	0.187149	3.70292						YER046W	0.187149	3.70292	0.121996	5.68049
YDR483W	0.187179	3.70234						YDR483W	0.187179	3.70234	0.0898518	7.7127
YOL110W	0.187423	3.69752						YOL110W	0.187423	3.69752	0.0941764	7.35853
YIL029W-A	0.187433	3.69732						YIL029W-A	0.187433	3.69732	0.195387	3.54682
YGR256W	0.187599	3.69404						YGR256W	0.187599	3.69404	0.0772774	8.96769
YOR304C-A	0.18801	3.68597						YOR304C-A	0.18801	3.68597	0.136012	5.09512
YPL205C	0.188132	3.68359						YPL205C	0.188132	3.68359	0.09892	7.00566
YLR251W	0.188233	3.68161						YLR251W	0.188233	3.68161	0.0907438	7.63689
YJR057W	0.188401	3.67833						YJR057W	0.188401	3.67833	0.0394625	17.561
YBR297W	0.18841	3.67815						YBR297W	0.18841	3.67815	0.221389	3.13023
YOR052C	0.188432	3.67772						YOR052C	0.188432	3.67772	0.100794	6.87541
YOL097C	0.188446	3.67745						YOL097C	0.188446	3.67745	0.0637134	10.8768
YLR081W	0.18871	3.6723						YLR081W	0.18871	3.6723	0.236279	2.93297
YEL044W	0.188741	3.67169						YEL044W	0.188741	3.67169	0.0514293	13.4748
YMR175W-A	0.188778	3.67098						YMR175W-A	0.188778	3.67098	#VALUE!	#VALUE!
YGR005C	0.188935	3.66793						YGR005C	0.188935	3.66793	0.0434084	15.9647
YMR158W	0.188949	3.66766						YMR158W	0.188949	3.66766	0.0360689	19.2132
YDL204W	0.189205	3.66269						YDL204W	0.189205	3.66269	0.0199608	34.7181
YLR323C	0.189285	3.66114						YLR323C	0.189285	3.66114	0.0510866	13.5652
YNL312W	0.18941	3.65874						YNL312W	0.18941	3.65874	0.0410651	16.8756
YGL041C	0.189508	3.65684						YGL041C	0.189508	3.65684	0.124038	5.58702
YDL071C	0.189532	3.65637						YDL071C	0.189532	3.65637	0.138754	4.99446
YNL148C	0.189813	3.65096						YNL148C	0.189813	3.65096	0.147579	4.69578
YPR039W	0.19013	3.64488						YPR039W	0.19013	3.64488	0.435935	1.58969
YOR131C	0.19027	3.64219						YOR131C	0.19027	3.64219	0.0328928	21.0684
YNL016W	0.19048	3.63818						YNL016W	0.19048	3.63818	0.0672122	10.3106
YOR189W	0.190561	3.63663						YOR189W	0.190561	3.63663	0.0635168	10.9105
YGR049W	0.190663	3.63468						YGR049W	0.190663	3.63468	0.0757997	9.14252
YMR105C	0.190719	3.63362						YMR105C	0.190719	3.63362	0.0126988	54.5721
YER080W	0.19074	3.63322						YER080W	0.19074	3.63322	0.0333395	20.7862
YOR289W	0.190789	3.63229						YOR289W	0.190789	3.63229	0.0345126	20.0796
YNL241C	0.190805	3.63199						YNL241C	0.190805	3.63199	0.0586082	11.8243
YML048W	0.190827	3.63156						YML048W	0.190827	3.63156	0.0948075	7.30955
YPL024W	0.191191	3.62466						YPL024W	0.191191	3.62466	0.106162	6.52779
YIL004C	0.191229	3.62393						YIL004C	0.191229	3.62393	0.0564347	12.2797
YDL007W	0.19135	3.62164						YDL007W	0.19135	3.62164	0.0314076	22.0647
YIL009C-A	0.191395	3.62078						YIL009C-A	0.191395	3.62078	0.0778041	8.90698
YNL185C	0.191467	3.61941						YNL185C	0.191467	3.61941	0.0476012	14.5585
YGR178C	0.191516	3.6185						YGR178C	0.191516	3.6185	0.0792083	8.74908
YPR007C	0.19167	3.6156						YPR007C	0.19167	3.6156	0.455941	1.51993
YKR016W	0.191671	3.61557						YKR016W	0.191671	3.61557	0.0569075	12.1776
YHR200W	0.191824	3.61269						YHR200W	0.191824	3.61269	0.0458751	15.1062
YNL215W	0.191988	3.6096						YNL215W	0.191988	3.6096	0.0419626	16.5147
YLR100W	0.192022	3.60897						YLR100W	0.192022	3.60897	0.0544771	12.7209
YCL001W	0.192036	3.6087						YCL001W	0.192036	3.6087	0.0734203	9.43881
YNR050C	0.192056	3.60833						YNR050C	0.192056	3.60833	0.0574307	12.0667
YDL098C	0.192082	3.60784						YDL098C	0.192082	3.60784	0.0402533	17.216
YBR151W	0.192095	3.60758						YBR151W	0.192095	3.60758	0.0728495	9.51276
YCR043C	0.192172	3.60614						YCR043C	0.192172	3.60614	0.0870225	7.96346
YGL157W	0.19233	3.60319						YGL157W	0.19233	3.60319	0.0353263	19.6171
YIL070C	0.192357	3.60268						YIL070C	0.192357	3.60268	0.0301105	23.0152
YHR140W	0.192649	3.59722						YHR140W	0.192649	3.59722	0.0835478	8.29465
YCR088W	0.192815	3.59413						YCR088W	0.192815	3.59413	0.0292762	23.6711
YBR194W	0.192899	3.59255						YBR194W	0.192899	3.59255	0.0495519	13.9853
YER121W	0.192952	3.59156						YER121W	0.192952	3.59156	0.0121648	56.9677
YOL014W	0.192987	3.59092						YOL014W	0.192987	3.59092	0.0994693	6.96697
YER138C	0.193159	3.58771						YER138C	0.193159	3.58771	#VALUE!	#VALUE!
YBR066C	0.193196	3.58703						YBR066C	0.193196	3.58703	0.156028	4.44151
YFL062W	0.193343	3.5843						YFL062W	0.193343	3.5843	0.12541	5.5259
YMR315W	0.193512	3.58117						YMR315W	0.193512	3.58117	0.038163	18.159
YLR078C	0.193758	3.57662						YLR078C	0.193758	3.57662	0.0735143	9.42673
YKL019W	0.194179	3.56886						YKL019W	0.194179	3.56886	0.0712684	9.72381
YBR233W-A	0.194784	3.55779						YBR233W-A	0.194784	3.55779	0.0981411	7.06126
YBL041W	0.195186	3.55047						YBL041W	0.195186	3.55047	0.0403955	17.1554
YNR002C	0.195421	3.54619						YNR002C	0.195421	3.54619	0.160122	4.32796
YKL110C	0.195534	3.54414						YKL110C	0.195534	3.54414	0.105638	6.56013
YGL117W	0.195723	3.54072						YGL117W	0.195723	3.54072	0.0742483	9.33355
YDR482C	0.196037	3.53505						YDR482C	0.196037	3.53505	0.0362682	19.1076
YGR253C	0.196248	3.53125						YGR253C	0.196248	3.53125	0.0558272	12.4133
YGR280C	0.196268	3.53089						YGR280C	0.196268	3.53089	0.0587542	11.7949
YGL226W	0.196322	3.52991						YGL226W	0.196322	3.52991	0.0297066	23.3281
YFR006W	0.196387	3.52875						YFR006W	0.196387	3.52875	0.0607323	11.4107
YDR168W	0.196493	3.52684						YDR168W	0.196493	3.52684	0.0323679	21.4101
YLR208W	0.19656	3.52565						YLR208W	0.19656	3.52565	0.071252	9.72605
YCR094W	0.196662	3.5238						YCR094W	0.196662	3.5238	0.0681933	10.1623
YHR130C	0.196692	3.52327						YHR130C	0.196692	3.52327	#VALUE!	#VALUE!
YLR314C	0.1967	3.52313						YLR314C	0.1967	3.52313	0.049507	13.998
YDL053C	0.197005	3.51767						YDL053C	0.197005	3.51767	0.0682149	10.1591
YLR312W-A	0.197086	3.51624						YLR312W-A	0.197086	3.51624	0.0531498	13.0386
YER119C	0.197095	3.51606						YER119C	0.197095	3.51606	0.101685	6.81514
YHR042W	0.197162	3.51487						YHR042W	0.197162	3.51487	0.120771	5.73811
YMR172C-A	0.197324	3.51199						YMR172C-A	0.197324	3.51199	0.189247	3.66187
YGR102C	0.197361	3.51133						YGR102C	0.197361	3.51133	0.0503248	13.7706
YPL142C	0.197625	3.50664						YPL142C	0.197625	3.50664	0.075333	9.19916
YLR221C	0.197804	3.50347						YLR221C	0.197804	3.50347	0.0416088	16.6551
YHR038W	0.197869	3.50233						YHR038W	0.197869	3.50233	0.0337335	20.5434
YER053C	0.198091	3.4984						YER053C	0.198091	3.4984	0.0877016	7.9018
YER185W	0.198102	3.49819						YER185W	0.198102	3.49819	0.224523	3.08654
YKL086W	0.198186	3.49672						YKL086W	0.198186	3.49672	0.0948544	7.30594
YER165W	0.198208	3.49632						YER165W	0.198208	3.49632	#VALUE!	#VALUE!
YBL058W	0.198415	3.49267						YBL058W	0.198415	3.49267	0.0386619	17.9246
YBR210W	0.198515	3.49091						YBR210W	0.198515	3.49091	0.103174	6.71678
YBR169C	0.198596	3.48949						YBR169C	0.198596	3.48949	0.0461793	15.0067
YMR083W	0.198639	3.48874						YMR083W	0.198639	3.48874	0.0558312	12.4124
YKL054C	0.198641	3.4887						YKL054C	0.198641	3.4887	#VALUE!	#VALUE!
YDL144C	0.19866	3.48837						YDL144C	0.19866	3.48837	0.0664981	10.4213
YOR040W	0.198673	3.48814						YOR040W	0.198673	3.48814	0.0443456	15.6273
YBR159W	0.198723	3.48727						YBR159W	0.198723	3.48727	0.078645	8.81175
YGL048C	0.19884	3.48522						YGL048C	0.19884	3.48522	0.0309866	22.3645
YOR271C	0.198981	3.48275						YOR271C	0.198981	3.48275	0.0834465	8.30472
YDR353W	0.199102	3.48063						YDR353W	0.199102	3.48063	0.0587039	11.805
YLL005C	0.199219	3.47859						YLL005C	0.199219	3.47859	0.192823	3.59398
YJR115W	0.199283	3.47747						YJR115W	0.199283	3.47747	0.345587	2.00528
YDR453C	0.199302	3.47713						YDR453C	0.199302	3.47713	0.0420864	16.4661
YCR052W	0.199421	3.47506						YCR052W	0.199421	3.47506	0.0741086	9.35114
YLR250W	0.199568	3.4725						YLR250W	0.199568	3.4725	0.0446925	15.506
YAL035W	0.19959	3.47212						YAL035W	0.19959	3.47212	0.0660716	10.4886
YKR095W-A	0.19966	3.4709						YKR095W-A	0.19966	3.4709	0.0483443	14.3347
YMR060C	0.199721	3.46985						YMR060C	0.199721	3.46985	0.058777	11.7903
YGL228W	0.199744	3.46944						YGL228W	0.199744	3.46944	0.0748442	9.25923
YPR113W	0.199974	3.46545						YPR113W	0.199974	3.46545	0.0892934	7.76093
YDL228C	0.200192	3.46167						YDL228C	0.200192	3.46167	0.127521	5.43439
YOR375C	0.200208	3.4614						YOR375C	0.200208	3.4614	0.059946	11.5604
YBL018C	0.200262	3.46047						YBL018C	0.200262	3.46047	0.072888	9.50774
YDL045W-A	0.200384	3.45835						YDL045W-A	0.200384	3.45835	0.0537383	12.8958
YBR299W	0.200402	3.45805						YBR299W	0.200402	3.45805	0.112741	6.14685
YPL094C	0.20075	3.45206						YPL094C	0.20075	3.45206	0.0770646	8.99246
YGR133W	0.200794	3.4513						YGR133W	0.200794	3.4513	0.100674	6.88358
YBR154C	0.200813	3.45098						YBR154C	0.200813	3.45098	0.0844075	8.21018
YBR146W	0.201042	3.44704						YBR146W	0.201042	3.44704	0.0482139	14.3735
YDR305C	0.201155	3.44511						YDR305C	0.201155	3.44511	0.0389999	17.7693
YOL064C	0.201307	3.44251						YOL064C	0.201307	3.44251	0.0476565	14.5416
YER048W-A	0.201343	3.44189						YER048W-A	0.201343	3.44189	0.0767341	9.03119
YGL225W	0.201359	3.44161						YGL225W	0.201359	3.44161	0.110028	6.29842
YHR132W-A	0.20173	3.43528						YHR132W-A	0.20173	3.43528	0.0386222	17.9431
YGL001C	0.201865	3.43299						YGL001C	0.201865	3.43299	0.0395363	17.5282
YJL164C	0.201984	3.43096						YJL164C	0.201984	3.43096	0.0635103	10.9116
YDL099W	0.202074	3.42943						YDL099W	0.202074	3.42943	0.0215461	32.1637
YKL145W	0.20213	3.42849						YKL145W	0.20213	3.42849	0.0413706	16.751
YIR016W	0.202173	3.42776						YIR016W	0.202173	3.42776	0.154157	4.49542
YJR159W	0.20224	3.42663						YJR159W	0.20224	3.42663	0.0877406	7.89828
YKL099C	0.202389	3.4241						YKL099C	0.202389	3.4241	0.0539356	12.8487
YPL134C	0.202428	3.42343						YPL134C	0.202428	3.42343	0.0549211	12.6181
YML098W	0.202642	3.41983						YML098W	0.202642	3.41983	0.0844573	8.20533
YPR054W	0.203126	3.41168						YPR054W	0.203126	3.41168	0.268228	2.58362
YBL109W	0.203181	3.41076						YBL109W	0.203181	3.41076	0.282822	2.4503
Q0075	0.203312	3.40856						Q0075	0.203312	3.40856	0.0380883	18.1945
YPL087W	0.203621	3.40339						YPL087W	0.203621	3.40339	0.068357	10.1379
YOR281C	0.203748	3.40126						YOR281C	0.203748	3.40126	0.0461172	15.0269
YGL121C	0.203772	3.40085						YGL121C	0.203772	3.40085	0.0487768	14.2076
YCR076C	0.204295	3.39215						YCR076C	0.204295	3.39215	0.033616	20.6152
YDL139C	0.204375	3.39083						YDL139C	0.204375	3.39083	0.0262876	26.3622
YPL015C	0.204473	3.3892						YPL015C	0.204473	3.3892	0.122706	5.64763
YMR071C	0.204597	3.38715						YMR071C	0.204597	3.38715	0.0612227	11.3193
YDR202C	0.204604	3.38702						YDR202C	0.204604	3.38702	0.0489363	14.1613
YHL006W-A	0.205327	3.3751						YHL006W-A	0.205327	3.3751	#VALUE!	#VALUE!
YLR239C	0.205373	3.37435						YLR239C	0.205373	3.37435	0.0522412	13.2654
YBL093C	0.205438	3.37329						YBL093C	0.205438	3.37329	0.0564798	12.2699
YNL109W	0.205754	3.3681						YNL109W	0.205754	3.3681	1.00424	0.690074
YBL082C	0.205758	3.36803						YBL082C	0.205758	3.36803	0.131159	5.28367
YDL014W	0.205774	3.36777						YDL014W	0.205774	3.36777	0.128522	5.39205
YNL100W	0.205859	3.36638						YNL100W	0.205859	3.36638	0.0467331	14.8289
YPL206C	0.205919	3.3654						YPL206C	0.205919	3.3654	0.0601322	11.5246
YDR397C	0.206141	3.36177						YDR397C	0.206141	3.36177	0.0660361	10.4943
YGL022W	0.206144	3.36173						YGL022W	0.206144	3.36173	0.148682	4.66095
YOR252W	0.206254	3.35993						YOR252W	0.206254	3.35993	0.0509697	13.5963
YPL060C-A	0.206315	3.35894						YPL060C-A	0.206315	3.35894	0.588581	1.17741
YNL332W	0.206467	3.35646						YNL332W	0.206467	3.35646	0.0776309	8.92686
YML047C	0.206569	3.35481						YML047C	0.206569	3.35481	#VALUE!	#VALUE!
YKR007W	0.206569	3.35481						YKR007W	0.206569	3.35481	0.032983	21.0108
YOR277C	0.206628	3.35385						YOR277C	0.206628	3.35385	0.0719077	9.63735
YHR106W	0.206713	3.35248						YHR106W	0.206713	3.35248	0.0664272	10.4325
YNL030W	0.207236	3.34401						YNL030W	0.207236	3.34401	0.0575179	12.0484
YBL057C	0.207272	3.34343						YBL057C	0.207272	3.34343	0.0424294	16.333
YHL019W-A	0.207363	3.34197						YHL019W-A	0.207363	3.34197	0.146339	4.73559
YBR273C	0.207618	3.33785						YBR273C	0.207618	3.33785	0.0296745	23.3533
YHR063C	0.207693	3.33666						YHR063C	0.207693	3.33666	0.03833	18.0798
YKR022C	0.207712	3.33636						YKR022C	0.207712	3.33636	0.0957327	7.23891
YPR050C	0.207747	3.33579						YPR050C	0.207747	3.33579	0.503504	1.37635
YDR152W	0.208041	3.33107						YDR152W	0.208041	3.33107	0.0631222	10.9787
YML124C	0.208125	3.32973						YML124C	0.208125	3.32973	0.0653024	10.6122
YLR065C	0.208186	3.32875						YLR065C	0.208186	3.32875	0.0668986	10.359
YBR121C	0.20828	3.32726						YBR121C	0.20828	3.32726	0.0788242	8.79172
YDR163W	0.208366	3.32589						YDR163W	0.208366	3.32589	0.0235593	29.4151
YJL142C	0.208423	3.32497						YJL142C	0.208423	3.32497	0.123022	5.63312
YIL093C	0.208455	3.32446						YIL093C	0.208455	3.32446	0.0405948	17.0711
YPL222C-A	0.208464	3.32432						YPL222C-A	0.208464	3.32432	0.14728	4.70533
YBR076W	0.208554	3.32288						YBR076W	0.208554	3.32288	0.407938	1.69879
YHR162W	0.208572	3.3226						YHR162W	0.208572	3.3226	0.0701089	9.88463
YPR143W	0.208594	3.32224						YPR143W	0.208594	3.32224	0.0794167	8.72613
YNR043W	0.208838	3.31836						YNR043W	0.208838	3.31836	0.0824544	8.40465
YDR435C	0.209066	3.31475						YDR435C	0.209066	3.31475	0.0909891	7.6163
YGL044C	0.209479	3.3082						YGL044C	0.209479	3.3082	0.0852745	8.12669
YDR372C	0.209559	3.30694						YDR372C	0.209559	3.30694	0.0858136	8.07565
YMR255W	0.209628	3.30585						YMR255W	0.209628	3.30585	0.0515065	13.4546
YBR050C	0.209758	3.30381						YBR050C	0.209758	3.30381	0.122158	5.67297
YOR173W	0.209814	3.30292						YOR173W	0.209814	3.30292	0.00996599	69.5365
YNR035C	0.210185	3.2971						YNR035C	0.210185	3.2971	0.0539271	12.8507
YNL138W-A	0.210323	3.29493						YNL138W-A	0.210323	3.29493	0.0438448	15.8058
YIR001C	0.210727	3.28861						YIR001C	0.210727	3.28861	0.0923479	7.50423
YMR269W	0.210774	3.28789						YMR269W	0.210774	3.28789	0.07591	9.12923
YLR211C	0.210833	3.28696						YLR211C	0.210833	3.28696	0.0443726	15.6178
YOR158W	0.210978	3.2847						YOR158W	0.210978	3.2847	0.0500584	13.8438
YML122C	0.211388	3.27833						YML122C	0.211388	3.27833	0.0864458	8.01658
snR79	0.211634	3.27452						snR79	0.211634	3.27452	0.0715662	9.68334
YAL060W	0.211659	3.27413						YAL060W	0.211659	3.27413	0.0846083	8.19069
YPR130C	0.211684	3.27375						YPR130C	0.211684	3.27375	0.0847881	8.17331
YDR037W	0.211693	3.27361						YDR037W	0.211693	3.27361	0.0704671	9.83438
YGR136W	0.21173	3.27304						YGR136W	0.21173	3.27304	0.0491626	14.0961
YKL119C	0.21181	3.2718						YKL119C	0.21181	3.2718	0.0546453	12.6818
YLR035C-A	0.212172	3.26621						YLR035C-A	0.212172	3.26621	0.129586	5.34781
YGR026W	0.212461	3.26177						YGR026W	0.212461	3.26177	0.0587824	11.7893
YKR012C	0.212556	3.26032						YKR012C	0.212556	3.26032	0.16613	4.17144
YNL284C	0.21294	3.25443						YNL284C	0.21294	3.25443	0.04128	16.7878
YLR252W	0.213288	3.24913						YLR252W	0.213288	3.24913	0.166593	4.15984
YBR096W	0.213641	3.24377						YBR096W	0.213641	3.24377	0.0837643	8.27322
YJR142W	0.213835	3.24082						YJR142W	0.213835	3.24082	0.0268051	25.8533
Q0255	0.213868	3.24032						Q0255	0.213868	3.24032	0.0279517	24.7928
YDR408C	0.21388	3.24014						YDR408C	0.21388	3.24014	0.0630695	10.9879
YDR368W	0.213913	3.23964						YDR368W	0.213913	3.23964	0.0567008	12.222
YKL193C	0.21393	3.23938						YKL193C	0.21393	3.23938	0.0331341	20.915
YBR126C	0.214027	3.2379						YBR126C	0.214027	3.2379	0.034613	20.0214
YMR188C	0.214217	3.23504						YMR188C	0.214217	3.23504	0.0401793	17.2477
RUF5-1	0.214301	3.23378						RUF5-1	0.214301	3.23378	0.0650123	10.6595
RUF5-2	0.214301	3.23378						RUF5-2	0.214301	3.23378	0.0650123	10.6595
YOR239W	0.214484	3.23101						YOR239W	0.214484	3.23101	0.0873511	7.9335
YAL031W-A	0.214507	3.23067						YAL031W-A	0.214507	3.23067	#VALUE!	#VALUE!
YOL157C	0.21457	3.22972						YOL157C	0.21457	3.22972	0.0788938	8.78396
YGL126W	0.214927	3.22435						YGL126W	0.214927	3.22435	0.0944715	7.33555
YPR051W	0.214938	3.22418						YPR051W	0.214938	3.22418	0.0643564	10.7682
YDL202W	0.215008	3.22314						YDL202W	0.215008	3.22314	0.0492042	14.0842
YOL049W	0.215213	3.22006						YOL049W	0.215213	3.22006	0.0841656	8.23376
YKL167C	0.215214	3.22004						YKL167C	0.215214	3.22004	0.0382617	18.1121
YBL045C	0.215318	3.2185						YBL045C	0.215318	3.2185	0.0731593	9.47248
YDL029W	0.215537	3.21523						YDL029W	0.215537	3.21523	0.0587419	11.7974
YOL114C	0.215558	3.21492						YOL114C	0.215558	3.21492	0.0607911	11.3997
YER183C	0.215573	3.21468						YER183C	0.215573	3.21468	0.0708428	9.78222
YHR008C	0.215673	3.2132						YHR008C	0.215673	3.2132	0.0654843	10.5827
YKR035W-A	0.215868	3.2103						YKR035W-A	0.215868	3.2103	0.0477143	14.524
YOR220W	0.216014	3.20812						YOR220W	0.216014	3.20812	0.0419944	16.5022
YGL027C	0.216052	3.20756						YGL027C	0.216052	3.20756	0.0818648	8.46518
YNL098C	0.216056	3.2075						YNL098C	0.216056	3.2075	0.0613627	11.2935
YLR330W	0.216203	3.20532						YLR330W	0.216203	3.20532	0.0724975	9.55895
YGL198W	0.216329	3.20345						YGL198W	0.216329	3.20345	0.0848939	8.16313
YPL178W	0.216555	3.20011						YPL178W	0.216555	3.20011	0.0562684	12.316
YER093C-A	0.216761	3.19707						YER093C-A	0.216761	3.19707	0.0619692	11.183
YLR008C	0.216944	3.19438						YLR008C	0.216944	3.19438	0.0575973	12.0318
YDR341C	0.217088	3.19226						YDR341C	0.217088	3.19226	0.0767602	9.02812
YDR337W	0.217117	3.19183						YDR337W	0.217117	3.19183	0.0358348	19.3388
YMR276W	0.217368	3.18815						YMR276W	0.217368	3.18815	0.0555212	12.4817
YOL013W-A	0.217454	3.18688						YOL013W-A	0.217454	3.18688	0.100271	6.91124
YLR232W	0.217614	3.18454						YLR232W	0.217614	3.18454	0.0338388	20.4794
YIL121W	0.217646	3.18407						YIL121W	0.217646	3.18407	0.162729	4.25861
YGR202C	0.217754	3.1825						YGR202C	0.217754	3.1825	0.0560957	12.3539
YAL054C	0.217982	3.17915						YAL054C	0.217982	3.17915	0.0867647	7.98712
YGR081C	0.218099	3.17746						YGR081C	0.218099	3.17746	0.0302441	22.9136
YIL034C	0.218173	3.17638						YIL034C	0.218173	3.17638	0.0495888	13.9749
YML008C	0.218696	3.16879						YML008C	0.218696	3.16879	0.0356544	19.4366
YER060W-A	0.219048	3.16369						YER060W-A	0.219048	3.16369	0.164468	4.2136
YDR083W	0.219104	3.16288						YDR083W	0.219104	3.16288	0.0823375	8.41658
YGL217C	0.219115	3.16272						YGL217C	0.219115	3.16272	#VALUE!	#VALUE!
YDR161W	0.219122	3.16262						YDR161W	0.219122	3.16262	0.0494902	14.0028
YER094C	0.219279	3.16036						YER094C	0.219279	3.16036	0.0469695	14.7542
YPL065W	0.219289	3.16022						YPL065W	0.219289	3.16022	0.0421658	16.4351
YDR073W	0.219331	3.1596						YDR073W	0.219331	3.1596	0.141313	4.90401
YBR262C	0.219422	3.1583						YBR262C	0.219422	3.1583	0.0537208	12.9
YPR187W	0.219522	3.15686						YPR187W	0.219522	3.15686	0.0791434	8.75625
YIL083C	0.219542	3.15657						YIL083C	0.219542	3.15657	0.0758325	9.13856
YNL305C	0.21969	3.15444						YNL305C	0.21969	3.15444	0.0857037	8.086
YPR094W	0.22023	3.14671						YPR094W	0.22023	3.14671	0.0741976	9.33993
YML055W	0.220299	3.14572						YML055W	0.220299	3.14572	0.0727753	9.52246
YGR152C	0.220355	3.14493						YGR152C	0.220355	3.14493	0.0558557	12.407
YNL157W	0.220605	3.14136						YNL157W	0.220605	3.14136	0.0531624	13.0355
YDR051C	0.220685	3.14023						YDR051C	0.220685	3.14023	0.0516283	13.4229
YPR023C	0.220994	3.13583						YPR023C	0.220994	3.13583	0.0687962	10.0732
YHR127W	0.221048	3.13506						YHR127W	0.221048	3.13506	0.0629244	11.0132
YHR175W-A	0.221222	3.13259						YHR175W-A	0.221222	3.13259	0.11333	6.1149
YLR017W	0.221405	3.13001						YLR017W	0.221405	3.13001	0.0538576	12.8673
YNL228W	0.221466	3.12915						YNL228W	0.221466	3.12915	0.143561	4.82721
YCL047C	0.221643	3.12665						YCL047C	0.221643	3.12665	0.079271	8.74217
YMR148W	0.221648	3.12658						YMR148W	0.221648	3.12658	0.127987	5.41463
YPR038W	0.222004	3.12156						YPR038W	0.222004	3.12156	0.0642559	10.785
YKL061W	0.222185	3.11902						YKL061W	0.222185	3.11902	0.093986	7.37344
YDR469W	0.222304	3.11735						YDR469W	0.222304	3.11735	0.0595419	11.6389
YDL022W	0.22234	3.11685						YDL022W	0.22234	3.11685	0.107093	6.47102
YNL137C	0.22266	3.11236						YNL137C	0.22266	3.11236	0.0690374	10.038
YJL002C	0.222755	3.11104						YJL002C	0.222755	3.11104	0.126333	5.48549
YJL170C	0.222896	3.10907						YJL170C	0.222896	3.10907	0.0370074	18.726
YNL005C	0.222939	3.10847						YNL005C	0.222939	3.10847	0.0425342	16.2928
YGL154C	0.22299	3.10776						YGL154C	0.22299	3.10776	0.0970272	7.14232
YIL020C	0.223212	3.10467						YIL020C	0.223212	3.10467	0.0512909	13.5112
YFL015C	0.223277	3.10376						YFL015C	0.223277	3.10376	0.0857058	8.0858
YHR113W	0.223557	3.09988						YHR113W	0.223557	3.09988	0.0540057	12.832
YJR116W	0.223644	3.09867						YJR116W	0.223644	3.09867	0.154132	4.49613
YDL160C-A	0.223991	3.09387						YDL160C-A	0.223991	3.09387	0.080146	8.64672
YDR246W	0.22403	3.09334						YDR246W	0.22403	3.09334	0.0511693	13.5433
YGL070C	0.224199	3.09101						YGL070C	0.224199	3.09101	0.0940447	7.36883
YIL040W	0.224553	3.08613						YIL040W	0.224553	3.08613	0.115695	5.98989
YDL124W	0.224713	3.08393						YDL124W	0.224713	3.08393	0.0371348	18.6618
YER154W	0.224844	3.08213						YER154W	0.224844	3.08213	0.122463	5.65885
YDR465C	0.225027	3.07963						YDR465C	0.225027	3.07963	0.0821099	8.43991
YNL061W	0.225327	3.07553						YNL061W	0.225327	3.07553	0.10092	6.8668
YEL024W	0.225495	3.07323						YEL024W	0.225495	3.07323	0.106193	6.52585
YIL122W	0.225593	3.0719						YIL122W	0.225593	3.0719	0.23646	2.93072
YLR059C	0.226182	3.0639						YLR059C	0.226182	3.0639	0.0781019	8.87302
YHL031C	0.226548	3.05895						YHL031C	0.226548	3.05895	0.0514115	13.4795
YBL086C	0.226673	3.05726						YBL086C	0.226673	3.05726	0.0809379	8.56212
tR(UCU)B	0.226772	3.05593						tR(UCU)B	0.226772	3.05593	0.103027	6.72636
tR(UCU)D	0.226772	3.05593						tR(UCU)D	0.226772	3.05593	0.103027	6.72636
tR(UCU)E	0.226772	3.05593						tR(UCU)E	0.226772	3.05593	0.103027	6.72636
tR(UCU)G1	0.226772	3.05593						tR(UCU)G1	0.226772	3.05593	0.103027	6.72636
tR(UCU)G2	0.226772	3.05593						tR(UCU)G2	0.226772	3.05593	0.103027	6.72636
tR(UCU)G3	0.226772	3.05593						tR(UCU)G3	0.226772	3.05593	0.103027	6.72636
tR(UCU)J1	0.226772	3.05593						tR(UCU)J1	0.226772	3.05593	0.103027	6.72636
tR(UCU)J2	0.226772	3.05593						tR(UCU)J2	0.226772	3.05593	0.103027	6.72636
tR(UCU)K	0.226772	3.05593						tR(UCU)K	0.226772	3.05593	0.103027	6.72636
tR(UCU)M1	0.226772	3.05593						tR(UCU)M1	0.226772	3.05593	0.103027	6.72636
tR(UCU)M2	0.226772	3.05593						tR(UCU)M2	0.226772	3.05593	0.103027	6.72636
YPL063W	0.227016	3.05265						YPL063W	0.227016	3.05265	0.0513488	13.4959
YAR031W	0.227137	3.05102						YAR031W	0.227137	3.05102	0.0438597	15.8004
YNL168C	0.227377	3.0478						YNL168C	0.227377	3.0478	0.0349714	19.8162
YER016W	0.227501	3.04613						YER016W	0.227501	3.04613	0.0501198	13.8269
YGL050W	0.227566	3.04527						YGL050W	0.227566	3.04527	0.0914166	7.58068
YGL026C	0.228067	3.03858						YGL026C	0.228067	3.03858	0.0654207	10.593
YDR392W	0.228329	3.0351						YDR392W	0.228329	3.0351	0.0624116	11.1037
YPR108W	0.228443	3.03357						YPR108W	0.228443	3.03357	0.0457736	15.1397
YPR009W	0.228833	3.02841						YPR009W	0.228833	3.02841	0.141535	4.8963
YNL056W	0.229333	3.02181						YNL056W	0.229333	3.02181	0.0914474	7.57813
YML125C	0.229361	3.02143						YML125C	0.229361	3.02143	0.0842955	8.22108
YLR093C	0.229534	3.01917						YLR093C	0.229534	3.01917	0.0717375	9.66021
YOL093W	0.22954	3.01908						YOL093W	0.22954	3.01908	0.0436893	15.862
YIL078W	0.229621	3.01801						YIL078W	0.229621	3.01801	0.0679657	10.1963
YEL021W	0.230168	3.01085						YEL021W	0.230168	3.01085	0.0625769	11.0744
YAL025C	0.230389	3.00796						YAL025C	0.230389	3.00796	0.100717	6.88067
YAR015W	0.230469	3.00691						YAR015W	0.230469	3.00691	0.0633723	10.9354
YMR215W	0.230547	3.0059						YMR215W	0.230547	3.0059	0.146921	4.71682
YJL052W	0.230752	3.00322						YJL052W	0.230752	3.00322	#VALUE!	#VALUE!
YHR128W	0.230835	3.00215						YHR128W	0.230835	3.00215	0.0902292	7.68044
YER092W	0.230942	3.00075						YER092W	0.230942	3.00075	0.0471532	14.6968
YNL097C	0.231171	2.99778						YNL097C	0.231171	2.99778	0.0756204	9.1642
YMR121C	0.231196	2.99745						YMR121C	0.231196	2.99745	0.0414142	16.7334
YLR339C	0.2315	2.99353						YLR339C	0.2315	2.99353	0.135617	5.10997
YMR262W	0.231574	2.99256						YMR262W	0.231574	2.99256	0.0959987	7.21885
YGR039W	0.231582	2.99247						YGR039W	0.231582	2.99247	0.162412	4.26694
YNL086W	0.231742	2.99039						YNL086W	0.231742	2.99039	0.0626955	11.0534
YIR005W	0.232595	2.97942						YIR005W	0.232595	2.97942	0.0403526	17.1736
YAL013W	0.232623	2.97906						YAL013W	0.232623	2.97906	0.0984689	7.03776
YJR113C	0.232783	2.97702						YJR113C	0.232783	2.97702	0.0357098	19.4064
YBR139W	0.232835	2.97636						YBR139W	0.232835	2.97636	0.0983107	7.04908
YNL063W	0.232875	2.97584						YNL063W	0.232875	2.97584	0.149368	4.63954
YPR075C	0.233044	2.97369						YPR075C	0.233044	2.97369	0.0589135	11.763
YKL094W	0.23344	2.96864						YKL094W	0.23344	2.96864	0.0648708	10.6828
YPR160W	0.233464	2.96833						YPR160W	0.233464	2.96833	0.0263012	26.3486
YGR151C	0.233535	2.96743						YGR151C	0.233535	2.96743	0.0631257	10.9781
YLR070C	0.233695	2.96541						YLR070C	0.233695	2.96541	0.0583341	11.8798
YMR005W	0.233698	2.96536						YMR005W	0.233698	2.96536	0.0654148	10.5939
YIR003W	0.233699	2.96536						YIR003W	0.233699	2.96536	0.051174	13.542
YGL010W	0.233826	2.96375						YGL010W	0.233826	2.96375	0.256905	2.6975
YHR175W	0.23385	2.96344						YHR175W	0.23385	2.96344	0.0909907	7.61616
YHR146W	0.234435	2.95604						YHR146W	0.234435	2.95604	0.0544261	12.7329
YPR118W	0.234752	2.95205						YPR118W	0.234752	2.95205	0.0630912	10.9841
YMR027W	0.235092	2.94778						YMR027W	0.235092	2.94778	0.0288996	23.9796
YKR068C	0.235203	2.94639						YKR068C	0.235203	2.94639	0.0534991	12.9535
YHR070C-A	0.235568	2.94182						YHR070C-A	0.235568	2.94182	0.314262	2.20517
YDR329C	0.235884	2.93789						YDR329C	0.235884	2.93789	0.0798524	8.67851
YMR079W	0.235902	2.93767						YMR079W	0.235902	2.93767	0.0806202	8.59586
YOR362C	0.236409	2.93137						YOR362C	0.236409	2.93137	0.0543426	12.7524
YLR261C	0.236511	2.9301						YLR261C	0.236511	2.9301	0.0336546	20.5915
YJR075W	0.237007	2.92397						YJR075W	0.237007	2.92397	0.0711986	9.73333
YPR100W	0.237007	2.92397						YPR100W	0.237007	2.92397	0.051193	13.537
YDR236C	0.237025	2.92375						YDR236C	0.237025	2.92375	0.08121	8.53343
YDL226C	0.237031	2.92367						YDL226C	0.237031	2.92367	0.0447546	15.4844
YIR026C	0.237501	2.91788						YIR026C	0.237501	2.91788	0.0548892	12.6254
YPR128C	0.237698	2.91547						YPR128C	0.237698	2.91547	0.0692157	10.0122
YOR065W	0.23776	2.9147						YOR065W	0.23776	2.9147	0.134735	5.14345
YLR326W	0.237834	2.9138						YLR326W	0.237834	2.9138	0.0670185	10.3404
YPR133C	0.237995	2.91182						YPR133C	0.237995	2.91182	0.0483736	14.326
YGR131W	0.238071	2.91089						YGR131W	0.238071	2.91089	0.12073	5.74008
YBL050W	0.238133	2.91014						YBL050W	0.238133	2.91014	0.0509449	13.6029
YHR034C	0.238428	2.90654						YHR034C	0.238428	2.90654	0.0568174	12.197
YBL107C	0.238632	2.90406						YBL107C	0.238632	2.90406	0.0385771	17.964
YLR181C	0.238702	2.9032						YLR181C	0.238702	2.9032	0.0759191	9.12814
YLL055W	0.238815	2.90183						YLL055W	0.238815	2.90183	0.191013	3.62802
YNL151C	0.238964	2.90002						YNL151C	0.238964	2.90002	0.0867203	7.99121
YKR003W	0.238987	2.89973						YKR003W	0.238987	2.89973	0.0655095	10.5786
YGL166W	0.238995	2.89965						YGL166W	0.238995	2.89965	0.0794284	8.72484
YIL116W	0.239133	2.89797						YIL116W	0.239133	2.89797	0.0539821	12.8376
YER090W	0.239332	2.89556						YER090W	0.239332	2.89556	0.0562876	12.3118
YMR097C	0.239337	2.8955						YMR097C	0.239337	2.8955	0.0644743	10.7485
YMR095C	0.239368	2.89512						YMR095C	0.239368	2.89512	0.0998795	6.93836
YCL067C	0.23974	2.89063						YCL067C	0.23974	2.89063	0.0575433	12.0431
YCR039C	0.23974	2.89063						YCR039C	0.23974	2.89063	0.0575433	12.0431
YER055C	0.23982	2.88967						YER055C	0.23982	2.88967	0.0701982	9.87205
YKL005C	0.240199	2.8851						YKL005C	0.240199	2.8851	0.158932	4.36035
YJL067W	0.240217	2.8849						YJL067W	0.240217	2.8849	0.139349	4.97312
YDR432W	0.240538	2.88104						YDR432W	0.240538	2.88104	0.0516088	13.4279
YAL020C	0.240692	2.8792						YAL020C	0.240692	2.8792	0.0853224	8.12214
YDL065C	0.240812	2.87776						YDL065C	0.240812	2.87776	0.0384445	18.026
YJR070C	0.240845	2.87737						YJR070C	0.240845	2.87737	0.0926942	7.4762
YNL037C	0.24106	2.8748						YNL037C	0.24106	2.8748	0.0569191	12.1752
YMR077C	0.241384	2.87094						YMR077C	0.241384	2.87094	0.0559973	12.3756
YHR124W	0.241411	2.87062						YHR124W	0.241411	2.87062	0.0539584	12.8432
YOR115C	0.241442	2.87026						YOR115C	0.241442	2.87026	0.0584001	11.8664
YJR125C	0.241497	2.8696						YJR125C	0.241497	2.8696	0.0337307	20.5451
YHR001W	0.241526	2.86925						YHR001W	0.241526	2.86925	0.0367356	18.8645
Q0065	0.241531	2.8692						Q0065	0.241531	2.8692	0.103872	6.6717
YPR004C	0.241586	2.86854						YPR004C	0.241586	2.86854	0.0927503	7.47168
YIR024C	0.24172	2.86695						YIR024C	0.24172	2.86695	0.0667289	10.3853
YBR278W	0.241863	2.86526						YBR278W	0.241863	2.86526	0.0441968	15.6799
YNL310C	0.241972	2.86396						YNL310C	0.241972	2.86396	0.0383518	18.0696
YER025W	0.242574	2.85686						YER025W	0.242574	2.85686	0.0914233	7.58012
YOR184W	0.243129	2.85033						YOR184W	0.243129	2.85033	0.0417505	16.5986
YDL009C	0.243544	2.84548						YDL009C	0.243544	2.84548	0.197494	3.50897
YJL219W	0.243663	2.8441						YJL219W	0.243663	2.8441	0.133334	5.19748
YPR061C	0.244028	2.83984						YPR061C	0.244028	2.83984	0.22159	3.1274
YOL077C	0.244155	2.83836						YOL077C	0.244155	2.83836	0.0746082	9.28853
YHR152W	0.24429	2.83679						YHR152W	0.24429	2.83679	0.0802601	8.63443
YLR231C	0.244329	2.83633						YLR231C	0.244329	2.83633	0.0526571	13.1606
YLR170C	0.24436	2.83598						YLR170C	0.24436	2.83598	0.0651953	10.6296
YLR007W	0.24441	2.8354						YLR007W	0.24441	2.8354	0.111455	6.21777
YNL264C	0.244796	2.83093						YNL264C	0.244796	2.83093	0.0515435	13.4449
YPL031C	0.244841	2.83041						YPL031C	0.244841	2.83041	0.0374113	18.5238
YDR085C	0.245725	2.82023						YDR085C	0.245725	2.82023	0.151121	4.58572
YHR190W	0.245731	2.82016						YHR190W	0.245731	2.82016	0.069571	9.96105
YPL246C	0.245806	2.81929						YPL246C	0.245806	2.81929	0.119175	5.81499
YMR236W	0.245822	2.81911						YMR236W	0.245822	2.81911	0.0449248	15.4258
YOL070C	0.245848	2.81881						YOL070C	0.245848	2.81881	0.0678042	10.2206
YDR518W	0.245884	2.8184						YDR518W	0.245884	2.8184	0.101266	6.84335
snR58	0.246016	2.81689						snR58	0.246016	2.81689	0.0889642	7.78965
YOR157C	0.246063	2.81635						YOR157C	0.246063	2.81635	0.0533408	12.9919
YML058W	0.246118	2.81572						YML058W	0.246118	2.81572	0.119791	5.78509
YDL097C	0.246228	2.81447						YDL097C	0.246228	2.81447	0.0450401	15.3863
YCL034W	0.246234	2.8144						YCL034W	0.246234	2.8144	0.051363	13.4922
YGL185C	0.246329	2.81331						YGL185C	0.246329	2.81331	0.0357939	19.3608
YLR316C	0.246431	2.81215						YLR316C	0.246431	2.81215	0.0831972	8.3296
YHR192W	0.246633	2.80985						YHR192W	0.246633	2.80985	0.0502709	13.7853
YOL083W	0.246732	2.80872						YOL083W	0.246732	2.80872	0.0527175	13.1455
YDL128W	0.247256	2.80276						YDL128W	0.247256	2.80276	0.0986191	7.02704
YOR061W	0.247581	2.79909						YOR061W	0.247581	2.79909	0.0707908	9.78941
YDR347W	0.247787	2.79676						YDR347W	0.247787	2.79676	0.0541001	12.8096
YNL024C-A	0.247792	2.7967						YNL024C-A	0.247792	2.7967	0.109961	6.30221
YOR165W	0.248121	2.79299						YOR165W	0.248121	2.79299	0.0902044	7.68255
YBR188C	0.248189	2.79222						YBR188C	0.248189	2.79222	0.0502091	13.8023
YMR090W	0.24844	2.7894						YMR090W	0.24844	2.7894	0.0827199	8.37767
YDL153C	0.248441	2.7894						YDL153C	0.248441	2.7894	0.0895657	7.73734
YML011C	0.248458	2.7892						YML011C	0.248458	2.7892	0.0701401	9.88022
YJL003W	0.248905	2.7842						YJL003W	0.248905	2.7842	0.0591029	11.7253
YLR195C	0.248992	2.78323						YLR195C	0.248992	2.78323	0.0587493	11.7959
YOR152C	0.2494	2.77867						YOR152C	0.2494	2.77867	0.939321	0.737767
YHR214W-A	0.24947	2.77789						YHR214W-A	0.24947	2.77789	0.279131	2.48271
YKR006C	0.249506	2.77749						YKR006C	0.249506	2.77749	0.0364479	19.0134
Q0140	0.249736	2.77493						Q0140	0.249736	2.77493	0.128044	5.41219
YDR068W	0.249894	2.77317						YDR068W	0.249894	2.77317	0.032652	21.2238
YLR206W	0.249907	2.77303						YLR206W	0.249907	2.77303	0.100657	6.88474
YCR087W	0.249945	2.77261						YCR087W	0.249945	2.77261	#VALUE!	#VALUE!
YHL021C	0.250171	2.7701						YHL021C	0.250171	2.7701	0.0389738	17.7812
YDR156W	0.250339	2.76824						YDR156W	0.250339	2.76824	0.106374	6.51477
YGR255C	0.250377	2.76782						YGR255C	0.250377	2.76782	0.0829636	8.35306
YNR041C	0.250382	2.76777						YNR041C	0.250382	2.76777	0.106225	6.52389
YNL096C	0.250394	2.76764						YNL096C	0.250394	2.76764	0.0531383	13.0414
YFL046W	0.250718	2.76406						YFL046W	0.250718	2.76406	0.0588793	11.7698
YBR022W	0.250744	2.76377						YBR022W	0.250744	2.76377	0.0589213	11.7614
YMR004W	0.250841	2.76271						YMR004W	0.250841	2.76271	0.0761184	9.10424
YNL323W	0.250952	2.76149						YNL323W	0.250952	2.76149	0.0626424	11.0628
YFR036W	0.251051	2.76039						YFR036W	0.251051	2.76039	0.0404657	17.1256
YKL137W	0.251235	2.75838						YKL137W	0.251235	2.75838	0.0513495	13.4957
YIL044C	0.251568	2.75472						YIL044C	0.251568	2.75472	0.0408573	16.9615
YOL149W	0.251636	2.75398						YOL149W	0.251636	2.75398	0.0447977	15.4695
YPL278C	0.252047	2.74949						YPL278C	0.252047	2.74949	0.171198	4.04795
YBR120C	0.25209	2.74901						YBR120C	0.25209	2.74901	0.0343781	20.1582
YJL064W	0.252397	2.74567						YJL064W	0.252397	2.74567	0.108224	6.40336
YLR363W-A	0.252424	2.74538						YLR363W-A	0.252424	2.74538	0.103122	6.7202
YOL111C	0.252543	2.74409						YOL111C	0.252543	2.74409	0.0609147	11.3766
YGR162W	0.252987	2.73927						YGR162W	0.252987	2.73927	#VALUE!	#VALUE!
YML070W	0.25312	2.73783						YML070W	0.25312	2.73783	0.0314264	22.0515
YNR069C	0.253148	2.73753						YNR069C	0.253148	2.73753	#VALUE!	#VALUE!
YER035W	0.253153	2.73747						YER035W	0.253153	2.73747	0.0701758	9.8752
YNL335W	0.253629	2.73233						YNL335W	0.253629	2.73233	#VALUE!	#VALUE!
YCR025C	0.253703	2.73154						YCR025C	0.253703	2.73154	0.178899	3.8737
YCR016W	0.253759	2.73094						YCR016W	0.253759	2.73094	0.0413755	16.7491
YGR286C	0.25379	2.73061						YGR286C	0.25379	2.73061	0.0819769	8.4536
YER002W	0.254006	2.72828						YER002W	0.254006	2.72828	0.0381192	18.1798
YER190C-B	0.254453	2.72349						YER190C-B	0.254453	2.72349	0.208183	3.3288
YGR296C-B	0.254453	2.72349						YGR296C-B	0.254453	2.72349	0.208183	3.3288
YPL283W-B	0.254453	2.72349						YPL283W-B	0.254453	2.72349	0.386958	1.79089
YPR204C-A	0.254453	2.72349						YPR204C-A	0.254453	2.72349	0.208183	3.3288
YNL006W	0.254539	2.72257						YNL006W	0.254539	2.72257	0.110467	6.27335
YDL008W	0.254572	2.72221						YDL008W	0.254572	2.72221	0.0481652	14.388
YPR103W	0.254692	2.72093						YPR103W	0.254692	2.72093	0.0341845	20.2724
YHR184W	0.25471	2.72074						YHR184W	0.25471	2.72074	0.151824	4.56449
YIL088C	0.254964	2.71803						YIL088C	0.254964	2.71803	0.119495	5.7994
YIL033C	0.255473	2.71262						YIL033C	0.255473	2.71262	0.0541887	12.7886
YPR088C	0.255807	2.70908						YPR088C	0.255807	2.70908	0.0448646	15.4465
YNL265C	0.25597	2.70735						YNL265C	0.25597	2.70735	0.0391904	17.6829
YPL189C-A	0.256184	2.70508						YPL189C-A	0.256184	2.70508	0.135851	5.10118
YKR076W	0.25657	2.70101						YKR076W	0.25657	2.70101	0.0909477	7.61976
YBL032W	0.256634	2.70034						YBL032W	0.256634	2.70034	0.0913906	7.58284
YAL015C	0.256696	2.69969						YAL015C	0.256696	2.69969	0.0624598	11.0951
YPL123C	0.256767	2.69894						YPL123C	0.256767	2.69894	0.0377578	18.3538
YBL113W-A	0.25726	2.69378						YBL113W-A	0.25726	2.69378	0.496056	1.39702
YFR037C	0.257788	2.68825						YFR037C	0.257788	2.68825	0.0839048	8.25936
YPL053C	0.257797	2.68817						YPL053C	0.257797	2.68817	0.080842	8.57228
YKR034W	0.257835	2.68777						YKR034W	0.257835	2.68777	0.126225	5.49022
YLR324W	0.258242	2.68353						YLR324W	0.258242	2.68353	0.0717403	9.65985
[truncated: 1,940 more rows]

## Sheet: Normalized_read_counts
GeneID	WT1_6min	WT1_9min	WT1_12min	WT1_24min	WT1_90min	WT2_6min	WT2_9min	WT2_12min	WT2_24min	WT2_90min	Mut1_6min	Mut1_9min	Mut1_12min	Mut1_24min	Mut1_90min	Mut2_6min	Mut2_9min	Mut2_12min	Mut2_24min	Mut2_90min
ETS1-1	243.904	60.4963	42.2569	27.0867	10.8297	37.4062	54.3302	16.991	14.2288	16.2446	285.448	142.966	70.4352	105.254	53.7752	201.505	216.827	178.231	140.264	21.6836
ETS1-2	243.904	60.4963	42.2569	27.0867	10.8297	37.4062	54.3302	16.991	14.2288	16.2446	285.448	142.966	70.4352	105.254	53.7752	201.505	216.827	178.231	140.264	21.6836
HRA1	2.53188	1.75352	7.04281	0	1.80496	1.45738	1.00612	0	0.790488	2.70743	0.76323	0.760459	0	0	0	3.35841	0	0.928284	2.90201	0
ICR1	681.076	489.231	341.073	257.825	151.616	386.693	295.798	123.716	135.964	186.813	1003.65	793.159	56.3482	416.004	239.468	862.633	903.446	733.345	436.268	195.153
IRT1	389.909	334.045	348.116	167.536	58.6611	237.068	276.682	153.981	106.716	97.4676	1608.13	1369.59	239.48	968.587	782.262	1375.03	1363.3	1359.01	1051.49	588.67
ITS1-1	73.4245	14.0281	19.1162	15.0482	6.31735	11.1733	43.263	9.55742	13.4383	12.1835	104.562	55.5135	0	58.8921	29.4083	67.6481	125.579	75.191	98.6682	6.42478
ITS1-2	73.4245	14.0281	19.1162	15.0482	6.31735	11.1733	43.263	9.55742	13.4383	12.1835	104.562	55.5135	0	58.8921	29.4083	67.6481	125.579	75.191	98.6682	6.42478
ITS2-1	2.53188	0	0	0	0	0	0	0	0	0	2.28969	0.760459	0	0	0	3.35841	3.61378	2.78485	0	0
ITS2-2	2.53188	0	0	0	0	0	0	0	0	0	2.28969	0.760459	0	0	0	3.35841	3.61378	2.78485	0	0
LSR1	30441.6	42064.2	70077	108250	119037	22009.4	66138	38659.8	65514.1	139193	20343.1	30689.9	9832.76	58821.9	113699	16704.8	30482.3	36986.6	65902.6	109117
NME1	2762.28	4524.95	8893.06	18554.4	21190.2	2166.16	9775.42	5001.19	11432	29176.7	1187.59	1788.6	887.484	5730.07	12438	934.119	2245.97	2918.53	8212.68	12140.4
PWR1	0	0.876758	1.00612	2.00642	0	1.45738	3.01835	2.65484	0.790488	0	7.6323	0	0	1.25302	0	3.35841	2.71034	5.56971	0.967336	2.40929
Q0010	32.9144	68.3871	92.5626	44.1412	13.5372	40.8068	70.4281	57.8755	49.0103	12.1835	119.827	108.746	0	263.135	150.403	77.7233	98.4756	226.501	190.565	120.465
Q0020	0.84396	5.26055	0	0	2.70743	0	2.01223	2.12387	3.16195	0	3.81615	0	0	6.26511	4.20119	1.43932	5.42067	0	1.93467	0.803097
Q0045	547.73	635.649	968.889	1310.19	1730.05	499.883	804.893	636.1	1186.52	2140.23	501.442	779.471	112.696	1697.85	1943.47	619.388	982.949	1156.64	1432.62	1853.55
Q0050	1260.88	1743.87	2213.45	2066.61	638.954	1116.84	1719.45	1651.84	1515.37	568.561	945.642	1594.68	239.48	2632.6	2369.47	1066.54	1337.1	2341.13	2142.65	2122.59
Q0055	949.455	1495.75	1967.96	1923.15	788.766	985.192	1370.33	1369.37	1463.19	913.759	944.115	1453.24	535.308	2477.23	2050.18	1032.95	1268.44	1981.89	1743.14	1801.35
Q0060	57.3893	64.0033	87.5321	65.2087	14.4396	55.8664	66.4036	66.371	50.5912	24.3669	61.8216	86.6924	28.1741	117.784	60.4971	62.3705	56.9171	99.3264	98.6682	68.2633
Q0065	85.2399	177.105	131.801	179.575	131.762	79.1846	138.844	131.149	135.964	71.747	89.2979	203.043	0	300.726	305.847	105.07	127.386	325.828	232.161	239.323
Q0070	25.3188	14.0281	6.03669	17.0546	14.4396	8.74431	25.1529	13.8052	18.9717	8.1223	29.766	37.2625	112.696	52.627	57.1362	16.7921	37.9447	43.6294	36.7588	43.3672
Q0075	26.1628	35.0703	33.2018	33.1059	18.0496	12.6307	19.1162	25.4865	42.6863	23.0132	12.2117	19.0115	0	61.3981	49.574	21.5898	29.8137	23.2071	42.5628	84.3252
Q0085	4.2198	1.75352	3.01835	4.01284	0	0.97159	3.01835	2.65484	5.53342	2.70743	0	1.52092	0	10.0242	7.56214	0	0	5.56971	11.608	2.40929
Q0105	405.101	601.456	688.183	2272.27	2668.63	315.281	859.223	638.755	1636.31	3060.75	338.111	742.208	197.219	1841.94	2712.29	378.541	582.722	721.277	1204.33	2635.76
Q0110	37.9782	55.2357	31.1896	92.2953	89.3453	23.3182	48.2936	40.8845	71.9344	104.236	46.557	50.1903	42.2611	90.2177	119.314	41.2605	23.4896	64.9799	75.4522	98.781
Q0115	0.84396	0.876758	2.01223	18.0578	0	0	11.0673	2.65484	4.74293	1.35372	4.57938	4.56276	0	16.2893	10.0829	1.43932	5.42067	3.71314	3.86934	5.62168
Q0120	68.3607	38.5773	74.4526	171.549	83.028	40.321	78.477	73.2736	70.3534	62.271	42.7409	124.715	0	224.291	228.545	63.3301	56.9171	74.2628	92.8642	118.055
Q0130	1952.92	3589.45	4465.14	7981.54	3459.2	1949.01	4658.32	3845.8	4908.14	4085.52	1567.67	2932.33	802.962	6167.38	6767.28	1425.41	2554.04	3665.8	4913.1	5904.37
Q0140	8.4396	7.01406	25.1529	18.0578	9.02478	14.0881	16.0979	21.2387	18.1812	9.47602	30.5292	29.6579	0	85.2056	41.1717	19.6707	37.9447	45.4859	65.7788	20.0774
Q0142	0.84396	0.876758	1.00612	0	0	1.94318	0	0	0	0	6.86907	3.04184	0	1.25302	0	0	2.71034	0.928284	5.80401	0
Q0143	0	0	0	1.00321	0	0	0	0	0	0	5.34261	4.56276	0	6.26511	0.840238	0	0	2.78485	1.93467	1.60619
Q0158	533.383	442.763	816.966	1165.73	575.781	289.534	919.59	681.232	1040.28	919.174	542.656	624.337	197.219	1727.92	1942.63	251.881	163.524	1076.81	1779.9	819.962
Q0160	455.738	789.959	1069.5	828.652	205.765	543.119	827.027	779.992	703.534	289.695	522.812	898.102	183.132	1516.16	911.658	465.38	556.522	1053.6	1172.41	847.268
Q0182	60.7651	78.9082	135.826	104.334	25.2694	69.9545	121.74	98.2291	69.5629	27.0743	70.9804	70.7227	0	161.64	142	40.7807	74.986	115.107	157.676	110.024
Q0250	1298.85	2153.32	2295.96	3737.96	2692.99	1111.5	2226.53	1949.18	2637.07	3665.87	702.935	1248.67	507.134	3087.45	2935.79	679.839	1034.45	1635.64	2554.73	2819.67
Q0255	12.6594	35.0703	32.1957	41.1316	20.757	18.4602	30.1835	28.6723	33.2005	17.5983	13.7381	21.2929	0	51.3739	71.4202	13.4337	26.1999	20.4223	29.0201	61.0354
Q0275	2882.97	4664.35	6053.8	8492.17	3918.56	2819.07	5587.97	4639.6	5972.14	5054.78	1263.91	2409.9	563.482	6381.65	6669.81	1380.79	2420.33	3197.94	5262.31	5869.84
Q0285	81.0201	149.926	126.771	176.565	68.5883	62.6675	88.5382	105.663	114.621	154.324	48.0835	43.3462	0	161.64	114.272	36.4628	68.6619	103.04	134.46	127.692
Q0297	29.5386	49.0984	41.2507	45.1445	27.0743	23.3182	42.2569	31.8581	45.8483	75.8081	14.5014	41.8253	0	73.9284	23.5267	13.9134	46.0757	55.6971	79.3215	49.792
RDN18-1	1330.92	748.751	410.495	194.623	2004.4	190.917	839.1	356.28	308.29	760.789	630.428	480.61	211.306	1638.95	7126.9	480.733	1525.02	1662.56	2561.51	700.301
RDN18-2	1330.92	748.751	410.495	194.623	2004.4	190.917	839.1	356.28	308.29	760.789	630.428	480.61	211.306	1638.95	7126.9	480.733	1525.02	1662.56	2561.51	700.301
RDN25-1	106.339	188.503	0	0	0	0	0	37.1678	0	0	321.32	123.955	0	145.351	0	227.892	1088.65	501.274	0	0
RDN25-2	106.339	188.503	0	0	0	0	0	37.1678	0	0	321.32	123.955	0	145.351	0	227.892	1088.65	501.274	0	0
RDN37-1	2083.74	640.033	1384.42	1449.64	1275.2	386.207	2157.11	979.105	1801.52	2044.11	1886.7	1371.11	140.87	4528.42	4533.92	1236.86	1729.19	1814.8	6390.22	1156.46
RDN37-2	2083.74	640.033	1384.42	1449.64	1275.2	386.207	2157.11	979.105	1801.52	2044.11	1886.7	1371.11	140.87	4528.42	4533.92	1236.86	1729.19	1814.8	6390.22	1156.46
RDN5-1	0	0	0	6.01926	0	5.34374	7.04281	0	4.74293	0	4.57938	0	0	0	0	0	6.32412	5.56971	21.2814	4.01549
RDN5-2	5.06376	3.50703	11.0673	9.02889	4.51239	0.485795	13.0795	6.90258	15.0193	6.76858	1.52646	4.56276	0	22.5544	15.1243	2.39887	4.51723	3.71314	26.1181	0.803097
RDN5-3	5.06376	3.50703	11.0673	9.02889	4.51239	0.485795	13.0795	6.90258	15.0193	6.76858	1.52646	4.56276	0	22.5544	15.1243	2.39887	4.51723	3.71314	26.1181	0.803097
RDN5-4	5.06376	3.50703	11.0673	9.02889	4.51239	0.485795	13.0795	6.90258	15.0193	6.76858	1.52646	4.56276	0	22.5544	15.1243	2.39887	4.51723	3.71314	26.1181	0.803097
RDN5-5	5.06376	3.50703	11.0673	9.02889	4.51239	0.485795	13.0795	6.90258	15.0193	6.76858	1.52646	4.56276	0	22.5544	15.1243	2.39887	4.51723	3.71314	26.1181	0.803097
RDN5-6	0	0	0	6.01926	0	5.34374	7.04281	0	4.74293	0	4.57938	0	0	0	0	0	6.32412	5.56971	21.2814	4.01549
RDN58-1	0	0	0	0	16.2446	0	0	0	0	0	0	0	0	0	0	0	0	0	0	0
RDN58-2	0	0	0	0	16.2446	0	0	0	0	0	0	0	0	0	0	0	0	0	0	0
RME2	2493.06	2008.65	2363.37	1530.9	888.941	1588.55	1704.36	794.328	1024.47	1108.69	3528.41	3260.09	478.96	1919.63	1197.34	2963.56	3500.85	2943.59	1975.3	1018.33
RME3	200.018	206.915	213.297	147.472	166.056	180.23	154.942	79.1142	86.9537	215.241	199.203	226.617	0	131.567	94.1067	185.193	203.275	175.446	97.7009	83.5221
RNA170	6.75168	5.26055	4.02446	4.01284	1.80496	1.94318	12.0734	2.65484	3.95244	1.35372	6.10584	2.28138	0	6.26511	3.36095	9.1157	9.9379	8.35456	22.2487	0
RPR1	5498.4	9532.11	17773	33624.6	21640.5	4411.02	16266.9	10766.4	21475.2	27525.1	3278.83	5739.95	1549.58	13455	24871.9	2629.16	6858.96	8326.71	17344.3	27225
RUF20	49.7936	21.9189	40.2446	30.0963	28.8793	20.8892	55.3364	35.5749	32.41	23.0132	25.1866	19.0115	0	26.3135	21.006	12.9539	16.262	26.9203	42.5628	14.4557
RUF21	0	0.876758	2.01223	3.00963	1.80496	0	0	0	0.790488	0	1.52646	0	0	3.75907	0.840238	0	3.61378	0.928284	1.93467	6.42478
RUF5-1	100.431	136.774	169.027	128.411	123.639	92.301	122.746	83.362	86.1632	180.044	19.844	45.6276	0	80.1935	74.7812	19.1909	37.9447	52.9122	88.0276	83.5221
RUF5-2	100.431	136.774	169.027	128.411	123.639	92.301	122.746	83.362	86.1632	180.044	19.844	45.6276	0	80.1935	74.7812	19.1909	37.9447	52.9122	88.0276	83.5221
SCR1	73281	128374	247379	581663	559584	56310.9	269156	162124	315057	654325	47577.5	74706.8	35189.4	248679	628254	39056	103746	126508	344198	665459
SRG1	601.743	487.477	607.694	558.788	437.702	393.008	527.205	283.006	310.662	686.334	1266.2	1221.3	211.306	1149.02	864.605	1072.77	1122.98	1316.31	1353.3	995.84
YAL001C	175.544	230.587	242.474	143.459	146.201	94.2442	191.162	97.6981	61.6581	129.957	206.835	287.454	0	398.461	316.77	230.291	280.972	458.573	365.653	291.524
YAL002W	1090.4	1066.14	883.37	519.663	306.843	685.942	743.519	337.165	225.289	320.831	692.249	731.562	126.783	468.631	322.651	671.683	723.66	742.628	424.66	265.825
YAL003W	1780.76	2745.13	3393.63	6407.5	3834.63	1164.94	3418.78	2410.06	4413.29	4396.87	756.361	1174.91	211.306	2618.82	3137.45	754.204	1362.4	1805.51	3190.27	3044.54
YAL004W	5.90772	2.63027	0	5.01605	1.80496	0.97159	5.03058	0	9.48586	2.70743	1.52646	2.28138	0	3.75907	2.52071	0	0	2.78485	3.86934	1.60619
YAL005C	1682.01	2703.04	2887.55	12363.6	2120.82	934.184	3539.51	2393.07	7225.06	1899.26	1245.59	1973.39	493.047	4626.16	7863.79	1190.8	1777.08	2370.84	4358.81	8101.64
YAL007C	577.269	872.374	973.92	1598.11	889.843	360.46	1094.65	677.515	1039.49	965.2	170.2	254.754	56.3482	680.391	717.563	135.776	278.261	417.728	845.451	725.197
YAL008W	80.1762	121.869	108.66	228.732	128.152	45.6647	150.917	100.353	144.659	125.896	10.6852	23.5742	0	46.3618	110.071	15.3528	22.5861	26.9203	54.1708	95.5686
YAL009W	259.94	399.802	544.309	419.342	212.985	190.917	497.021	334.51	254.537	261.267	89.2979	121.673	0	165.399	178.971	75.3244	136.42	181.944	229.259	184.712
YAL010C	411.852	385.773	283.725	154.494	185.91	242.897	296.804	145.485	112.249	201.704	231.259	378.709	98.6093	402.22	310.888	244.205	366.799	482.708	428.53	305.98
YAL011W	43.8859	105.211	101.618	82.2632	30.6843	37.4062	83.5076	54.1587	38.7339	32.4892	41.9776	91.2551	56.3482	93.9767	97.4676	80.6019	83.117	111.394	84.1582	81.1128
YAL012W	5676.47	9118.28	11751.4	19064	3727.23	3847.5	12086.5	7960.8	10806.8	4586.39	2463.71	3856.29	1267.83	8703.5	6052.24	2407.98	4575.05	5394.26	8432.27	5968.62
YAL013W	197.487	416.46	595.62	607.945	174.178	118.534	596.627	341.943	384.968	236.9	170.2	321.674	14.087	557.595	477.255	156.406	346.02	489.206	534.937	457.765
YAL014C	633.814	867.99	1015.17	841.693	482.826	439.644	1017.18	556.985	521.722	465.679	255.682	405.325	56.3482	459.859	389.87	257.638	442.688	546.76	565.891	405.564
YAL015C	95.3675	116.609	147.899	153.491	98.3701	49.5511	152.93	82.3	98.0205	87.9916	38.1615	57.0345	0	117.784	127.716	36.9426	67.7584	90.9719	110.276	132.511
YAL016C-A	15.1913	17.5352	25.1529	43.138	48.7338	9.2301	48.2936	10.0884	41.1054	63.6247	7.6323	2.28138	0	13.7833	18.4852	5.27751	10.8413	12.0677	22.2487	16.865
YAL016W	1579.05	2048.98	1946.83	1149.68	820.352	874.431	1947.84	1165.47	639.505	726.946	876.951	1118.64	126.783	2026.14	1598.97	804.1	1240.43	1609.65	2065.26	1627.88
YAL017W	896.285	939.884	990.018	618.981	306.843	573.238	744.526	422.651	304.338	337.076	835.737	942.209	239.48	689.163	455.409	675.041	876.342	859.591	656.821	403.155
YAL018C	0.84396	3.50703	2.01223	4.01284	7.21982	1.45738	8.04893	1.5929	3.16195	9.47602	0.76323	5.32322	0	11.2772	7.56214	0.959547	3.61378	1.85657	5.80401	3.21239
YAL019W	502.156	642.664	784.77	532.705	341.137	309.451	789.801	394.509	308.29	366.857	734.227	911.03	70.4352	1156.54	844.439	710.544	916.997	1366.43	1166.61	770.973
YAL019W-A	10.9715	3.50703	8.04893	7.02247	0.902478	3.88636	14.0856	8.49549	6.3239	4.06115	3.81615	11.4069	0	7.51814	4.20119	3.83819	4.51723	5.56971	7.73869	4.01549
YAL020C	108.871	107.841	219.333	229.735	76.7106	60.2386	144.881	109.91	119.364	63.6247	23.6601	46.388	0	87.7116	73.941	28.3066	50.593	75.191	118.982	85.9314
YAL021C	1254.97	1999.01	2147.05	1483.75	770.716	819.05	2146.04	1293.44	869.537	808.169	993.725	1565.03	98.6093	2393.27	1410.76	936.998	1565.67	2248.31	2132.01	1239.18
YAL022C	1297.17	2004.27	2634.01	1790.73	1027.92	997.337	2294.95	1429.9	930.404	1078.91	534.261	763.501	253.567	1231.72	946.948	503.282	867.308	1048.96	1523.55	902.681
YAL023C	3761.53	5689.28	6863.72	7776.88	2842.81	2269.15	7127.32	4236.06	3678.93	3077	2067.59	2911.8	690.265	5657.4	2577.01	1898.94	3623.72	4096.52	5655.04	2409.29
YAL024C	605.963	563.755	514.125	308.989	178.691	329.855	432.63	152.919	150.983	216.595	834.973	945.251	225.393	567.619	362.983	822.811	940.487	1053.6	528.165	324.451
YAL025C	221.117	348.95	516.137	350.12	264.426	184.602	429.611	260.174	275.88	400.7	119.827	229.659	14.087	329.545	321.811	141.533	229.475	430.724	374.359	440.097
YAL026C	1356.24	1592.19	1556.46	1130.62	649.784	680.599	1554.45	913.265	561.246	668.736	918.165	1184.04	253.567	1513.65	879.729	788.268	1207	1428.63	1530.33	662.555
YAL026C-A	34.6024	80.6617	68.4159	100.321	61.3685	25.7471	73.4464	63.7162	63.239	62.271	38.1615	58.5554	42.2611	72.6753	77.3019	24.4684	31.6206	81.689	70.6155	57.823
YAL027W	135.034	163.954	193.174	225.722	98.3701	114.648	179.089	101.415	128.85	120.481	58.0055	85.9319	0	97.7358	126.036	48.4571	87.6342	103.968	140.264	165.438
YAL028W	97.0554	158.693	138.844	187.6	70.3933	71.4119	150.917	62.6542	97.23	70.3933	81.6656	123.955	14.087	91.4707	97.4676	81.0817	88.5377	85.4022	109.309	78.7035
YAL029C	1261.72	1535.2	1699.33	835.674	548.707	795.246	1401.52	738.046	477.455	609.173	1289.09	1553.62	239.48	1222.95	909.978	1275.24	1584.64	1864.92	1173.38	717.969
YAL030W	25.3188	79.785	117.716	239.767	188.618	38.8636	137.838	67.4329	197.622	200.35	7.6323	25.8556	0	71.4223	170.568	17.2718	23.4896	31.5617	88.9949	135.723
YAL031C	504.688	509.396	466.838	332.063	187.715	316.252	390.373	185.839	169.955	212.534	364.061	369.583	42.2611	335.81	282.32	320.489	450.819	502.202	282.462	183.909
YAL031W-A	0	4.38379	8.04893	3.00963	1.80496	1.94318	1.00612	1.5929	3.16195	0	1.52646	0	0	1.25302	0	2.39887	1.80689	2.78485	0.967336	0.803097
YAL032C	127.438	198.147	253.541	203.652	91.1503	90.8436	158.966	147.078	128.85	128.603	135.092	225.856	14.087	187.953	266.355	138.175	243.93	279.414	189.598	172.666
YAL033W	113.091	172.721	210.278	294.944	242.767	72.8692	245.492	167.786	244.261	247.73	8.39553	34.2207	112.696	91.4707	150.403	22.0696	39.7516	77.0476	118.015	196.759
YAL034C	734.245	585.674	626.81	512.64	220.205	427.014	520.162	239.467	284.576	243.669	458.701	545.249	0	525.017	337.776	423.64	520.385	563.469	447.876	305.98
YAL034C-B	0.84396	2.63027	5.03058	2.00642	2.70743	1.94318	1.00612	1.5929	0	5.41487	1.52646	0	0	0	4.20119	1.43932	2.71034	0.928284	3.86934	3.21239
YAL034W-A	39.6661	59.6195	65.3975	52.1669	28.8793	47.1221	51.3119	32.92	27.6671	35.1966	32.0556	38.7834	0	51.3739	109.231	22.5494	32.524	55.6971	52.2361	96.3717
YAL035W	1001.78	1529.94	1615.82	2332.46	1008.97	504.741	1870.37	1123	1351.73	1147.95	1070.81	1612.17	197.219	3211.5	3741.58	1146.66	1612.65	2784.85	3022.92	3401.92
YAL036C	806.826	919.719	1275.75	678.17	423.262	496.968	1086.6	725.833	445.835	460.264	217.52	377.948	98.6093	669.114	482.297	263.875	389.385	594.102	787.411	458.568
YAL037C-B	53.1695	21.9189	38.2324	22.0706	13.5372	5.34374	15.0917	7.96452	25.2956	24.3669	31.2924	19.0115	0	50.1209	33.6095	10.555	24.393	25.0637	87.0602	33.7301
YAL037W	67.5168	51.7287	89.5443	45.1445	43.3189	51.4943	72.4403	32.3891	41.1054	48.7338	27.4763	44.8671	0	20.0484	26.8876	37.9021	37.9447	55.6971	33.8568	26.5022
YAL038W	32929.6	48390.9	48239.2	80134.4	52486.3	21020.3	50148.8	37537.8	48426.9	46289	16765.1	26249.5	5916.56	55827.2	74300.6	16943.7	28786.5	38555.4	56834.8	74717.8
YAL039C	86.9279	123.623	181.101	297.953	80.3205	48.0937	191.162	121.592	211.06	73.1007	83.192	195.438	126.783	388.437	585.646	114.186	202.372	323.043	532.035	515.588
YAL040C	6468.11	5542.86	5688.58	3746.99	1912.35	4696.67	4901.8	2127.06	2243.4	2890.19	5096.08	5025.88	1014.27	3539.79	1882.97	4487.32	5418.87	4857.71	3002.61	1595.75
YAL041W	962.958	941.638	846.143	625	339.332	656.309	729.434	354.687	346.234	392.578	770.099	948.293	56.3482	715.476	610.013	766.198	982.045	1257.83	823.203	535.666
YAL042C-A	0.84396	0.876758	3.01835	8.02568	0	0.97159	5.03058	2.12387	3.16195	0	1.52646	0.760459	0	2.50605	0.840238	1.91909	4.51723	3.71314	5.80401	0
YAL042W	909.789	1448.4	2006.19	2791.93	1254.44	614.531	2124.92	1407.6	1812.59	1221.05	456.411	651.714	42.2611	1652.74	1409.92	394.374	779.674	963.559	1793.44	1509.82
YAL043C	1233.03	1373	1436.73	847.713	396.188	728.207	1204.32	564.95	486.941	430.482	774.678	1111.03	225.393	1681.56	1057.86	770.036	1268.44	1649.56	1344.6	949.261
YAL044C	226.181	291.96	377.293	874.799	449.434	149.625	509.095	313.271	516.979	473.801	108.379	195.438	140.87	514.992	914.179	88.2783	170.751	274.772	549.447	908.303
YAL044W-A	119.842	192.01	270.645	481.541	407.018	102.503	301.835	204.954	370.739	553.67	28.2395	57.7949	14.087	146.604	284	32.1448	64.1446	89.1153	177.99	315.617
YAL045C	1.68792	0	0	1.00321	0	0	6.03669	0.530968	2.37146	1.35372	0.76323	0.760459	0	0	1.68048	0	0.903446	0	0	0
YAL046C	56.5453	84.1688	148.905	314.005	198.545	44.6931	136.832	99.822	144.659	182.752	16.0278	34.2207	28.1741	87.7116	147.042	13.4337	36.1378	50.1274	88.9949	130.905
YAL047C	71.7366	113.102	137.838	94.3017	71.2958	80.642	131.801	78.0523	75.0964	66.3321	93.114	147.529	56.3482	161.64	129.397	87.3188	131.903	212.577	156.708	157.407
YAL047W-A	7.59564	2.63027	4.02446	5.01605	4.51239	1.94318	7.04281	4.24774	4.74293	8.1223	0	3.04184	0	3.75907	7.56214	3.35841	1.80689	3.71314	5.80401	4.01549
YAL048C	517.347	527.808	444.703	196.629	201.253	362.889	321.957	171.503	124.897	232.839	300.713	373.386	84.5223	301.979	221.823	259.078	373.123	392.664	274.723	208.805
YAL049C	456.582	649.678	708.305	1106.54	818.548	324.997	730.44	506.013	652.943	839.305	165.621	230.419	84.5223	369.642	712.522	115.625	217.73	291.481	466.256	623.203
YAL051W	752.812	728.586	646.932	331.059	293.305	451.303	463.819	195.396	191.298	318.123	631.191	846.391	197.219	711.717	589.847	604.515	819.425	1005.33	769.999	483.464
YAL053W	3506.65	4892.31	5701.66	3359.75	2087.43	2274.98	4921.92	2942.62	1645.8	2576.12	3758.91	5269.22	845.223	5196.29	2950.08	3507.14	6129.88	6457.15	5585.4	2700.82
YAL054C	387.378	583.921	832.058	944.021	412.432	245.326	855.198	427.429	521.722	444.019	112.195	184.031	84.5223	295.713	250.391	91.157	153.586	202.366	310.515	252.173
YAL055W	35.4463	40.3309	47.2874	80.2568	31.5867	14.0881	42.2569	37.1678	56.9151	17.5983	12.2117	6.84413	0	10.0242	31.0888	1.43932	5.42067	17.6374	35.7914	38.5487
YAL056C-A	2.53188	5.26055	9.05504	7.02247	0.902478	1.94318	10.0612	6.37162	10.2763	8.1223	9.92199	3.04184	0	5.01209	3.36095	2.87864	9.03446	3.71314	0.967336	2.40929
YAL056W	791.634	755.765	756.599	417.335	272.548	501.34	576.504	314.333	228.451	277.512	557.158	675.288	42.2611	511.233	382.308	481.693	679.391	769.548	545.577	386.29
YAL058W	298.762	399.802	561.413	364.165	177.788	187.031	447.721	298.404	233.984	201.704	109.905	165.02	154.958	213.014	204.178	109.868	173.462	189.37	264.083	157.407
YAL059C-A	0.84396	2.63027	14.0856	7.02247	0	5.82954	5.03058	4.24774	3.95244	4.06115	1.52646	3.8023	0	0	0	2.39887	2.71034	0.928284	0	4.01549
YAL059W	159.508	259.52	321.957	207.664	206.667	119.991	339.061	224.599	163.631	301.879	25.1866	67.6809	0	73.9284	126.876	29.746	70.4688	103.04	163.48	105.206
YAL060W	1010.22	1309	1512.19	2839.08	767.106	642.221	1681.22	931.849	1260.04	684.981	479.308	587.835	84.5223	1102.66	935.185	359.83	599.888	672.078	1081.48	899.469
YAL061W	70.8926	98.1969	142.868	135.433	33.3917	50.0369	115.703	69.5568	88.5346	25.7206	21.3704	31.9393	0	62.6511	68.0593	21.5898	23.4896	28.7768	86.0929	63.4447
YAL062W	35.4463	44.7147	83.5076	84.2696	21.6595	30.6051	79.4831	40.3536	49.8007	18.952	16.7911	25.0952	70.4352	38.8437	17.645	16.3123	24.393	20.4223	60.9422	50.5951
YAL063C	184.827	226.204	260.584	198.636	80.3205	137.966	204.241	99.291	112.249	90.699	122.117	131.559	42.2611	107.76	110.071	97.8738	149.069	180.087	98.6682	93.1593
YAL063C-A	6.75168	6.13731	11.0673	1.00321	2.70743	2.42897	4.02446	4.24774	3.16195	5.41487	0.76323	1.52092	0	1.25302	0.840238	0	1.80689	0.928284	0	5.62168
YAL064C-A	2.53188	4.38379	4.02446	1.00321	0	2.91477	3.01835	1.5929	4.74293	1.35372	6.10584	2.28138	0	3.75907	0.840238	1.43932	0	5.56971	0	0.803097
YAL064W	1.68792	0.876758	0	5.01605	1.80496	0.485795	1.00612	0.530968	0	8.1223	0	0.760459	0	0	0	0	0	0.928284	0.967336	0.803097
YAL064W-B	37.9782	28.0563	23.1407	20.0642	6.31735	26.2329	35.214	14.3361	8.69537	10.8297	21.3704	19.0115	0	16.2893	9.24262	14.3932	21.6827	13.9243	12.5754	2.40929
YAL065C	54.0134	35.0703	64.3914	61.1958	35.1966	38.8636	58.3547	22.3007	30.0385	32.4892	24.4234	35.7416	14.087	25.0605	26.8876	22.5494	23.4896	21.3505	29.0201	18.4712
YAL067C	65.8289	28.933	66.4036	50.1605	19.8545	34.0056	37.2263	19.1148	20.5527	31.1355	7.6323	4.56276	0	2.50605	3.36095	3.83819	9.9379	3.71314	3.86934	4.01549
YAL068C	19.4111	13.1514	22.1345	14.0449	17.1471	12.1449	17.104	5.30968	6.3239	2.70743	26.713	22.8138	14.087	27.5665	8.40238	14.873	31.6206	17.6374	19.3467	4.01549
YAR002C-A	1125.84	1761.41	2135.98	4550.56	3063.01	731.121	2552.52	1456.98	2393.6	3266.52	380.088	593.158	211.306	1424.69	1614.1	310.413	800.453	825.245	1810.85	1618.24
YAR002W	553.638	802.233	936.694	751.404	447.629	393.008	845.137	468.845	476.664	457.556	459.464	834.224	70.4352	1249.26	963.753	562.774	796.839	1185.42	1227.55	885.013
YAR003W	730.025	697.023	737.483	414.326	365.504	462.963	554.37	319.112	232.403	374.98	325.136	403.804	56.3482	288.195	284.841	316.65	421.909	494.776	349.208	225.67
YAR007C	668.416	1023.18	966.877	777.488	479.216	397.866	941.724	575.038	449.788	523.888	415.96	685.174	211.306	1172.83	1305.73	461.542	701.977	1035.04	1329.12	1276.92
YAR008W	117.31	133.267	186.131	89.2857	105.59	89.3863	122.746	65.3091	82.2107	101.529	53.4261	62.3577	0	88.9646	107.55	54.2144	78.5998	120.677	136.394	131.708
YAR009C	1239.78	2100.71	2377.45	2106.74	1129.9	716.062	2402.6	1496.27	1968.31	813.584	3592.52	5407.63	1774.97	7093.36	9493.01	3990.28	4610.28	6735.63	5977.17	10008.2
YAR010C	738.465	262.151	0	0	0	0	0	0	0	0	0	0	0	0	0	0	0	0	0	0
YAR014C	378.094	533.946	597.633	409.31	296.013	260.386	523.18	280.351	226.08	239.608	454.122	596.2	211.306	694.175	696.557	420.761	685.715	943.137	768.065	505.951
YAR015W	319.861	483.97	459.795	593.9	344.747	195.775	483.942	345.66	362.043	351.966	215.231	359.697	28.1741	724.247	773.859	252.361	397.516	491.991	844.484	766.958
YAR018C	173.012	266.534	266.621	227.729	132.664	125.335	244.486	145.485	150.193	129.957	205.309	319.393	14.087	513.739	532.711	182.314	300.847	457.644	513.655	558.153
YAR019C	872.654	782.945	755.593	393.258	296.013	626.675	525.192	267.608	208.689	295.11	741.096	863.882	28.1741	596.439	401.634	658.729	854.66	834.528	476.897	284.296
YAR020C	0	1.75352	1.00612	0	3.60991	0.97159	0	0	0	1.35372	0	2.28138	0	0	0	0.479773	1.80689	0	0	0.803097
YAR023C	89.4597	84.1688	84.5137	43.138	38.8066	59.267	49.2997	40.3536	27.6671	17.5983	22.1337	30.4184	0	30.0726	11.7633	21.5898	25.2965	28.7768	16.4447	20.8805
YAR027W	368.81	585.674	631.841	571.83	270.743	244.355	534.247	359.996	356.51	289.695	126.696	211.408	84.5223	354.605	356.261	129.539	227.668	267.346	417.889	399.139
YAR028W	151.069	207.792	241.468	140.449	91.1503	90.3579	166.009	112.034	86.9537	70.3933	75.5597	114.829	154.958	137.833	168.048	79.6424	131.903	130.888	198.304	183.909
YAR029W	5.90772	14.9049	12.0734	5.01605	6.31735	5.34374	4.02446	3.71678	1.58098	13.5372	6.10584	9.12551	0	6.26511	10.0829	7.67638	9.03446	7.42628	3.86934	12.0465
YAR030C	5.06376	8.76758	11.0673	14.0449	11.7322	2.91477	4.02446	1.06194	4.74293	14.8909	2.28969	3.04184	0	2.50605	0	0.479773	1.80689	0.928284	1.93467	0
YAR031W	30.3826	23.6725	51.3119	61.1958	29.7818	19.9176	51.3119	33.982	37.1529	20.3058	5.34261	9.12551	98.6093	12.5302	21.006	5.27751	5.42067	7.42628	7.73869	10.4403
YAR033W	194.955	298.098	340.067	257.825	120.932	142.338	299.822	171.503	159.679	134.018	35.1086	55.5135	0	104.001	94.9469	29.746	65.0481	74.2628	78.3542	103.6
YAR035W	59.9211	71.0174	141.862	269.864	111.005	46.6363	142.868	94.5123	155.726	109.651	62.5848	82.8901	14.087	230.556	186.533	47.0178	92.1515	129.032	236.997	179.894
YAR042W	629.594	721.572	816.966	494.583	197.643	338.113	732.452	349.377	286.947	216.595	1172.32	1624.34	239.48	2120.11	1211.62	1104.44	1517.79	2231.6	1811.82	1032.78
YAR050W	32.0705	40.3309	48.2936	34.1091	39.709	27.2045	44.2691	22.8316	33.2005	47.3801	80.9024	114.069	0	85.2056	48.7338	79.1626	98.4756	130.888	59.0075	79.5066
YAR053W	0	3.50703	4.02446	5.01605	5.41487	3.88636	0	2.12387	0	4.06115	0	0	0	0	0	0	0	0	0	1.60619
YAR060C	0.84396	0.876758	0	0	1.80496	0	2.01223	0	0	1.35372	0	0.760459	0	1.25302	0.840238	1.43932	0.903446	1.85657	1.93467	0
YAR061W	10.1275	20.1654	19.1162	19.061	16.2446	20.4034	13.0795	10.6194	10.2763	4.06115	22.1337	22.0533	0	3.75907	4.20119	11.9943	5.42067	7.42628	2.90201	0
YAR068W	0	10.5211	3.01835	14.0449	0	1.45738	9.05504	11.1503	0	0	0	0	0	0	0	0	0	0	7.73869	4.01549
YAR069C	0.84396	5.26055	6.03669	8.02568	5.41487	0.485795	5.03058	3.18581	3.95244	6.76858	0	0	0	1.25302	2.52071	0	0	0.928284	1.93467	0.803097
YAR070C	9.28356	2.63027	22.1345	5.01605	0	1.94318	12.0734	0.530968	7.11439	9.47602	1.52646	2.28138	0	0	0	2.39887	0	0	0	0
YAR071W	640.566	1016.16	800.868	1011.24	116.42	362.889	1130.87	656.807	511.446	106.944	164.858	215.97	0	624.005	159.645	191.909	264.71	513.341	770.967	283.493
YAR073W	7.59564	1.75352	2.01223	6.01926	4.51239	1.94318	6.03669	0.530968	3.95244	0	1.52646	6.84413	14.087	3.75907	12.6036	4.79773	4.51723	10.2111	5.80401	2.40929
YAR075W	21.099	44.7147	36.2202	71.2279	37.0016	26.2329	40.2446	46.7252	55.3342	23.0132	21.3704	32.6998	0	41.3498	42.8521	24.4684	31.6206	51.0556	68.6808	32.1239
YBL001C	140.941	192.887	301.835	583.868	564.049	100.074	355.159	211.325	450.578	586.159	67.1642	128.518	0	400.967	847.8	72.4458	119.255	191.227	447.876	852.889
YBL002W	3358.12	5783.1	6229.87	4057.98	4174.86	2685.47	5247.9	3642.97	2628.37	4823.29	1863.81	3237.28	464.873	4775.27	3662.6	2139.31	3705.93	5217.89	5392.9	3674.97
YBL003C	1388.31	2326.04	3191.4	4691.01	3040.45	1234.89	3843.36	2249.71	2697.14	3223.2	787.653	1397.72	225.393	2816.8	2976.96	882.783	1414.8	2197.25	3596.55	3165.81
YBL004W	4083.08	4177.75	3877.57	1160.71	1425.01	2384.28	2987.16	1631.66	542.275	1593.32	5244.15	5774.93	1056.53	4654.98	1845.16	5119.18	6591.54	7043.82	4665.46	1751.55
YBL005W	1130.91	963.557	684.159	384.229	361.894	660.195	572.48	245.838	197.622	385.809	1401.29	1608.37	98.6093	1131.48	541.954	1287.71	1718.35	1530.74	829.007	460.175
YBL005W-A	1554.57	2569.78	1267.71	661.115	28.8793	954.587	846.143	756.099	69.5629	8.1223	541.893	1214.45	112.696	1031.24	0	328.645	544.778	1047.1	714.861	0
YBL005W-B	8199.07	10582.5	12288.7	11532.9	5397.72	4847.26	12264.5	6874.44	8096.97	4913.99	14101.4	20472.3	3873.94	29201.7	21095	13201.9	17670.5	24875.2	21105.3	17630.4
YBL006C	215.21	317.386	359.183	340.088	111.005	144.767	377.293	211.325	216.594	116.42	159.515	291.256	0	478.655	419.279	189.511	306.268	392.664	565.891	448.931
YBL007C	761.252	1152.06	1472.95	1594.1	532.462	499.883	1517.22	875.035	932.776	506.29	2330.9	3600.78	352.176	6762.56	4876.74	2307.23	3540.6	5542.79	6011.99	4234.73
YBL008W	326.612	464.682	424.581	230.738	175.081	212.778	450.74	198.582	121.735	189.52	514.417	730.041	154.958	824.489	615.895	489.849	841.108	1028.54	868.667	611.157
YBL008W-A	2.53188	0	1.00612	0	0	0.485795	5.03058	1.06194	0.790488	0	0	3.04184	0	0	0	1.91909	0	0.928284	0	0
YBL009W	681.92	903.061	986.999	456.461	302.33	480.451	660.012	363.713	260.861	305.94	717.436	953.616	140.87	994.9	669.67	783.95	1096.78	1411.92	1036.98	681.026
YBL010C	118.154	150.802	194.18	102.327	56.8561	92.301	143.875	86.0168	83.0012	70.3933	150.356	221.294	56.3482	291.954	347.018	181.354	286.392	386.166	321.155	316.42
YBL011W	924.98	1130.14	1345.18	1320.22	545.097	532.917	1309.96	729.55	714.601	445.373	1470.74	1933.09	549.395	2670.19	1778.78	1241.65	1918.02	2514.72	2645.66	1584.51
YBL013W	112.247	71.8941	114.697	71.2279	32.4892	75.2982	93.5688	39.8226	50.5912	21.6595	128.223	98.8597	42.2611	129.061	63.8581	92.1165	144.551	142.956	146.068	57.0199
YBL014C	520.723	391.911	516.137	257.825	231.034	363.86	341.073	152.388	111.459	234.193	715.146	758.178	98.6093	468.631	426.001	692.793	804.97	911.575	487.537	350.15
YBL015W	236.309	314.756	386.348	415.329	138.079	159.827	305.859	241.59	221.337	125.896	299.949	383.272	126.783	707.958	709.161	238.927	372.22	458.573	760.326	787.838
YBL016W	633.814	832.92	806.905	547.753	331.209	371.633	685.165	423.182	309.871	364.15	561.737	952.856	98.6093	1539.97	1527.55	609.792	954.039	1398	1478.09	1413.45
YBL017C	1596.77	1878.89	1854.27	1696.43	926.845	859.857	1964.94	1039.64	949.376	856.903	2999.49	3274.54	774.788	4034.73	2592.13	2484.27	3367.14	3991.62	3977.68	2196.47
YBL018C	135.034	196.394	265.615	250.803	182.301	92.301	315.92	200.175	171.536	261.267	63.3481	105.704	0	132.82	189.054	58.0526	116.544	142.028	208.945	191.137
YBL019W	151.913	145.542	199.211	109.35	86.6379	97.6448	143.875	76.9904	58.4961	78.5156	166.384	184.792	140.87	156.628	200.817	128.579	195.144	227.43	177.99	165.438
YBL020W	1630.53	2038.46	2493.15	1308.19	1027.92	1123.16	1925.71	1178.22	591.285	1231.88	1166.98	1590.88	281.741	1608.88	929.303	1090.05	1865.62	1929.9	1789.57	872.967
YBL021C	57.3893	48.2217	97.5932	118.379	29.7818	42.75	79.4831	57.3445	79.0488	31.1355	36.635	60.8367	14.087	106.507	142	51.3358	67.7584	116.964	124.786	118.055
YBL022C	486.121	722.449	773.703	924.96	313.16	300.221	818.978	470.438	488.522	276.158	1253.22	1889.74	197.219	3383.16	2803.03	1246.45	1796.95	2825.7	2876.86	2566.7
YBL023C	360.371	459.421	471.868	321.027	194.033	228.324	386.348	244.776	181.022	205.765	746.439	1086.7	112.696	1635.19	1205.74	779.632	1278.38	1665.34	1422.95	1079.36
YBL024W	867.591	1245.87	1162.06	828.652	629.027	546.033	1187.22	725.302	451.369	622.71	1157.06	1639.55	126.783	3066.15	2624.9	1247.89	1789.73	2813.63	3108.05	2398.85
YBL025W	73.4245	81.5385	77.4709	60.1926	46.9289	53.9232	70.4281	41.9465	43.4768	41.9652	41.9776	62.3577	0	66.4102	69.7398	40.7807	44.2688	77.9759	65.7788	85.1283
YBL026W	97.8993	155.186	194.18	340.088	171.471	81.1277	268.633	130.618	181.812	170.568	58.7687	91.2551	0	156.628	217.622	64.7694	71.3722	118.82	223.455	247.354
YBL027W	1175.64	1901.69	3052.55	3936.6	3438.44	980.334	3127.01	1956.09	2485.29	3952.85	1096	1727	380.35	4147.51	9200.61	1116.91	2064.37	3206.29	5788.54	8315.27
YBL028C	154.445	205.161	317.933	203.652	175.983	121.935	289.761	193.272	124.107	205.765	67.9274	91.2551	0	140.339	232.746	63.3301	103.896	151.31	212.814	186.319
YBL029C-A	95.3675	163.954	235.431	419.342	173.276	69.4687	213.297	166.193	319.357	186.813	105.326	146.008	0	360.871	425.16	98.3536	159.006	298.908	467.223	391.911
YBL029W	190.735	120.116	151.923	200.642	101.078	121.449	135.826	68.4949	135.173	124.542	273.236	309.507	0	298.219	194.935	308.015	334.275	343.465	340.502	158.21
YBL030C	2243.25	3246.63	4265.93	7530.1	4830.96	1584.18	3632.08	2973.42	4792.73	6497.84	1966.08	2615.98	521.221	6062.13	5556.49	1623.07	3062.68	3827.32	6756.84	5371.11
YBL031W	156.133	166.584	228.388	149.478	114.615	136.023	197.199	90.7955	103.554	129.957	257.208	344.488	70.4352	338.316	364.663	274.91	377.64	483.636	375.326	335.695
YBL032W	397.505	536.576	629.828	733.347	306.843	209.378	539.278	393.978	437.93	334.368	399.932	634.223	169.045	1299.38	925.102	395.333	670.357	828.03	1286.56	950.867
YBL033C	254.032	303.358	404.458	377.207	79.4181	165.17	365.22	218.228	222.918	71.747	361.771	505.705	70.4352	624.005	526.829	375.663	570.074	880.942	958.63	505.148
YBL034C	599.211	647.047	634.859	272.873	260.816	336.656	419.55	229.378	149.402	296.464	1370.76	1699.63	281.741	1179.09	831.836	1411.49	1751.78	2059.86	1133.72	766.155
YBL035C	742.685	703.16	587.572	265.851	222.912	386.693	475.893	236.281	138.335	227.424	1037.99	1292.02	56.3482	1553.75	1143.56	1082.85	1510.56	1918.76	1513.88	1046.44
YBL036C	139.253	186.749	251.529	307.986	185.91	93.7584	242.474	146.016	196.041	234.193	116.011	194.678	98.6093	328.292	531.871	123.302	168.041	286.84	413.052	583.049
YBL037W	865.903	870.621	703.275	360.152	278.866	455.676	507.082	273.98	197.622	319.477	1534.85	1977.95	380.35	1601.36	1034.33	1333.29	1858.39	2270.58	1556.44	913.925
YBL038W	200.862	345.443	406.471	466.493	305.038	186.545	395.403	283.537	363.624	387.163	238.891	391.637	140.87	705.452	883.09	226.933	371.316	625.664	835.778	833.615
YBL039C	1796.79	2232.23	2430.78	1460.67	1369.96	1144.05	2216.47	1527.06	822.898	1392.97	1374.58	1897.35	450.786	3393.19	2284.61	1568.86	2359.8	3010.43	3936.09	2021.4
YBL039C-A	5.06376	3.50703	0	0	0	0	0	0	0	0	0.76323	0	0	10.0242	0	0	0	0	2.90201	0
YBL039W-B	6.75168	8.76758	6.03669	20.0642	2.70743	3.40056	14.0856	2.12387	0.790488	2.70743	7.6323	0.760459	0	10.0242	3.36095	2.39887	7.22756	8.35456	7.73869	4.81858
YBL040C	890.378	1132.77	1412.59	2080.66	1282.42	506.198	1565.52	875.566	946.214	1164.2	535.024	854.756	126.783	1671.53	1426.72	534.947	1003.73	1188.2	2540.22	1583.71
YBL041W	577.269	850.455	1099.68	1426.56	635.344	442.073	1135.9	675.391	939.1	660.614	507.548	801.524	0	1725.41	2397.2	512.398	884.473	1226.26	2067.2	2589.99
YBL042C	3493.15	3313.27	3223.59	1469.7	1375.38	2161.79	2333.18	1125.65	671.124	1608.22	2865.16	3460.09	619.83	2516.07	1588.89	2861.85	4350.09	3819.89	2779.16	1451.2
YBL043W	70.0487	69.2639	138.844	64.2054	17.1471	91.3294	82.5015	66.902	66.401	52.795	395.353	348.29	14.087	258.123	299.125	409.247	430.04	376.884	250.54	236.914
YBL045C	1629.69	2528.57	2291.93	3309.59	1735.47	1139.67	2421.72	1784.05	1868.71	2034.64	1702.77	2634.23	253.567	5134.89	5028.83	1678.73	2764.54	3495.92	5087.22	4645.11
YBL046W	95.3675	108.718	150.917	90.2889	70.3933	81.6135	131.801	77.5213	76.6773	79.8693	193.86	255.514	112.696	431.04	477.255	215.418	285.489	517.054	455.615	416.807
YBL047C	1808.61	2597.83	3604.91	2865.17	827.572	1130.93	2945.91	1830.25	1520.11	1024.76	4923.59	6798.51	1225.57	10630.6	5910.23	4456.62	6867.99	9033.14	9128.75	5119.74
YBL048W	5.06376	1.75352	4.02446	2.00642	1.80496	0.485795	1.00612	0	0	0	6.10584	3.04184	0	7.51814	5.88167	5.75728	3.61378	6.49799	3.86934	0.803097
YBL049W	29.5386	49.0984	35.214	30.0963	7.21982	14.5738	54.3302	36.6368	18.9717	14.8909	96.9302	156.655	0	265.641	144.521	71.966	157.2	165.235	280.527	122.874
YBL050W	146.849	165.707	201.223	301.966	119.127	74.8124	242.474	163.538	181.812	104.236	145.014	192.396	281.741	496.197	558.758	118.504	189.724	305.406	547.512	528.438
YBL051C	1318.27	1842.07	1645	1044.34	617.295	915.723	1386.43	723.178	620.533	633.54	2694.2	4581.01	478.96	6435.53	4754.07	3058.56	4435.01	7032.68	5626.02	4140.77
YBL052C	207.614	220.066	263.602	208.668	159.739	130.679	239.456	101.415	101.182	170.568	480.071	560.459	98.6093	404.726	327.693	428.438	527.612	643.301	401.444	322.042
YBL054W	857.463	776.808	894.437	303.973	488.241	548.948	581.535	277.696	177.86	545.548	1103.63	1513.31	295.828	1053.79	1067.1	1258.93	1659.63	1987.46	988.617	1079.36
YBL055C	413.54	480.463	537.266	293.941	239.157	246.784	435.648	281.413	146.24	211.18	294.607	400.002	42.2611	525.017	455.409	289.783	461.661	566.254	638.442	463.387
YBL056W	1054.11	1453.66	1534.33	1274.08	657.906	710.718	1355.24	873.442	721.715	607.819	1037.99	1488.98	450.786	2397.03	1938.43	1006.56	1624.4	1990.24	2371.91	1519.46
YBL057C	313.109	468.189	728.428	707.263	360.089	229.295	709.312	457.163	461.645	487.338	128.223	283.651	28.1741	528.776	713.362	142.972	264.71	401.019	651.984	808.719
YBL058W	391.597	551.481	615.743	979.133	371.821	237.554	717.36	420.527	608.676	349.259	538.84	828.901	126.783	2013.61	2765.22	519.595	825.749	1351.58	2017.86	2652.63
YBL059C-A	41.354	79.785	66.4036	130.417	87.5404	27.6903	114.697	69.5568	75.8868	101.529	19.844	21.2929	0	51.3739	159.645	19.1909	33.4275	45.4859	87.0602	123.677
YBL059W	54.8574	118.362	163.997	160.514	58.6611	64.1249	155.948	90.7955	83.0012	81.223	55.7158	63.8786	0	136.58	208.379	47.9773	57.8205	126.247	202.173	214.427
YBL060W	268.379	227.08	230.4	180.578	198.545	171.486	205.248	96.6362	86.1632	166.507	552.578	648.672	0	423.522	541.113	568.532	636.026	731.488	416.922	553.334
YBL061C	717.366	825.906	785.776	461.477	344.747	407.582	760.623	324.421	255.328	368.211	1795.88	2491.26	154.958	2480.99	2335.02	1722.87	2578.43	3310.26	2812.05	2442.22
YBL063W	227.025	234.971	243.48	201.645	128.152	145.253	214.303	100.884	124.107	111.005	681.564	806.087	183.132	661.596	436.924	695.192	834.784	939.424	596.846	375.046
YBL064C	228.713	326.154	454.764	1038.32	239.157	129.221	503.058	328.669	637.133	197.643	332.768	473.766	42.2611	1108.93	1471.26	262.916	509.543	660.01	1433.59	1450.39
YBL065W	3.37584	4.38379	2.01223	3.00963	0.902478	0	2.01223	0	0.790488	0	3.05292	5.32322	0	7.51814	1.68048	3.35841	3.61378	8.35456	0.967336	0.803097
YBL066C	2059.26	1670.22	1233.5	644.061	592.928	1388.89	911.541	448.668	362.043	643.016	2963.62	3183.28	676.178	1750.47	1093.15	2810.51	3235.24	3281.49	1619.32	906.697
YBL067C	777.287	1097.7	1439.75	690.209	421.457	541.661	1096.67	644.064	408.682	572.622	880.767	1325.48	112.696	1404.64	893.173	886.142	1288.31	1829.65	1412.31	860.92
YBL068W	646.473	900.43	929.651	603.932	497.265	456.647	889.406	617.516	387.339	548.255	315.214	523.956	154.958	939.767	999.043	362.709	533.936	771.404	1008.93	900.272
YBL068W-A	23.6309	35.0703	39.2385	19.061	16.2446	24.2897	45.2752	26.0174	15.8098	27.0743	31.2924	34.2207	0	91.4707	39.4912	16.7921	45.1723	75.191	56.1055	71.4756
YBL069W	248.124	275.302	244.486	142.456	74.9057	138.452	175.064	124.247	56.9151	71.747	180.122	288.214	14.087	409.739	335.255	229.811	336.082	418.656	432.399	260.203
YBL071C	14.3473	12.2746	30.1835	62.199	11.7322	10.6875	24.1468	16.991	22.9241	23.0132	4.57938	14.4487	0	12.5302	21.006	8.63592	13.5517	14.8526	31.9221	11.2434
YBL071W-A	140.097	143.788	245.492	163.523	98.3701	108.818	240.462	133.273	78.2583	112.359	64.1113	61.5972	0	130.314	80.6629	70.5267	104.8	143.884	133.492	82.719
YBL072C	1034.69	1859.6	2319.1	3196.23	3165.89	887.547	2308.03	1599.81	1942.23	3411.37	897.558	1534.61	281.741	3698.92	7668.01	1068.94	1794.24	2721.73	4496.18	7187.72
YBL073W	0.84396	0	5.03058	0	0	0.485795	1.00612	0	0	1.35372	0.76323	2.28138	0	0	1.68048	1.91909	0	0	0	2.40929
YBL074C	120.686	98.1969	100.612	68.2183	53.2462	77.2414	103.63	41.9465	43.4768	54.1487	261.025	258.556	14.087	182.941	147.042	237.008	249.351	286.84	177.99	119.661
YBL075C	125.75	110.471	103.63	142.456	63.1735	83.5567	85.5198	47.2562	62.4485	37.9041	232.785	239.545	0	251.858	265.515	226.453	283.682	310.975	251.507	248.96
YBL076C	5339.73	6192.54	6823.48	6402.49	3559.37	3189.73	6224.84	4116.06	3873.39	4055.74	7114.06	9025.89	1296.01	13858.4	11038.2	6385.78	9677.71	11684.3	13531.1	9833.12
YBL077W	0	0.876758	0	0	0	0	2.01223	0.530968	0	2.70743	0	2.28138	0	3.75907	0.840238	0.959547	0	2.78485	2.90201	0.803097
YBL078C	74.2685	90.3061	119.728	174.559	55.9536	48.0937	95.581	67.4329	122.526	71.747	125.933	178.708	14.087	221.785	304.166	96.4345	165.331	220.003	238.932	307.586
YBL079W	2823.89	2981.85	2632	1048.35	1009.87	1690.08	1931.74	1087.95	522.513	1049.13	4409.94	5627.4	662.091	4811.61	2440.89	4023.38	5937.44	6702.21	4424.59	2108.93
YBL080C	163.728	192.887	217.321	160.514	80.3205	89.3863	119.728	106.725	91.6966	74.4544	225.153	279.089	14.087	431.04	405.835	185.672	273.744	418.656	406.281	387.896
YBL081W	4597.05	5107.11	5344.49	1946.23	1456.6	3816.89	3613.97	1817.5	1095.62	2040.05	3806.99	5328.54	1141.05	2955.88	1800.63	3928.86	5717	5571.56	2489.92	1525.08
YBL082C	800.074	1260.78	2018.27	2368.58	846.524	591.212	2133.97	1232.38	1333.55	1099.22	634.244	937.646	112.696	1967.25	887.291	617.948	1120.27	1301.45	2025.6	879.391
YBL083C	52.3255	92.9363	151.923	187.6	71.2958	40.8068	166.009	87.6097	113.83	92.0528	24.4234	48.6694	0	115.278	28.5681	29.2662	57.8205	62.1951	135.427	77.9004
YBL084C	757.032	652.308	608.7	513.644	236.449	508.627	526.198	232.033	287.738	262.621	1103.63	1091.26	112.696	659.09	429.362	1057.42	1113.04	1060.1	713.894	391.911
YBL085W	691.203	978.462	1036.3	558.788	293.305	424.585	852.18	410.438	402.358	297.818	1666.13	2638.03	436.698	2017.37	1567.04	1758.85	2512.48	3282.41	1965.63	1393.37
YBL086C	97.0554	119.239	158.966	173.555	82.1255	61.696	135.826	66.902	139.126	75.8081	203.782	301.902	0	458.606	507.504	189.031	261.999	397.306	453.68	477.04
YBL087C	704.706	1036.33	1444.78	2151.89	2865.37	478.994	1421.64	974.857	1284.54	3257.04	460.228	703.425	140.87	1745.46	2933.27	480.733	943.197	1109.3	2594.39	3046.15
YBL088C	858.307	730.339	677.116	253.812	177.788	449.846	546.321	230.44	137.545	234.193	1898.92	1739.93	394.437	888.393	566.32	1709.43	1798.76	1815.72	877.374	517.195
YBL089W	1587.49	1741.24	2047.45	1098.52	731.91	1080.89	1452.83	753.975	601.561	894.807	1113.55	1510.27	169.045	1045.02	830.155	946.593	1474.42	1631.92	1317.51	770.973
YBL090W	98.7433	152.556	230.4	326.043	154.324	55.8664	172.046	118.406	171.536	105.59	61.8216	115.59	0	234.315	586.486	48.4571	88.5377	170.804	343.404	501.133
YBL091C	189.047	224.45	361.196	618.981	316.77	117.562	340.067	195.396	438.721	357.381	245.76	377.188	42.2611	838.272	1735.93	274.43	419.199	649.799	1007.96	1669.64
YBL091C-A	17.7232	21.9189	32.1957	57.183	17.1471	11.6591	30.1835	17.5219	29.2481	21.6595	16.0278	16.7301	0	41.3498	59.6569	10.555	15.3586	15.7808	37.7261	37.7456
YBL092W	2554.67	4574.05	6165.48	7995.58	9201.67	2081.15	7023.69	4395.88	5109.71	9787.37	2041.64	3483.66	619.83	8447.88	17929	2445.41	4142.3	6330.9	10954.1	17578.2
YBL093C	108.027	201.654	273.663	274.88	174.178	96.1874	280.706	152.919	176.279	157.031	159.515	244.107	0	409.739	560.439	158.325	239.413	383.381	481.733	566.184
YBL094C	0.84396	3.50703	4.02446	4.01284	0	0.485795	1.00612	0.530968	0	0	4.57938	3.8023	0	1.25302	4.20119	2.87864	2.71034	1.85657	2.90201	2.40929
YBL095W	216.898	234.094	321.957	170.546	83.9305	160.798	186.131	139.114	118.573	116.42	145.014	160.457	0	189.206	131.077	122.822	205.986	251.565	194.434	111.631
YBL096C	0.84396	0	2.01223	8.02568	1.80496	0.485795	3.01835	0	3.16195	2.70743	4.57938	9.88597	0	3.75907	3.36095	6.23705	8.13101	6.49799	0	2.40929
YBL097W	137.565	97.3201	110.673	85.2729	47.8313	76.2698	90.5504	45.6633	29.2481	58.2098	463.28	655.516	14.087	476.149	391.551	500.883	648.674	869.803	539.773	339.71
YBL098W	167.948	230.587	267.627	369.181	308.647	135.051	285.737	209.201	239.518	324.892	93.114	129.278	0	200.484	299.965	94.5154	141.841	200.509	215.716	243.338
YBL099W	2507.4	3663.09	4996.37	6991.37	4247.06	1888.28	4109.98	3098.2	4064.69	4934.3	3475.75	4709.52	887.484	8702.24	7576.43	3003.86	5040.32	6292.84	8915.93	6252.91
YBL100W-B	669.26	633.019	432.63	565.81	281.573	247.27	600.651	209.732	271.928	197.643	2153.07	2402.29	577.569	2181.51	1677.96	2083.66	2295.66	2917.6	2010.12	1439.15
YBL101C	903.881	1059.12	958.828	720.305	295.11	514.457	833.064	432.739	428.444	281.573	2116.44	2809.14	253.567	2750.39	1681.32	1982.42	2807.01	3335.33	2328.38	1557.21
YBL102W	491.185	952.159	1334.11	1933.19	1171.42	350.744	1321.03	880.345	1122.49	1252.19	482.361	829.661	267.654	1768.02	1535.12	382.379	899.832	1098.16	2114.6	1538.73
YBL103C	415.228	391.034	388.361	266.854	162.446	264.758	316.926	147.609	193.67	222.01	759.414	861.6	281.741	598.945	555.397	798.823	866.404	948.707	658.756	477.04
YBL104C	425.356	419.09	436.654	245.786	201.253	229.781	329	199.644	155.726	212.534	696.066	920.156	154.958	954.803	749.492	690.874	963.976	1237.4	913.165	620.794
YBL105C	790.79	968.817	1020.2	569.823	323.087	441.102	925.626	452.916	392.872	346.552	2151.54	2732.33	225.393	2710.29	1637.62	2185.37	2980.47	3913.65	2723.05	1413.45
YBL106C	230.401	278.809	284.731	106.34	90.2478	150.596	201.223	102.477	57.7056	87.9916	479.308	678.33	28.1741	496.197	385.669	521.994	681.198	827.101	411.118	305.98
YBL107C	128.282	171.845	213.297	281.902	126.347	88.4147	305.859	155.574	189.717	147.555	53.4261	82.8901	0	196.725	339.456	66.2087	121.965	183.8	257.311	319.633
YBL108C-A	0.84396	0.876758	2.01223	0	0.902478	1.94318	0	0.530968	0	0	1.52646	4.56276	0	7.51814	0	2.39887	0.903446	5.56971	5.80401	0
YBL109W	11.8154	14.0281	21.1284	17.0546	5.41487	12.1449	15.0917	10.0884	18.9717	23.0132	4.57938	18.251	0	3.75907	5.88167	7.67638	3.61378	11.1394	18.3794	4.01549
YBL111C	0	0	16.0979	0	0	0	0	0	9.48586	0	38.9247	20.5324	0	0	10.0829	0	17.1655	0	0	0
YBL112C	0.84396	1.75352	5.03058	1.00321	0	1.45738	0	0	0	0	3.81615	0	0	0	0	0	0	3.71314	6.77135	0
YBL113C	287.79	279.686	400.434	244.783	93.8577	145.253	267.627	114.158	109.878	60.9173	695.302	983.274	28.1741	912.201	666.309	660.648	878.149	1177.99	705.188	598.307
YBL113W-A	39.6661	44.7147	98.5993	84.2696	15.3421	29.6335	64.3914	29.7342	71.9344	25.7206	90.0611	89.7342	0	111.519	58.8167	81.5615	121.062	103.04	100.603	42.5642
YBR001C	470.086	540.96	601.657	425.361	206.667	301.193	440.679	255.927	242.68	205.765	807.497	1018.26	126.783	1172.83	1044.42	727.337	943.197	1242.04	1182.08	970.141
YBR002C	271.755	333.168	376.287	265.851	142.592	209.378	269.639	168.317	121.735	140.787	338.111	447.15	98.6093	478.655	421.8	334.882	536.647	592.246	521.394	447.325
YBR003W	734.245	1055.62	1096.67	1115.57	521.632	502.312	1132.89	687.604	615	565.854	770.099	1231.94	197.219	2024.89	1676.28	692.313	1152.8	1470.4	2054.62	1593.34
YBR004C	1238.93	1570.27	2284.89	959.069	891.648	934.669	1653.05	916.451	513.027	1119.52	1353.97	1781.76	450.786	1437.22	957.031	1261.8	1911.69	1710.83	1504.21	922.759
YBR005W	146.005	186.749	287.749	191.613	97.4676	97.6448	243.48	126.37	126.478	104.236	138.908	197.719	0	296.966	278.959	158.325	241.22	292.41	424.66	295.54
YBR006W	145.161	159.57	214.303	225.722	99.2726	96.1874	197.199	126.37	135.173	135.372	129.749	165.02	0	263.135	287.361	105.07	152.682	190.298	264.083	272.25
YBR007C	438.859	426.104	446.715	300.963	156.129	290.505	351.134	192.741	192.879	136.725	1477.61	1866.17	267.654	1174.08	1113.32	1630.27	1816.83	2317	1282.69	1084.98
YBR008C	17915.6	29909.7	39581.6	17947.4	520.73	12951.3	37107.6	21822.3	10064.5	605.111	11837.7	21460.2	3282.28	28694.2	999.883	8884.44	20430.5	24119.6	28934	942.836
YBR009C	866.747	1247.63	1709.39	1638.24	1315.81	674.283	1680.21	1080.52	1073.48	1560.84	456.411	738.406	140.87	1289.36	2090.51	490.808	840.204	1428.63	2191.98	2033.44
YBR010W	1511.53	1859.6	2896.61	2584.27	1475.55	1117.81	2813.1	1769.72	1708.24	1858.65	951.747	1550.58	309.915	2546.14	2601.38	768.117	1718.35	2503.58	3404.05	2541.8
YBR011C	1688.76	2716.2	2765.81	4902.69	5723.52	1145.5	2981.12	2148.83	3378.55	5931.99	1219.64	2044.88	845.223	5013.34	11073.5	1237.34	2012.88	3166.38	5251.67	10066.8
YBR012W-B	604.275	964.434	608.7	789.526	250.889	261.843	637.877	437.518	381.806	180.044	884.583	1396.96	0	2142.67	1527.55	925.963	1409.38	1908.55	1609.65	1287.36
YBR014C	95.3675	165.707	217.321	290.931	149.811	84.5283	218.327	141.238	220.546	175.983	54.1893	107.985	0	195.472	333.575	50.3762	79.5032	162.45	273.756	330.876
YBR015C	1990.06	2873.14	3022.37	2560.19	1463.82	1290.27	2852.34	1793.08	1577.02	1403.8	1697.42	2531.57	493.047	4393.1	2916.47	1668.65	2750.99	3507.06	4653.85	2437.4
YBR016W	60.7651	95.5666	149.911	245.786	82.1255	44.2073	202.229	91.8575	166.002	112.359	76.323	138.404	0	339.569	362.983	84.9199	144.551	252.493	420.791	383.077
YBR017C	1968.96	2374.26	2056.5	1201.85	1013.48	1113.93	1861.31	1064.59	643.457	1138.48	2245.42	2926.25	352.176	4602.35	3429.01	2290.44	3172.9	4160.57	4463.29	3127.26
YBR018C	11.8154	22.7957	26.159	23.0738	9.92726	14.5738	19.1162	3.18581	7.90488	9.47602	9.92199	12.1673	0	3.75907	10.0829	14.873	16.262	20.4223	6.77135	16.0619
YBR019C	23.6309	25.426	44.2691	53.1701	24.3669	17.9744	27.1651	23.8936	18.9717	40.6115	0	7.60459	28.1741	7.51814	26.8876	8.15615	8.13101	6.49799	13.5427	25.6991
YBR020W	75.1124	59.6195	47.2874	32.1027	33.3917	39.8352	29.1774	14.8671	13.4383	24.3669	136.618	127.757	0	52.627	31.929	133.857	131.903	111.394	50.3015	41.7611
YBR021W	2427.23	2169.98	2451.9	1164.73	859.159	1600.69	1598.72	867.071	509.074	1026.12	2430.12	2801.53	493.047	1598.86	930.984	2116.28	3007.57	2554.64	1937.57	857.708
YBR022W	100.431	154.309	236.437	187.6	131.762	89.8721	246.498	149.202	152.564	142.14	76.323	129.278	28.1741	199.231	216.781	67.1683	121.062	157.808	250.54	293.934
YBR023C	3540.41	4793.24	5201.62	1625.2	1461.11	2227.86	3986.23	2139.8	792.859	1640.7	6755.35	8939.2	1535.49	7397.85	3997.01	6143.98	9450.04	10790.4	7659.36	3366.58
YBR024W	43.042	66.6336	50.3058	79.2536	44.2214	29.6335	46.2813	40.3536	51.3817	64.9784	45.7938	73.0041	0	145.351	193.255	45.5785	56.9171	97.4699	130.59	179.894
YBR025C	3353.9	4790.61	4805.21	7872.19	3652.33	2285.67	4904.81	3416.25	5327.1	3636.08	3076.58	4670.74	915.658	8850.1	10558.4	3125.72	4990.63	6828.46	9457.64	9923.87
YBR026C	197.487	316.51	264.608	605.939	259.914	126.792	345.098	236.281	334.376	253.145	212.178	285.933	70.4352	597.692	1219.19	182.794	303.558	336.967	681.004	1146.82
YBR028C	583.176	687.378	745.532	414.326	245.474	368.718	566.443	337.165	247.423	318.123	494.573	601.523	169.045	702.946	594.889	414.044	656.805	853.093	696.482	542.091
YBR029C	2546.23	3967.33	4706.61	2590.29	1272.49	1866.42	3547.56	2351.13	1377.03	1445.77	2529.34	4370.36	464.873	5481.98	1880.45	2464.12	4679.85	5499.16	5341.63	1791.71
YBR030W	268.379	314.756	234.425	212.681	166.958	181.202	246.498	138.052	100.392	155.677	345.743	390.116	70.4352	372.148	296.604	328.165	439.978	478.995	407.248	305.177
YBR031W	9398.34	13666.9	20307.4	14588.7	9643.88	6414.92	18938.1	12046.1	8244.79	11367.2	5989.83	8771.9	2535.67	15835.7	10368.5	5629.66	10430.3	13346.9	17029	9140.85
YBR032W	0	0.876758	0	0	4.51239	0	2.01223	0	3.16195	2.70743	1.52646	3.04184	0	3.75907	0.840238	1.43932	0	3.71314	3.86934	0.803097
YBR033W	62.453	102.581	103.63	98.3146	8.1223	61.696	79.4831	52.0349	49.0103	13.5372	167.147	123.955	0	161.64	136.119	113.227	123.772	174.517	164.447	104.403
YBR034C	1703.11	2377.77	2478.06	1003.21	1184.95	1264.52	1680.21	1265.83	610.257	1313.11	1311.23	2018.26	309.915	2163.97	1914.9	1401.42	2259.52	2983.51	2528.62	1953.94
YBR035C	263.315	341.936	467.844	949.037	542.389	166.628	509.095	368.492	754.125	617.295	203.019	302.663	169.045	936.008	2172.02	187.112	360.475	560.684	985.715	2080.82
YBR036C	2771.56	4461.82	5925.02	4713.08	2785.05	2087.95	5601.05	3366.87	2558.81	3186.65	2474.39	3697.35	549.395	7161.03	4256.65	2125.4	4356.41	4920.84	7852.83	3867.72
YBR037C	193.267	273.548	353.147	303.973	172.373	118.534	308.878	196.989	188.136	193.582	126.696	238.784	14.087	459.859	678.072	119.943	207.792	279.414	485.603	700.301
YBR038W	2365.62	3365	3878.58	2027.49	1443.96	1637.61	2900.63	1644.94	1036.33	1505.33	3448.27	5021.31	943.832	6445.55	3013.93	3171.78	5589.62	6183.3	6026.5	2647.01
YBR039W	679.388	994.243	1117.79	2033.51	1115.46	500.855	1054.41	864.416	1384.14	1119.52	583.108	954.376	197.219	2111.34	3337.43	666.885	980.238	1553.95	2645.66	2973.87
YBR040W	0.84396	1.75352	5.03058	1.00321	0.902478	1.94318	4.02446	6.90258	0	2.70743	0	0	0	0	0.840238	0	0.903446	0	0	0
YBR041W	1590.86	2082.3	2384.49	1534.91	922.332	999.766	2062.54	1214.32	772.307	1022.06	1945.47	2482.14	352.176	2886.96	1753.58	1489.7	2535.97	2816.42	3202.85	1685.7
YBR042C	623.686	956.543	1070.51	635.032	417.847	465.877	852.18	464.597	389.711	480.57	394.59	638.025	126.783	679.138	545.315	435.634	648.674	738.914	852.223	565.38
YBR043C	866.747	826.783	914.559	497.592	324.892	544.09	636.871	316.988	271.928	369.565	886.11	844.11	281.741	553.836	514.226	830.488	885.377	870.731	645.213	379.062
YBR044C	229.557	254.26	256.559	215.69	141.689	150.111	207.26	153.981	135.964	134.018	370.166	493.538	183.132	556.342	582.285	334.882	436.364	616.381	595.879	481.858
YBR045C	67.5168	74.5244	75.4587	85.2729	40.6115	42.75	94.5749	43.5394	33.991	51.4412	62.5848	63.1181	0	62.6511	66.3788	55.6537	65.9515	126.247	83.1909	81.1128
YBR046C	72.5805	106.964	129.789	138.443	51.4412	42.2642	140.856	88.6717	95.649	51.4412	136.618	177.187	28.1741	323.28	440.285	119.464	202.372	268.274	441.105	412.792
YBR047W	62.453	89.4293	111.679	94.3017	30.6843	40.8068	91.5565	65.84	53.7532	6.76858	36.635	69.9623	0	78.9404	82.3433	32.6246	70.4688	101.183	118.015	92.3562
YBR048W	1717.46	2915.22	3169.26	4197.43	6260.49	1246.06	3207.5	2247.59	2506.64	6159.41	1314.28	2171.87	352.176	4663.75	7283.18	1446.52	2423.04	3639.8	5562.18	7227.87
YBR049C	475.149	702.283	784.77	570.827	307.745	289.048	627.816	365.837	386.549	345.198	928.851	1466.17	309.915	1883.29	1569.56	966.744	1430.15	2062.65	1980.14	1313.06
YBR050C	17.7232	72.7709	74.4526	123.395	14.4396	23.804	92.5626	37.6987	78.2583	14.8909	32.0556	40.3043	0	63.9042	54.6155	31.665	50.593	67.7648	90.9296	58.6261
YBR051W	5.06376	7.89082	8.04893	15.0482	11.7322	4.37215	6.03669	6.90258	10.2763	18.952	0.76323	8.36505	0	2.50605	0.840238	0.959547	6.32412	2.78485	2.90201	2.40929
YBR052C	97.0554	173.598	253.541	694.221	184.106	83.0709	256.559	168.317	407.101	226.071	83.9553	111.788	0	370.895	892.333	95.4749	151.779	203.294	511.721	785.429
YBR053C	185.671	291.084	300.829	496.589	235.547	123.392	253.541	205.485	289.319	178.691	178.596	228.138	84.5223	478.655	1131.8	153.528	230.379	347.178	586.205	981.385
YBR054W	1051.57	1459.8	1817.04	2311.4	367.309	781.644	1387.43	1055.56	1426.04	295.11	1488.3	2142.97	732.526	3880.61	1801.47	1051.66	2077.92	2305.86	3645.89	1382.13
YBR055C	293.698	330.538	454.764	291.934	175.983	197.719	387.355	210.794	150.193	236.9	435.804	596.2	84.5223	547.571	515.066	467.299	616.15	723.134	575.565	471.418
YBR056C-B	0	0	1.00612	0	0.902478	0	2.01223	1.06194	0.790488	4.06115	0	0	0	1.25302	0	1.43932	0.903446	1.85657	1.93467	0.803097
YBR056W	219.43	261.274	315.92	562.801	206.667	145.253	357.171	201.237	286.157	222.01	272.473	373.386	42.2611	844.537	1330.1	235.089	338.792	527.266	930.577	1213.48
YBR056W-A	27.8507	21.0422	41.2507	27.0867	37.9041	12.1449	19.1162	15.3981	19.7622	39.2578	45.0306	87.4528	0	97.7358	131.077	44.1392	84.0204	103.04	183.794	112.434
YBR057C	196.643	236.725	236.437	210.674	127.249	158.855	206.254	112.034	146.24	167.861	352.612	402.283	84.5223	438.558	415.078	238.447	396.613	573.68	530.1	421.626
YBR058C	545.198	686.501	598.639	451.445	294.208	327.426	572.48	321.236	220.546	338.429	802.918	1155.9	281.741	1715.39	1508.23	839.604	1138.34	1595.72	1685.1	1418.27
YBR058C-A	234.621	418.214	554.37	855.738	669.639	217.15	639.89	372.74	658.476	772.972	117.537	245.628	14.087	585.162	901.575	88.7581	193.337	407.517	763.228	877.785
YBR059C	543.51	646.171	721.385	460.473	219.302	290.02	599.645	295.218	313.033	211.18	1719.56	2295.07	112.696	3300.46	2169.49	1509.37	2183.63	3032.71	2731.76	1849.53
YBR060C	373.874	442.763	461.807	341.091	167.861	234.153	459.795	188.494	188.136	251.791	651.798	924.719	253.567	773.115	618.415	726.377	926.032	1167.78	938.316	524.422
YBR061C	367.966	533.069	598.639	438.403	346.552	317.71	559.4	336.103	301.966	438.604	287.738	434.222	28.1741	580.15	471.374	298.419	427.33	626.592	651.984	561.365
YBR062C	65.8289	124.5	145.887	209.671	73.1007	52.9516	150.917	101.415	177.069	78.5156	38.9247	76.8064	14.087	132.82	258.793	39.8212	48.7861	95.6133	211.847	254.582
YBR063C	156.977	139.405	158.966	106.34	96.5651	85.0141	129.789	59.9994	64.82	90.699	241.181	312.549	56.3482	208.002	222.663	226.453	318.916	356.461	231.193	224.064
YBR065C	146.005	161.323	185.125	115.369	125.444	87.4431	132.807	69.0258	49.8007	109.651	299.186	349.051	112.696	313.256	297.444	294.581	374.93	526.337	414.987	260.203
YBR066C	64.1409	111.348	142.868	191.613	75.8081	56.3522	137.838	75.3975	98.0205	81.223	118.301	150.571	0	192.966	173.089	103.151	168.041	201.438	202.173	166.241
YBR067C	1871.06	3753.4	5806.29	17060.6	3203.8	1644.42	6453.23	4305.09	14270.7	3775.52	1118.89	2129.29	591.656	5128.62	4217.16	980.177	2288.43	2922.24	4466.19	3654.9
YBR068C	19829.7	15933.3	19666.5	12934.4	7277.58	12589.9	14005.1	6653.56	7010.84	8535.19	24617.2	26765.1	4465.59	17261.6	11608.7	22097.4	32704.7	27343.5	19601.1	10368.8
YBR069C	3380.06	3832.31	4257.88	1645.26	1613.63	2047.14	2845.3	1681.58	848.984	1709.74	3455.9	4342.22	464.873	4340.47	2774.47	2987.07	4827.11	5278.23	4843.45	2418.13
YBR070C	159.508	167.461	277.688	197.632	148.909	110.761	254.547	149.733	130.431	181.398	105.326	127.757	28.1741	177.929	242.829	90.6772	152.682	200.509	293.103	203.987
YBR071W	640.566	783.822	764.648	446.428	225.619	464.906	521.168	330.262	279.833	236.9	1090.66	1441.83	225.393	1290.61	1268.76	1110.2	1544.89	1801.8	1392	1222.31
YBR072W	30.3826	59.6195	77.4709	295.947	38.8066	33.0341	74.4526	69.5568	284.576	35.1966	47.3202	58.5554	0	164.146	706.64	51.8155	73.1791	94.685	176.055	563.774
YBR073W	523.255	697.023	724.403	565.81	372.723	289.534	722.391	382.297	311.452	399.347	1343.28	1931.57	295.828	2757.9	2193.86	1469.55	2101.41	2894.39	2746.27	2007.74
YBR074W	1764.72	2110.36	2056.5	1436.6	1020.7	1063.89	1757.68	1088.48	721.715	1068.08	1639.42	1977.95	281.741	2252.94	1471.26	1487.3	2178.21	2213.96	2438.65	1256.85
YBR076C-A	33.7584	30.6865	63.3853	90.2889	46.0264	29.1477	68.4159	28.6723	54.5437	79.8693	55.7158	54.7531	0	109.013	86.5445	50.3762	50.593	84.4739	156.708	97.9779
YBR076W	5.06376	11.3979	6.03669	10.0321	6.31735	1.94318	8.04893	2.65484	4.74293	6.76858	9.92199	18.251	0	1.25302	11.7633	8.63592	4.51723	15.7808	11.608	8.03097
YBR077C	184.827	268.288	243.48	292.937	184.106	111.733	194.18	157.698	132.011	146.201	147.303	238.784	42.2611	325.786	437.764	164.562	239.413	281.27	379.196	422.429
YBR078W	13927.9	20005.9	28247.7	35563.8	13592.2	9228.16	26097.6	17143.4	21297.3	15942.7	13893.1	20452.6	3240.02	38739.7	23557.8	14182.6	24953.2	27428	40237.3	20127.2
YBR079C	2480.4	2961.69	3281.95	2841.09	1470.14	1292.21	3251.77	1862.64	1572.28	1624.46	5570.05	8077.6	1267.83	14150.4	8743.52	5293.82	7884.37	11279.6	12316.1	7722.58
YBR080C	1077.74	1408.07	1235.51	1041.33	781.546	631.048	1186.21	765.125	533.579	749.959	1223.46	1655.52	98.6093	3260.37	3089.56	1162.97	1787.02	2583.42	3210.59	2867.86
YBR081C	258.252	417.337	424.581	275.883	226.522	157.883	363.208	193.272	135.964	266.682	934.956	1333.85	112.696	1248.01	988.96	902.934	1306.38	1873.28	1208.2	892.241
YBR082C	1118.25	1834.18	2107.81	6677.37	2614.48	693.229	2570.63	1769.19	4757.16	2492.19	912.823	1682.14	183.132	4190.11	8141.07	1084.29	1909.88	2887.89	5348.4	8867
YBR083W	557.013	673.35	877.333	661.115	380.846	393.98	719.373	358.403	457.693	373.626	1106.68	1603.05	380.35	1179.09	1808.19	1290.11	1523.21	2245.52	1460.68	1659.2
YBR084C-A	930.888	1515.91	2027.32	2817.01	2833.78	674.283	2285.89	1498.39	1818.91	3235.38	872.372	1498.87	267.654	3004.75	7429.39	941.316	1578.32	2615.91	4288.2	7586.86
YBR084W	1643.19	1902.56	1988.08	1927.17	1239.1	1004.14	2097.75	1193.09	1133.56	1120.88	1866.1	2580.24	394.437	4368.04	2737.5	1873.04	3024.74	3899.72	4021.21	2353.07
YBR085C-A	23.6309	28.0563	54.3302	142.456	20.757	17.0028	41.2507	36.6368	84.5822	43.3189	17.5543	32.6998	0	52.627	132.758	20.6303	39.7516	45.4859	104.472	114.843
YBR085W	22.7869	20.1654	28.1712	17.0546	22.5619	11.1733	28.1712	12.2123	7.90488	17.5983	10.6852	15.2092	0	21.3014	25.2071	14.873	36.1378	25.0637	16.4447	12.0465
YBR086C	7038.62	8772.84	10979.7	5702.25	2362.69	4409.56	9110.38	5217.29	2982.51	2821.15	7356.77	9991.68	1267.83	11911.2	5443.06	6093.12	9974.04	11165.4	10571	4558.38
YBR087W	558.701	785.575	979.957	742.375	671.444	383.778	912.547	538.402	472.712	624.064	458.701	676.048	84.5223	1140.25	1583.01	482.172	659.515	1048.96	1451	1558.01
YBR088C	864.215	1394.05	1377.37	1067.42	916.015	611.616	1354.23	1006.72	690.096	874.501	477.019	912.551	225.393	1645.22	1957.75	557.497	950.425	1404.49	2161.03	2173.18
YBR089C-A	159.508	233.218	343.085	525.682	188.618	118.534	390.373	201.768	410.263	291.049	133.565	158.176	56.3482	414.751	489.859	125.701	210.503	320.258	586.205	501.133
YBR089W	0.84396	3.50703	3.01835	3.00963	5.41487	0.485795	0	1.5929	2.37146	5.41487	1.52646	1.52092	0	2.50605	2.52071	0	0.903446	0.928284	1.93467	5.62168
YBR090C	27.0067	30.6865	32.1957	84.2696	27.0743	14.0881	39.2385	28.1413	57.7056	27.0743	12.9749	24.3347	0	72.6753	76.4617	17.7516	37.0413	44.5577	77.3869	69.0664
YBR091C	55.7013	102.581	136.832	159.51	86.6379	46.6363	139.85	95.0433	106.716	135.372	37.3983	48.6694	0	119.037	146.201	41.2605	78.5998	85.4022	150.904	146.967
YBR092C	2937.82	4419.74	4219.65	4173.35	2308.54	1778.5	4602.98	2697.32	2079.77	2038.7	1947.76	2904.19	619.83	4459.51	3101.32	1987.7	3311.13	3569.25	4507.78	2605.25
YBR093C	3391.87	5181.64	4416.85	5100.32	325.795	1923.26	5653.36	2874.66	2149.34	227.424	2298.08	3309.52	873.397	5638.6	1095.67	2626.76	4325.7	5346.92	7481.37	1052.06
YBR094W	576.425	692.639	596.627	503.611	410.627	322.082	575.498	349.908	273.509	404.761	701.408	898.102	197.219	1437.22	1500.67	662.567	832.977	1308.88	1391.03	1387.75
YBR095C	228.713	217.436	265.615	185.594	119.127	142.824	202.229	120.53	120.945	150.263	357.955	509.508	28.1741	422.269	616.735	332.003	452.626	690.644	604.585	535.666
YBR096W	660.821	1005.64	1189.23	1383.43	724.69	396.409	1189.23	741.762	769.145	842.012	436.567	701.904	98.6093	1457.27	1088.95	401.091	673.97	926.428	1642.54	1125.14
YBR097W	578.112	576.907	565.437	257.825	193.13	315.767	422.569	217.166	150.193	232.839	754.834	807.608	98.6093	512.486	430.202	756.603	855.563	983.982	458.517	369.425
YBR098W	102.119	105.211	104.636	73.2343	56.8561	52.4659	89.5443	43.0084	44.2673	52.795	261.788	333.081	0	210.508	210.06	271.552	279.165	322.115	249.573	186.319
YBR099C	18.5671	14.9049	17.104	56.1798	21.6595	3.40056	10.0612	6.90258	29.2481	12.1835	7.6323	12.1673	0	3.75907	5.88167	5.27751	7.22756	9.28284	10.6407	5.62168
YBR101C	863.371	1200.28	1533.32	2921.35	693.103	645.136	1518.23	948.309	1750.93	634.893	805.971	1346.01	169.045	2217.85	2061.94	865.511	1386.79	2030.16	2717.25	2202.9
YBR102C	239.685	326.154	343.085	247.793	107.395	159.827	270.645	169.379	128.059	131.311	566.316	758.178	56.3482	994.9	863.765	590.601	752.57	1164.07	974.107	751.699
YBR103W	139.253	200.778	221.345	167.536	134.469	78.6988	168.021	94.5123	106.716	96.1139	232.785	330.039	0	398.461	435.243	236.049	311.689	470.64	455.615	444.113
YBR104W	445.611	505.889	642.908	337.079	322.185	341.028	584.553	295.218	204.736	403.408	288.501	431.941	154.958	528.776	443.646	297.939	451.723	618.237	640.376	472.221
YBR105C	741.841	735.6	866.266	643.058	348.356	697.116	541.29	350.97	443.464	490.046	2031.72	2612.94	549.395	1722.91	1536.8	1979.07	2484.48	2534.22	1685.1	1317.08
YBR106W	1087.86	1460.68	2015.25	3392.86	1290.54	686.428	2154.09	1306.18	2169.1	1199.39	430.462	734.604	112.696	1820.64	2085.47	498.485	843.818	1173.35	2578.92	2149.89
YBR107C	78.4883	83.292	106.648	73.2343	32.4892	53.4374	93.5688	46.7252	46.6388	31.1355	93.114	85.1714	42.2611	106.507	86.5445	60.9312	121.965	122.534	126.721	80.3097
YBR108W	125.75	201.654	278.694	278.892	101.078	84.0425	317.933	119.468	117.783	96.1139	652.561	911.791	14.087	1418.42	1262.04	654.891	1017.28	1517.75	1372.65	1098.64
YBR109C	154.445	264.781	300.829	480.538	518.022	98.1306	330.006	242.652	364.415	479.216	87.7714	184.031	70.4352	427.281	989.8	109.868	167.137	271.059	541.708	1033.59
YBR109W-A	10.1275	13.1514	16.0979	12.0385	15.3421	13.1165	23.1407	11.1503	7.90488	18.952	35.1086	19.0115	0	25.0605	29.4083	13.9134	36.1378	22.2788	35.7914	20.0774
YBR110W	921.604	1131.02	1204.32	664.125	547.804	580.525	1094.65	659.462	340.7	555.024	821.235	1009.89	267.654	1402.13	949.469	766.678	1085.94	1340.44	1579.66	860.92
YBR111C	254.032	383.143	538.272	1077.45	575.781	142.824	559.4	407.783	823.688	565.854	162.568	294.298	42.2611	730.512	1295.65	150.169	287.296	359.246	760.326	1368.48
YBR111W-A	32.9144	50.852	45.2752	114.366	44.2214	19.4318	110.673	29.7342	63.239	51.4412	7.6323	10.6464	0	32.5786	69.7398	9.59547	20.7792	41.7728	74.4849	62.6416
YBR112C	1208.55	1279.19	1457.86	1011.24	380.846	706.346	1464.9	534.154	520.932	503.583	5123.56	6781.02	1183.31	5849.11	3775.19	5142.69	6756.87	9538.12	5301.97	3034.9
YBR113W	5.90772	7.01406	7.04281	3.00963	0.902478	2.91477	4.02446	0	0.790488	1.35372	19.844	12.1673	0	18.7953	11.7633	18.2314	22.5861	12.996	23.2161	4.81858
YBR114W	198.331	225.327	253.541	198.636	103.785	118.534	193.174	101.946	125.688	157.031	494.573	613.691	28.1741	640.295	568.841	480.733	633.315	845.667	765.163	525.226
YBR115C	2868.62	3268.55	3301.07	1751.6	1456.6	1797.93	2927.8	1726.71	845.032	1548.65	2820.13	3177.96	563.482	4390.59	3138.29	2457.88	3583.07	4232.05	4113.11	2589.99
YBR116C	4.2198	7.89082	6.03669	6.01926	0.902478	2.42897	8.04893	2.65484	4.74293	8.1223	3.05292	0.760459	0	3.75907	5.04143	2.39887	1.80689	7.42628	4.83668	11.2434
YBR117C	17.7232	28.0563	26.159	68.2183	37.0016	10.6875	31.1896	17.5219	18.1812	31.1355	32.8189	43.3462	14.087	68.9163	228.545	24.9482	23.4896	38.0597	64.8115	234.504
YBR118W	16033.5	23747.9	25883.3	43965.7	56912.1	10466	27984.1	18727.2	26801.5	55993.8	19144.9	28288.3	5310.82	60211.5	119032	17650.9	28908.5	41770	67759	109754
YBR119W	75.1124	78.9082	149.911	142.456	53.2462	67.0397	119.728	53.0968	87.7442	47.3801	96.1669	124.715	0	176.676	236.107	104.111	145.455	220.003	244.736	220.049
YBR120C	91.9916	116.609	177.076	196.629	97.4676	62.6675	180.095	116.813	119.364	69.0396	72.5068	113.308	42.2611	219.279	393.231	73.4053	74.986	179.159	282.462	338.907
YBR121C	2030.57	2840.7	2964.02	3836.28	2183.09	1308.25	3065.63	2019.27	2341.43	2465.12	2582.01	3430.43	704.352	6552.06	6779.88	2420.94	3686.06	5085.14	6564.34	6005.56
YBR122C	264.159	470.819	617.755	741.372	437.702	218.608	575.498	402.474	559.665	404.761	230.495	326.237	126.783	761.838	951.99	207.742	298.137	569.967	877.374	1046.44
YBR123C	210.99	150.802	188.144	179.575	112.81	121.935	217.321	90.2646	77.4678	101.529	393.063	513.31	28.1741	473.643	447.847	322.888	467.985	696.213	540.741	350.15
YBR125C	727.493	846.071	881.357	704.253	412.432	497.454	673.091	383.89	390.501	408.823	560.211	767.303	169.045	833.26	646.143	507.121	870.922	996.049	890.916	576.624
YBR126C	838.896	1260.78	1569.54	2489.97	653.394	554.292	1780.82	1010.96	1432.36	625.417	1069.28	1606.85	225.393	4656.23	5965.69	1034.39	1604.52	2312.36	4112.14	5527.72
YBR126W-A	23.6309	28.0563	53.3241	151.485	100.175	18.946	58.3547	32.3891	85.3727	98.8213	6.10584	18.251	0	57.6391	172.249	13.9134	15.3586	27.8485	87.0602	158.21
YBR126W-B	1.68792	0	5.03058	9.02889	3.60991	0	3.01835	1.5929	3.95244	10.8297	0.76323	0	0	13.7833	5.88167	0	1.80689	0	1.93467	5.62168
YBR127C	2664.38	3678	3911.78	5639.04	3969.1	1781.41	4085.84	2792.89	3360.36	4281.81	3069.71	4019.03	450.786	8187.25	11208.8	3068.63	4631.06	6373.6	9054.26	9938.33
YBR128C	30.3826	42.0844	31.1896	50.1605	29.7818	22.3466	40.2446	20.1768	31.6195	24.3669	13.7381	31.1788	0	40.0967	42.0119	23.0291	21.6827	31.5617	43.5301	29.7146
YBR129C	230.401	286.7	342.079	313.002	184.106	164.199	252.535	176.281	143.078	161.092	174.016	214.45	28.1741	243.086	244.509	165.522	214.117	300.764	249.573	232.898
YBR130C	257.408	338.429	489.978	337.079	203.96	182.173	416.532	231.502	215.803	269.39	428.172	834.224	56.3482	1077.6	1095.67	487.93	762.508	1227.19	1244.96	1178.95
YBR131W	208.458	184.119	184.119	124.398	86.6379	139.423	142.868	66.902	49.0103	98.8213	293.843	307.986	70.4352	189.206	212.58	239.887	299.944	325.828	243.769	175.878
YBR132C	1192.52	1276.56	1728.51	1250	379.041	769.499	1215.39	673.267	628.438	469.74	1052.49	1467.69	338.089	1548.74	1066.26	828.089	1443.71	1358.08	1658.01	807.916
YBR133C	2133.53	2367.25	2376.45	1154.69	1067.63	1422.89	1854.27	916.982	644.248	1041.01	2424.02	3095.83	718.439	2397.03	1562	2273.17	3171.09	3791.11	2348.69	1397.39
YBR134W	0.84396	1.75352	1.00612	5.01605	0.902478	2.42897	3.01835	0.530968	0.790488	2.70743	0	1.52092	0	1.25302	0.840238	0.959547	2.71034	0.928284	0.967336	0.803097
YBR135W	126.594	188.503	249.517	375.201	176.886	80.642	278.694	164.069	205.527	186.813	132.802	180.229	70.4352	437.305	347.018	105.55	261.096	332.326	550.414	403.958
YBR136W	824.549	830.29	791.813	267.857	288.793	503.769	615.743	305.838	169.955	269.39	1415.79	1838.79	211.306	1303.14	823.433	1390.86	1833.99	2117.42	1170.48	726
YBR137W	65.8289	143.788	136.832	275.883	139.884	37.892	201.223	117.875	147.031	106.944	39.6879	72.2436	0	170.411	273.077	36.4628	70.4688	87.2587	248.605	251.369
YBR138C	130.814	132.39	115.703	165.53	81.223	81.1277	148.905	56.2826	105.135	94.7602	443.436	546.01	267.654	486.173	456.249	376.142	458.047	702.711	614.258	431.263
YBR139W	1146.94	1768.42	2058.51	2828.05	965.651	692.258	2012.23	1246.71	1491.65	961.139	1681.4	2299.63	281.741	4395.6	3192.06	1337.61	2285.72	2614.98	4481.67	2736.96
YBR140C	2978.33	3186.14	3004.26	1038.32	954.822	1837.76	2367.39	1400.16	571.523	1045.07	5111.35	6106.49	1267.83	3616.22	1967.84	4635.09	5554.38	5529.79	2812.05	1415.06
YBR141C	81.8641	78.0315	103.63	47.1509	41.514	55.3806	85.5198	48.3181	18.1812	55.5024	74.7965	103.422	0	100.242	115.113	83.9604	84.0204	155.952	123.819	122.071
YBR142W	526.631	778.561	808.917	515.65	588.416	361.917	742.513	498.579	348.605	553.67	647.219	1034.99	112.696	1725.41	1486.38	762.84	1058.84	1733.11	1806.02	1505.81
YBR143C	1938.58	2788.09	2825.17	2703.65	1927.69	1321.85	2832.22	1948.12	1682.16	2134.81	1858.46	2856.29	436.698	4888.04	4711.22	1948.84	2920.84	4307.24	5650.21	4298.98
YBR144C	19.4111	25.426	38.2324	29.0931	8.1223	12.6307	25.1529	16.46	26.0861	23.0132	6.10584	13.6883	0	17.5423	5.04143	3.83819	17.1655	13.9243	14.51	7.22787
YBR145W	449.831	398.925	541.29	293.941	116.42	279.332	471.868	266.015	174.698	119.127	156.462	137.643	0	211.761	97.4676	126.66	210.503	211.649	237.965	65.854
YBR146W	676.012	946.899	1140.94	1350.32	786.961	417.298	1145.97	834.682	998.386	720.177	619.743	1142.97	225.393	2105.08	2625.74	644.816	1038.06	1512.18	2271.3	2789.16
YBR147W	114.779	138.528	137.838	145.465	41.514	101.045	108.66	65.3091	105.925	39.2578	64.1113	88.9737	84.5223	115.278	74.7812	46.0583	60.5309	77.9759	85.1255	62.6416
YBR148W	23.6309	42.9611	34.2079	46.1477	18.952	30.6051	46.2813	26.5484	23.7146	16.2446	7.6323	15.2092	0	15.0363	29.4083	7.67638	7.22756	21.3505	13.5427	21.6836
YBR149W	357.839	468.189	555.376	1123.6	629.93	214.236	648.945	428.491	751.754	603.758	486.941	679.09	169.045	1705.36	3511.36	448.108	685.715	1005.33	1797.31	3136.9
YBR150C	530.007	382.266	290.767	260.835	162.446	243.383	286.743	112.565	132.802	170.568	1494.4	1476.05	197.219	770.609	664.628	1318.9	1346.13	1525.17	841.582	555.743
YBR151W	496.248	689.132	917.577	1198.84	533.364	344.429	952.792	537.34	719.344	582.098	441.147	711.029	70.4352	1370.81	1316.65	415.484	632.412	989.551	1469.38	1269.7
YBR152W	49.7936	64.8801	54.3302	38.122	25.2694	21.375	46.2813	19.1148	21.3432	17.5983	87.0082	100.381	0	93.9767	83.1836	96.4345	103.896	165.235	80.2889	92.3562
YBR153W	359.527	322.647	334.03	170.546	129.054	220.065	290.767	158.759	117.783	163.8	251.103	334.602	28.1741	281.93	221.823	278.748	387.578	440.935	344.372	276.265
YBR154C	277.663	521.671	651.963	719.302	414.237	238.525	723.397	447.075	445.835	479.216	306.818	447.15	98.6093	765.597	820.072	289.303	453.53	758.408	1030.21	811.931
YBR155W	65.8289	109.595	172.046	195.626	144.396	62.6675	150.917	100.353	94.0681	93.4065	83.9553	96.5783	0	216.773	235.267	75.3244	100.282	197.725	233.128	276.265
YBR156C	180.607	155.186	214.303	121.388	87.5404	128.736	165.003	74.8665	77.4678	87.9916	514.417	819.015	98.6093	613.981	526.829	617.948	868.211	1118.58	546.545	489.889
YBR157C	615.247	610.224	715.348	439.406	174.178	567.408	492.997	348.315	305.919	243.669	223.626	260.077	84.5223	202.99	191.574	198.626	262.903	270.131	238.932	177.484
YBR158W	6660.53	5279.84	5417.93	2617.38	2499.86	4200.18	3847.39	1907.24	1328.02	2716.91	6691.23	6158.2	1324.18	3249.09	3355.07	5918.01	6383.75	6036.63	4087.96	3037.31
YBR159W	1426.29	2087.56	2134.98	2624.4	1800.44	904.064	2243.64	1406.53	1614.97	1793.67	1008.23	1607.61	338.089	2828.07	2595.5	958.587	1563.86	1982.82	3298.61	2683.95
YBR160W	551.106	770.67	790.807	625	371.821	374.062	720.379	441.234	387.339	370.918	670.879	1092.02	225.393	1646.47	2077.07	739.811	1164.54	1890.92	2201.66	2091.27
YBR161W	536.758	488.354	520.162	373.194	234.644	331.798	395.403	180.529	216.594	238.254	601.425	761.98	0	734.271	540.273	580.046	779.674	987.695	914.132	488.283
YBR162C	6879.12	12057.2	15280.9	17049.6	8140.35	5352.49	14097.7	9833	10569.6	10211.1	6853.8	11007.6	2014.45	19879.2	10566	6748.49	12276	14260.3	18623.1	9481.37
YBR162W-A	10.9715	13.1514	22.1345	43.138	9.02478	4.85795	19.1162	13.2742	25.2956	12.1835	7.6323	9.88597	0	18.7953	21.8462	8.15615	20.7792	16.7091	41.5954	22.4867
YBR163W	541.822	666.336	535.254	376.204	397.993	374.062	499.033	241.59	233.984	399.347	628.901	783.273	225.393	595.186	482.297	574.289	650.481	734.273	564.924	462.584
YBR164C	76.8003	108.718	172.046	201.645	107.395	40.321	147.899	90.7955	130.431	117.773	59.5319	60.0763	56.3482	171.664	253.752	35.5032	81.3101	145.741	226.357	248.96
YBR165W	715.678	667.213	586.565	553.772	544.194	520.772	555.376	286.723	339.119	560.439	702.171	969.586	211.306	759.332	902.416	690.874	979.335	1146.43	1061.17	962.11
YBR166C	718.21	959.173	890.412	647.071	529.755	429.928	926.633	486.898	377.063	601.05	810.55	1266.93	380.35	1947.2	1768.7	904.373	1324.45	1863.07	2349.66	1727.46
YBR167C	24.4748	40.3309	69.422	64.2054	52.3437	28.1761	85.5198	39.2916	46.6388	58.2098	22.1337	48.6694	14.087	43.8558	125.195	19.6707	41.5585	60.3385	106.407	106.812
YBR168W	371.342	374.376	401.44	206.661	212.985	203.062	260.584	161.945	136.754	226.071	263.314	313.309	42.2611	233.062	229.385	224.534	316.206	290.553	230.226	208.002
YBR169C	195.799	307.742	310.89	620.987	140.787	136.994	331.012	201.237	324.891	121.835	344.98	507.226	98.6093	949.791	1245.23	328.645	447.206	553.258	777.738	1023.95
YBR170C	340.116	344.566	410.495	307.986	129.054	203.548	358.177	157.698	194.46	119.127	452.595	573.386	28.1741	912.201	936.025	419.322	588.143	870.731	996.356	980.582
YBR171W	305.513	437.502	660.012	818.619	407.018	207.434	650.957	407.252	497.217	445.373	157.989	304.944	42.2611	686.657	880.57	182.794	348.73	519.839	1029.25	852.889
YBR172C	1413.63	1279.19	1627.9	953.05	429.58	841.883	1343.16	658.4	550.18	488.692	2899.51	3056.29	281.741	1740.45	1513.27	2665.62	3199.1	3627.74	1869.86	1351.61
YBR173C	427.044	668.966	892.425	1385.43	577.586	306.051	965.871	687.073	1162.81	644.369	346.506	752.855	98.6093	1744.21	2495.51	334.882	711.012	1090.73	2057.52	2534.57
YBR174C	20.255	9.64434	11.0673	8.02568	6.31735	5.82954	14.0856	8.49549	3.95244	4.06115	5.34261	3.04184	0	5.01209	1.68048	0.479773	2.71034	0.928284	4.83668	1.60619
YBR175W	621.998	574.276	774.709	614.968	579.391	514.943	655.987	306.369	390.501	690.396	388.484	517.873	56.3482	521.258	628.498	399.172	592.66	723.134	701.318	563.774
YBR176W	181.451	257.767	229.394	162.52	108.297	117.562	204.241	125.308	119.364	89.3453	107.615	134.601	0	248.099	247.03	92.1165	161.717	253.422	312.449	213.624
YBR177C	1636.44	2512.79	2342.24	2820.02	951.212	1128.02	2575.66	1677.86	1656.86	1211.58	2071.41	3461.61	619.83	6768.83	4764.99	2121.56	3499.95	4970.04	6978.36	4450.76
YBR178W	3.37584	2.63027	2.01223	2.00642	0	1.94318	3.01835	0	3.16195	1.35372	2.28969	3.04184	0	10.0242	4.20119	0.959547	4.51723	2.78485	3.86934	4.01549
YBR179C	361.215	512.027	432.63	253.812	176.886	213.75	367.232	186.37	137.545	132.664	679.274	1063.88	253.567	1340.73	1029.29	717.261	1024.51	1430.49	1175.31	913.121
YBR180W	29.5386	24.5492	27.1651	10.0321	8.1223	17.0028	15.0917	14.3361	13.4383	6.76858	35.8718	29.6579	0	30.0726	6.7219	28.3066	18.0689	38.9879	25.1507	5.62168
YBR181C	1111.5	1816.64	2471.02	3185.19	3081.96	793.789	2494.16	1642.28	2359.61	3269.23	1189.11	2263.89	648.004	5017.1	9035.08	1116.43	2116.77	3043.84	5890.11	7849.47
YBR182C	173.012	164.83	157.96	94.3017	82.1255	129.221	122.746	65.84	45.0578	81.223	416.723	469.964	14.087	329.545	296.604	384.778	486.054	503.13	385.967	271.447
YBR182C-A	5.06376	5.26055	2.01223	10.0321	2.70743	3.88636	5.03058	3.71678	8.69537	5.41487	2.28969	0.760459	0	2.50605	0	1.43932	3.61378	1.85657	1.93467	1.60619
YBR183W	418.604	546.22	673.091	785.514	293.305	302.65	584.553	347.253	467.178	274.805	573.186	813.692	154.958	1308.16	1115	526.791	922.418	1078.67	1516.78	958.898
YBR184W	49.7936	64.0033	87.5321	45.1445	55.9536	50.0369	85.5198	53.0968	46.6388	81.223	51.8996	58.5554	28.1741	36.3377	64.6983	45.0987	43.3654	59.4102	57.0728	55.4137
YBR185C	309.733	392.788	369.244	313.002	256.304	193.832	326.988	228.316	187.346	255.853	202.256	349.051	28.1741	682.898	593.208	226.933	392.999	428.867	667.462	612.763
YBR186W	10.9715	9.64434	13.0795	21.0674	8.1223	6.31533	10.0612	3.71678	3.95244	8.1223	13.7381	27.3765	0	26.3135	16.8048	8.63592	28.9103	20.4223	13.5427	10.4403
YBR187W	1406.04	2096.33	3431.86	2333.47	1610.92	1065.35	3125	1784.58	1165.97	1704.33	841.842	1323.2	380.35	1853.22	1151.97	714.383	1597.29	1729.39	2257.76	982.188
YBR188C	64.9849	130.637	165.003	142.456	101.078	64.6107	184.119	124.247	120.154	90.699	70.9804	137.643	183.132	219.279	309.208	67.6481	112.027	181.015	295.037	305.177
YBR189W	1871.9	2799.49	4068.73	4209.47	4839.09	1404.92	3856.44	2516.26	2640.23	5726.22	1750.09	2317.88	577.569	4862.98	9111.54	1883.59	2963.3	4264.54	7281.14	8815.6
YBR190W	0.84396	3.50703	3.01835	1.00321	1.80496	1.45738	2.01223	1.06194	4.74293	1.35372	2.28969	2.28138	0	0	2.52071	0	2.71034	0.928284	3.86934	0.803097
YBR191W	2131	3725.34	4768.99	6210.87	7257.73	1708.05	4923.93	3370.05	4211.72	7877.28	1554.7	2679.86	943.832	6412.97	11980.1	1881.19	3076.23	4654.42	8259.11	12593.4
YBR192W	275.131	385.773	387.355	225.722	181.398	201.605	298.816	164.6	143.078	196.289	319.03	543.728	70.4352	773.115	583.965	383.339	479.73	815.962	696.482	604.732
YBR193C	227.025	330.538	430.617	297.953	207.57	193.832	319.945	225.661	205.527	215.241	205.309	311.788	0	392.196	526.829	194.788	316.206	428.867	458.517	434.476
YBR194W	64.1409	108.718	157.96	159.51	105.59	51.4943	177.076	105.132	105.925	108.297	57.2422	117.111	0	214.267	293.243	52.7751	109.317	172.661	262.148	275.462
YBR195C	503.844	469.942	408.483	209.671	218.4	321.11	304.853	167.786	103.554	257.206	264.841	429.66	14.087	417.257	333.575	302.737	404.744	535.62	454.648	348.544
YBR196C	11791.8	17174.8	18663.4	27154.9	10401.1	7841.22	18987.4	13157.4	16328.3	11088.3	16240.8	23898.2	4578.29	44863.2	40323	15840.2	26471	31790	45377.7	37775.3
YBR197C	197.487	267.411	334.03	248.796	148.909	127.764	309.884	217.166	151.774	123.188	266.367	357.416	14.087	394.702	480.616	247.083	443.592	578.321	553.316	386.29
YBR198C	497.936	622.498	672.085	476.525	212.985	244.355	592.602	321.767	213.432	220.656	1217.35	1830.43	84.5223	2184.02	1654.43	1288.67	1953.25	2671.6	2329.34	1491.35
YBR199W	651.537	870.621	1000.08	852.729	453.946	410.497	930.657	538.933	531.998	480.57	601.425	996.202	183.132	1580.06	1438.49	671.203	985.659	1380.36	1965.63	1348.4
YBR200W	260.784	359.471	450.74	274.88	245.474	185.088	372.263	219.29	183.393	251.791	434.278	617.493	28.1741	760.585	802.427	407.328	564.653	900.436	905.426	816.75
YBR201C-A	107.183	110.471	174.058	94.3017	82.1255	80.642	123.752	67.9639	73.5154	120.481	81.6656	131.559	0	129.061	85.7043	83.9604	149.069	154.095	154.774	74.688
YBR201W	207.614	225.327	259.578	272.873	129.054	124.849	299.822	148.14	166.002	142.14	94.6405	171.103	84.5223	190.459	168.888	119.943	185.206	200.509	306.645	199.168
YBR202W	1453.3	1566.77	1402.53	751.404	499.973	882.204	1045.35	502.827	409.473	525.242	2344.64	3153.62	295.828	3663.84	2277.89	2241.98	3632.75	4316.52	3356.66	2002.92
YBR203W	822.017	839.057	959.834	700.241	313.16	651.937	672.085	363.713	339.91	314.062	3208.62	3761.99	464.873	2062.48	1379.67	2949.65	3593.91	3799.47	2099.12	1063.3
YBR204C	171.324	187.626	239.456	276.886	104.687	105.903	275.676	143.892	162.05	121.835	138.908	187.833	0	293.207	346.178	101.712	177.075	236.713	336.633	319.633
YBR205W	561.233	1043.34	1092.64	1386.44	787.863	416.326	1131.88	715.745	980.996	762.143	433.514	716.353	253.567	1352.01	1481.34	457.704	745.343	1038.75	1711.22	1517.05
YBR206W	64.9849	92.9363	117.716	208.668	83.9305	32.0625	126.771	68.4949	128.059	132.664	39.6879	91.2551	0	141.592	149.562	47.0178	82.2135	84.4739	201.206	166.241
YBR207W	1265.94	1643.92	1922.69	1103.53	679.566	865.687	1473.96	855.92	562.037	771.619	1358.55	1898.11	225.393	2205.32	1525.03	1124.59	2068.89	2247.38	2397.06	1221.51
YBR208C	1093.77	891.663	747.544	548.756	270.743	546.519	766.66	271.325	260.861	274.805	1330.31	1216.73	70.4352	1032.49	587.326	1211.91	1398.53	1424.92	1023.44	444.113
YBR209W	0.84396	0.876758	2.01223	0	1.80496	0.97159	0	0	0.790488	1.35372	0.76323	0	0	3.75907	0	3.83819	2.71034	1.85657	1.93467	0
YBR210W	134.19	158.693	241.468	222.713	144.396	76.2698	233.419	133.273	120.154	220.656	64.8745	107.985	14.087	202.99	147.882	55.1739	121.062	168.019	247.638	147.77
YBR211C	328.3	302.481	312.902	282.905	158.836	207.434	290.767	148.14	180.231	208.472	393.063	485.934	140.87	369.642	416.758	343.038	445.399	513.341	443.04	428.854
YBR212W	1611.96	2339.19	2432.79	1400.48	733.715	1181.94	2014.24	1233.44	890.88	921.881	2298.85	3407.62	436.698	3626.25	2129.16	1859.12	2966.01	3525.62	2756.91	1726.66
YBR213W	81.0201	106.088	145.887	187.6	100.175	54.8948	162.991	91.3265	94.8586	120.481	82.4288	132.32	0	200.484	231.065	80.1222	126.482	154.095	266.985	215.23
YBR214W	822.861	1322.15	1247.58	1619.18	388.066	506.198	1378.38	724.771	833.174	476.508	1498.98	2117.12	352.176	3097.47	2872.77	1321.3	2000.23	2628.9	2765.61	2330.59
YBR215W	139.253	213.052	211.284	138.443	122.737	125.821	220.339	81.2381	83.0012	94.7602	332.768	524.717	112.696	692.922	670.51	325.286	462.564	776.974	651.984	664.964
YBR216C	561.233	555.865	468.85	283.908	262.621	400.295	393.391	180.529	95.649	196.289	602.951	730.041	126.783	478.655	399.953	542.624	742.632	800.181	554.283	312.405
YBR217W	62.453	87.6758	82.5015	90.2889	46.0264	55.8664	122.746	56.8136	37.9434	67.6858	58.7687	70.7227	0	71.4223	82.3433	52.2953	54.2067	93.7567	81.2562	69.8695
YBR218C	1931.82	2480.35	3087.77	3119.98	1524.29	1226.15	2731.6	1734.14	1746.98	1784.2	2552.24	3111.04	493.047	5073.49	4089.44	2292.36	3411.41	4108.59	4334.63	3558.52
YBR219C	0	0	0	26.0835	17.1471	0	0	0	3.16195	28.4281	9.15876	0	0	0	0	0	0	0	0	8.03097
YBR220C	1088.71	1335.3	1457.86	782.504	534.267	721.405	1410.57	750.789	397.615	510.351	629.665	796.961	394.437	852.056	491.539	579.566	899.832	1025.75	1095.02	470.615
YBR221C	1076.05	1553.62	2023.3	3274.48	2711.95	718.491	1956.89	1349.72	1889.27	3294.95	1037.23	1421.3	380.35	2974.68	2725.73	909.65	1617.17	1964.25	2914.58	2767.47
YBR222C	882.782	1384.4	1749.64	1666.33	652.492	609.673	1657.07	1064.06	1009.45	726.946	1253.22	1827.38	394.437	3254.1	2472.82	1145.22	2016.49	2424.68	3141.91	2316.13
YBR223C	202.55	220.066	264.608	93.2985	46.9289	112.704	194.18	100.884	81.4203	90.699	375.509	412.929	183.132	432.293	318.45	308.974	439.075	558.827	406.281	280.281
YBR224W	13.5034	11.3979	16.0979	12.0385	4.51239	10.6875	16.0979	7.96452	5.53342	4.06115	28.2395	34.2207	0	20.0484	13.4438	18.7112	9.03446	38.9879	25.1507	9.63717
YBR225W	827.081	669.843	599.645	306.982	225.619	510.57	550.345	208.67	219.756	282.927	1665.37	1828.14	253.567	1261.79	720.924	1508.41	1838.51	1987.46	1256.57	569.396
YBR227C	104.651	145.542	146.893	126.404	82.1255	62.6675	166.009	81.2381	81.4203	67.6858	139.671	231.18	0	355.859	359.622	130.019	198.758	341.609	386.934	347.741
YBR228W	59.9211	87.6758	78.477	72.2311	44.2214	50.0369	98.5993	49.38	33.991	43.3189	69.4539	66.16	0	56.386	55.4557	64.7694	86.7308	90.0436	87.0602	61.0354
YBR229C	1363	1650.06	1906.59	1631.22	899.771	800.104	1719.45	993.972	920.128	1051.84	1376.1	1810.65	281.741	2143.92	1493.1	1167.29	1935.18	2121.13	2296.46	1353.22
YBR230C	140.097	285.823	334.03	1110.55	449.434	105.417	452.752	252.21	617.371	472.447	76.323	130.799	0	452.341	673.031	73.4053	176.172	200.509	534.937	641.675
YBR230W-A	5.90772	10.5211	9.05504	27.0867	10.8297	0.97159	6.03669	6.90258	22.9241	31.1355	3.05292	3.8023	0	20.0484	36.1302	2.87864	9.9379	14.8526	38.6934	24.896
YBR231C	74.2685	77.1547	111.679	109.35	19.8545	45.6647	119.728	61.0613	64.0295	39.2578	62.5848	123.955	0	141.592	178.971	62.3705	126.482	185.657	165.414	153.392
YBR232C	3.37584	0.876758	0	1.00321	0.902478	0	1.00612	1.5929	0	1.35372	0.76323	3.04184	0	2.50605	1.68048	0.479773	0.903446	3.71314	1.93467	0
YBR233W	170.48	150.802	189.15	173.555	80.3205	98.1306	192.168	101.946	86.1632	87.9916	285.448	392.397	98.6093	547.571	538.593	297.939	379.447	569.038	511.721	517.998
YBR233W-A	36.2903	38.5773	65.3975	70.2247	53.2462	34.4914	78.477	37.1678	42.6863	55.5024	12.9749	31.1788	0	40.0967	53.7752	19.6707	31.6206	42.7011	65.7788	31.3208
YBR234C	714.834	1012.66	1234.5	2010.43	1115.46	455.676	1227.46	836.275	1129.61	1165.55	480.071	767.303	169.045	1650.23	2180.42	462.022	900.735	1113.01	1917.26	2023
YBR235W	773.911	965.31	1134.9	741.372	332.112	447.903	902.486	476.809	415.797	388.517	874.661	1159.7	126.783	1333.22	737.729	810.337	1316.32	1444.41	1308.81	586.261
YBR236C	252.344	284.07	390.373	270.867	170.568	128.736	333.024	192.21	153.355	171.922	278.579	425.857	56.3482	692.922	576.403	306.575	379.447	678.576	755.489	554.137
YBR237W	121.53	135.021	162.991	144.462	88.4428	101.531	168.021	60.5304	81.4203	97.4676	307.582	417.492	14.087	384.678	506.664	285.465	378.544	508.7	364.686	434.476
YBR238C	2192.61	2437.39	2386.51	911.918	919.625	1528.31	1515.21	898.929	517.77	1141.18	1448.61	1995.45	352.176	1883.29	789.824	1556.39	2119.48	2498.01	1629.96	742.062
YBR239C	618.623	550.604	587.572	326.043	224.717	478.508	447.721	192.21	192.879	295.11	886.11	1149.05	352.176	788.151	697.398	943.714	1132.92	1320.02	761.293	596.701
YBR240C	128.282	111.348	185.125	104.334	64.0759	98.1306	143.875	72.2117	65.6105	70.3933	61.0584	99.6202	56.3482	75.1814	69.7398	69.5672	78.5998	89.1153	75.4522	81.1128
YBR241C	352.775	575.153	1033.28	1390.45	494.558	277.875	1044.35	604.242	784.955	498.168	419.013	653.995	0	1464.78	1404.88	338.24	663.129	764.906	1432.62	1215.89
YBR242W	318.173	383.143	490.984	354.133	318.575	210.349	494.003	340.351	252.956	381.748	209.888	326.237	42.2611	467.378	531.03	216.378	336.985	440.007	590.075	571.002
YBR243C	1307.29	1995.5	2847.31	1923.15	1063.12	966.246	2682.3	1413.97	1026.84	1295.51	896.032	1296.58	225.393	2192.79	1138.52	844.401	1606.33	1885.35	2632.12	1092.21
YBR244W	169.636	255.137	330.006	313.002	47.8313	131.65	318.939	213.98	171.536	60.9173	45.7938	98.8597	0	129.061	128.556	38.3819	75.8894	125.318	183.794	136.527
YBR245C	411.008	453.284	453.758	291.934	239.157	202.576	504.064	235.75	192.089	238.254	881.53	1066.92	338.089	2028.64	1959.44	866.951	1221.46	1734.96	1859.22	1708.99
YBR246W	1049.04	1393.17	1406.55	815.61	635.344	716.062	1064.47	644.064	407.892	804.108	811.313	1049.43	197.219	1259.29	980.558	737.412	1104.01	1409.14	1331.05	860.117
YBR247C	530.851	722.449	782.758	581.862	434.092	329.855	799.862	517.694	322.519	510.351	496.099	806.087	267.654	1318.18	930.144	639.058	977.528	1434.2	1481.96	1042.42
YBR248C	411.008	520.794	565.437	416.332	257.206	256.986	484.948	324.952	225.289	258.56	454.885	586.314	98.6093	1120.2	1180.53	443.79	690.232	899.508	1169.51	1140.4
YBR249C	1541.07	2158.58	2041.41	3453.05	1855.49	976.934	2252.69	1584.41	2059.22	1804.5	1279.17	1831.95	239.48	3609.96	4122.21	1310.74	2056.24	2534.22	3871.28	3736.01
YBR250W	66.6728	85.9223	84.5137	84.2696	67.6858	66.5539	68.4159	38.2297	59.2866	73.1007	68.6907	74.525	28.1741	41.3498	46.2131	42.6998	67.7584	48.2708	28.0527	48.1858
YBR251W	108.027	135.897	199.211	177.568	149.811	88.4147	140.856	109.91	142.288	159.739	125.17	190.115	154.958	422.269	719.244	111.787	219.537	329.541	482.701	752.502
YBR252W	102.119	124.5	221.345	289.928	164.251	58.2954	236.437	170.972	181.022	180.044	26.713	60.0763	0	150.363	182.332	31.1853	73.1791	82.6173	182.826	191.94
YBR253W	59.0772	94.6899	136.832	208.668	92.0528	63.1533	181.101	95.5742	96.4395	134.018	32.8189	57.7949	0	117.784	113.432	28.3066	70.4688	81.689	87.0602	125.283
YBR254C	319.017	497.122	654.981	524.679	340.234	300.707	570.468	335.041	308.29	384.456	187.755	276.807	14.087	536.294	584.806	183.273	330.661	447.433	685.841	559.759
YBR255C-A	64.9849	112.225	177.076	281.902	103.785	51.0085	173.052	115.751	188.136	127.249	29.0027	74.525	0	124.049	146.201	28.7864	55.1102	107.681	194.434	134.92
YBR255W	147.693	188.503	234.425	160.514	87.5404	95.7016	153.936	91.3265	93.2776	93.4065	303.002	447.15	0	405.979	328.533	353.593	388.482	543.975	369.522	283.493
YBR256C	491.185	762.779	982.975	1431.58	570.366	346.372	886.388	655.215	918.547	613.234	330.478	517.112	98.6093	852.056	1029.29	262.436	436.364	695.285	1050.53	1105.86
YBR257W	179.763	220.943	278.694	146.469	147.104	119.991	193.174	146.547	104.344	182.752	116.011	220.533	98.6093	260.629	375.586	148.73	231.282	354.605	329.861	404.761
YBR258C	32.0705	40.3309	40.2446	28.0899	19.8545	14.0881	30.1835	31.8581	17.3907	10.8297	12.9749	31.9393	0	30.0726	73.941	17.7516	24.393	37.1314	67.7135	63.4447
YBR259W	466.71	483.97	463.819	207.664	235.547	313.824	312.902	158.228	104.344	194.935	450.306	551.333	126.783	289.448	336.095	449.548	530.323	527.266	329.861	328.467
YBR260C	488.653	680.364	658	556.782	295.11	278.846	604.676	352.563	306.709	305.94	699.882	1082.13	140.87	1605.12	1334.3	667.365	978.432	1396.14	1510.01	1274.52
YBR261C	75.1124	89.4293	105.642	221.709	101.98	39.8352	182.107	104.601	136.754	139.433	47.3202	64.639	70.4352	214.267	339.456	49.8964	95.7652	120.677	240.867	285.099
YBR262C	75.9564	66.6336	149.911	176.565	70.3933	63.1533	174.058	113.627	128.059	78.5156	51.1364	66.9204	0	159.134	213.42	39.8212	81.3101	111.394	185.728	155.801
YBR263W	884.47	1219.57	1435.73	1931.18	1381.69	639.792	1555.45	945.654	1174.67	1355.07	665.536	982.513	112.696	2136.4	2324.1	711.504	1092.27	1542.81	2195.85	2082.43
YBR264C	56.5453	64.8801	106.648	63.2022	81.223	41.2926	129.789	62.1233	65.6105	67.6858	50.3732	54.7531	0	86.4586	201.657	36.9426	49.6895	108.609	149.937	149.376
YBR265W	510.596	671.597	805.899	660.112	374.528	298.764	690.195	520.349	345.443	370.918	332.005	466.922	211.306	794.417	757.055	299.379	529.419	708.281	896.72	734.031
YBR267W	438.859	675.104	903.492	416.332	327.6	313.338	686.171	438.049	305.919	380.394	538.077	839.547	42.2611	721.741	712.522	544.543	905.252	1413.78	896.72	872.967
YBR268W	70.0487	115.732	144.881	305.979	166.056	58.7812	196.193	114.158	197.622	173.276	35.8718	67.6809	0	140.339	317.61	19.6707	89.4411	117.892	205.075	345.332
YBR269C	150.225	216.559	303.847	459.47	177.788	108.818	292.78	186.37	260.071	178.691	105.326	129.278	28.1741	322.027	391.551	93.5558	162.62	248.78	413.052	341.316
YBR270C	93.6795	99.9504	106.648	79.2536	65.8809	75.2982	89.5443	48.3181	41.8959	54.1487	177.069	170.343	0	114.025	149.562	186.152	186.11	215.362	141.231	144.557
YBR271W	209.302	270.041	325.981	133.427	185.91	143.795	231.407	136.459	94.0681	194.935	172.49	271.484	84.5223	368.389	352.9	206.303	317.109	442.792	471.093	389.502
YBR272C	260.784	349.826	360.189	233.748	177.788	147.196	292.78	197.52	121.735	147.555	182.412	321.674	0	532.535	591.528	211.58	285.489	349.963	519.459	529.241
YBR273C	118.998	202.531	231.407	311.998	145.299	94.2442	275.676	151.326	199.203	142.14	202.256	321.674	0	629.018	1058.7	160.244	256.579	439.079	664.56	1012.71
YBR274W	525.787	752.258	707.299	478.531	352.869	351.716	682.146	370.085	271.928	418.299	416.723	580.23	154.958	581.403	425.16	404.929	609.826	702.711	530.1	467.403
YBR275C	511.44	519.917	442.691	169.543	131.762	299.735	347.11	191.679	90.9061	178.691	1366.18	1622.06	112.696	1028.73	785.623	1443.64	1711.13	2039.44	1042.79	706.726
YBR276C	647.317	806.617	933.675	656.099	401.603	384.264	783.764	500.172	327.262	445.373	763.23	980.232	169.045	1169.07	772.179	751.325	1170.87	1396.14	1164.67	722.787
YBR277C	7.59564	4.38379	7.04281	1.00321	4.51239	0.97159	6.03669	0.530968	8.69537	2.70743	7.6323	0.760459	0	5.01209	2.52071	4.79773	8.13101	0.928284	7.73869	1.60619
YBR278W	106.339	167.461	190.156	193.62	136.274	84.5283	180.095	109.379	122.526	128.603	77.8494	132.32	14.087	268.147	371.385	74.3649	121.062	184.729	297.939	333.285
YBR279W	154.445	229.711	229.394	246.79	137.177	99.1022	237.443	113.096	137.545	148.909	298.423	471.485	112.696	791.911	1193.98	339.68	419.199	838.241	977.009	1037.6
YBR280C	241.373	292.837	340.067	245.786	137.177	165.656	235.431	145.485	135.964	112.359	273.999	331.56	56.3482	575.138	631.019	237.968	364.992	448.361	587.173	523.619
YBR281C	656.601	711.051	631.841	407.303	312.257	362.403	577.51	279.82	184.184	347.905	874.661	1098.1	70.4352	1732.93	1426.72	893.338	1225.07	1587.37	1629.96	1261.67
YBR282W	92.8356	158.693	198.205	292.937	166.056	80.642	268.633	165.131	246.632	158.385	103.799	180.989	98.6093	432.293	736.049	91.6367	179.786	256.207	501.08	699.498
YBR283C	4666.25	7268.32	9117.42	10792.5	5668.46	3135.32	8925.25	5680.83	6135.77	6755.05	4221.42	6453.26	1859.49	11363.7	6233.73	3722.56	6998.09	7940.55	11521.9	5722.87
YBR284W	108.027	66.6336	107.654	141.453	50.5388	54.409	61.3731	41.9465	85.3727	44.6727	140.434	96.5783	0	114.025	92.4262	100.273	119.255	99.3264	110.276	107.615
YBR285W	3.37584	7.89082	13.0795	17.0546	13.5372	1.45738	13.0795	9.02646	13.4383	13.5372	0	6.84413	0	10.0242	26.0474	0.479773	0.903446	4.64142	18.3794	26.5022
YBR286W	3564.89	5540.23	5781.14	9668.94	6951.79	2285.18	6358.65	4172.35	5817.2	7163.87	2484.31	4049.45	1310.1	9198.44	13468.2	2383.03	4185.66	5408.19	8881.11	13017.4
YBR287W	2645.81	3879.65	5473.27	4050.96	1675.9	1759.55	4273.98	2603.34	2069.5	1918.22	1722.61	2659.33	732.526	4163.8	2179.58	1434.04	2796.16	3158.95	4409.12	1868
YBR288C	382.314	475.203	502.052	434.39	274.353	256.014	483.942	303.183	225.289	296.464	365.587	553.614	295.828	939.767	1011.65	355.032	591.757	820.603	984.748	942.836
YBR289W	336.74	371.745	392.385	343.098	176.886	203.548	408.483	190.087	226.87	167.861	957.853	1200.77	42.2611	932.249	839.398	997.929	1188.03	1663.49	1020.54	783.823
YBR290W	365.435	520.794	618.761	505.618	272.548	285.647	479.917	264.422	334.376	328.953	500.679	861.6	42.2611	992.394	1145.24	509.04	844.722	1174.28	1270.11	1124.34
YBR291C	344.336	466.435	613.731	436.396	293.305	264.272	546.321	291.501	226.08	314.062	317.504	376.427	42.2611	566.366	415.918	288.344	411.068	499.417	578.467	379.865
YBR292C	10.1275	6.13731	16.0979	10.0321	7.21982	5.34374	10.0612	5.84065	6.3239	17.5983	6.86907	2.28138	0	3.75907	0	6.23705	5.42067	5.56971	1.93467	1.60619
YBR293W	757.032	848.702	982.975	607.945	464.776	551.863	727.422	398.226	363.624	569.915	617.453	657.037	42.2611	527.523	371.385	497.045	735.405	628.449	503.982	354.166
YBR294W	21.943	21.0422	27.1651	56.1798	25.2694	7.77272	42.2569	23.8936	21.3432	24.3669	8.39553	15.9696	0	55.133	32.7693	22.0696	47.8826	33.4182	43.5301	26.5022
YBR295W	712.302	569.016	628.822	278.892	180.496	396.894	481.929	199.113	134.383	180.044	2640.77	2307.99	380.35	1341.99	845.28	2229.99	2604.63	2461.81	1416.18	732.425
YBR296C	111.403	135.021	213.297	105.337	36.0991	81.1277	163.997	97.1672	49.8007	25.7206	362.534	377.188	28.1741	522.511	146.201	410.686	645.06	743.556	815.464	167.847
YBR297W	197.487	225.327	305.859	358.146	183.203	144.767	247.504	133.804	191.298	257.206	387.721	419.774	126.783	503.715	366.344	327.205	526.709	541.19	605.552	391.108
YBR298C	200.018	135.021	179.089	258.828	70.3933	102.503	163.997	69.0258	125.688	113.712	445.726	284.412	14.087	209.255	159.645	357.431	315.303	317.473	238.932	97.9779
YBR299W	21.943	28.933	18.1101	65.2087	10.8297	11.6591	33.2018	24.4245	31.6195	14.8909	51.8996	65.3995	0	98.9888	80.6629	59.0121	46.0757	78.9042	99.6356	87.5376
YBR300C	0.84396	7.89082	8.04893	12.0385	14.4396	2.42897	12.0734	6.37162	7.90488	10.8297	7.6323	1.52092	0	5.01209	8.40238	0.959547	5.42067	1.85657	1.93467	0
YBR301W	0.84396	3.50703	2.01223	11.0353	6.31735	0.97159	3.01835	2.12387	13.4383	21.6595	1.52646	1.52092	0	8.77116	6.7219	1.43932	3.61378	0	1.93467	7.22787
YBR302C	79.3322	230.587	849.162	1346.31	801.4	222.494	433.636	0.530968	384.968	1099.22	245.76	1145.25	309.915	1605.12	750.333	597.318	204.179	599.672	1299.13	0.803097
YCL001W	797.542	1339.69	1632.93	1728.53	1166	621.817	1776.8	1010.43	1104.31	1346.95	205.309	337.644	84.5223	674.126	630.179	217.337	327.047	543.046	893.818	716.363
YCL001W-A	2.53188	0.876758	3.01835	0	1.80496	2.42897	0	4.24774	0	1.35372	0	0.760459	0	0	0	0.479773	1.80689	0	0	0
YCL001W-B	1.68792	2.63027	7.04281	7.02247	3.60991	2.42897	4.02446	3.18581	1.58098	4.06115	2.28969	3.04184	0	0	0.840238	2.39887	0.903446	1.85657	0.967336	0
YCL002C	651.537	739.984	1050.38	758.427	629.027	466.849	924.62	493.8	323.31	756.728	171.727	269.203	56.3482	320.774	171.409	136.256	295.427	299.836	365.653	188.728
YCL004W	305.513	344.566	346.104	227.729	126.347	203.548	248.511	131.149	94.8586	157.031	163.331	209.887	0	208.002	163.006	188.551	194.241	272.916	225.389	160.619
YCL005W	1753.75	2359.36	2987.16	1831.86	1224.66	1331.08	2167.17	1264.23	949.376	1482.32	479.308	739.166	295.828	761.838	594.889	434.195	844.722	820.603	906.394	570.199
YCL005W-A	28.6946	45.5914	81.4954	182.584	112.81	19.9176	107.654	60.5304	111.459	136.725	8.39553	16.7301	56.3482	36.3377	53.7752	10.0752	16.262	25.0637	59.9748	54.6106
YCL007C	0.84396	0	3.01835	5.01605	2.70743	0	3.01835	0	0.790488	0	0	1.52092	0	3.75907	1.68048	0	0	0.928284	0.967336	1.60619
YCL008C	725.805	959.173	1111.76	942.014	409.725	451.303	1105.72	616.454	618.162	461.617	287.738	460.078	98.6093	756.826	514.226	310.413	470.695	734.273	677.135	473.827
YCL009C	2807.01	3998.02	6510.57	10843.7	7623.23	2137.5	6361.67	4304.03	6874.87	9256.72	654.851	1051.72	380.35	2447.15	2633.31	675.521	1366.91	1687.62	2793.67	2866.25
YCL010C	171.324	207.792	230.4	181.581	93.8577	133.108	192.168	80.7071	104.344	92.0528	213.704	264.64	14.087	209.255	243.669	192.389	273.744	376.884	231.193	202.38
YCL011C	430.42	473.449	636.871	661.115	306.843	262.815	503.058	340.881	394.453	397.993	344.98	426.618	183.132	467.378	603.291	254.28	465.274	591.317	531.067	546.909
YCL012C	103.807	218.313	295.798	379.213	218.4	87.9289	292.78	206.547	231.613	246.376	37.3983	53.2322	0	172.917	129.397	31.1853	69.5653	105.824	178.957	170.257
YCL014W	629.594	777.684	1006.12	573.836	295.11	376.977	728.428	417.872	275.88	366.857	857.87	1008.37	154.958	1101.41	646.143	779.152	990.176	1351.58	1009.9	562.168
YCL016C	218.586	228.834	317.933	209.671	147.104	147.196	199.211	115.22	101.182	150.263	113.721	120.913	0	151.616	176.45	120.903	148.165	159.665	197.336	187.925
YCL017C	1135.97	1822.78	1946.83	1913.12	1374.47	781.158	1882.44	1219.1	1083.76	1379.44	591.503	821.296	154.958	1653.99	1728.37	538.306	985.659	1146.43	1683.16	1639.92
YCL018W	3982.65	3657.83	4003.33	2566.21	1214.74	2694.22	2927.8	1502.64	1350.15	1158.78	825.051	758.938	56.3482	551.33	330.214	739.331	838.398	775.118	655.854	324.451
YCL019W	7093.48	9773.22	7176.62	9247.59	4153.2	3311.18	9099.31	4169.69	4692.34	2845.51	17919.1	23422.1	3254.11	22263.7	17337.5	18427.6	21414.4	28868.7	19962.9	15691.7
YCL021W-A	36.2903	56.9893	62.3792	93.2985	60.466	20.8892	58.3547	44.0703	49.8007	62.271	19.0807	32.6998	14.087	45.1088	44.5326	27.8269	34.3309	71.4779	49.3341	56.2168
YCL022C	1.68792	0	1.00612	3.00963	0	0	0	0	0	2.70743	1.52646	0	0	3.75907	1.68048	0	0	0.928284	0.967336	0
YCL023C	0	2.63027	0	0	1.80496	0.485795	0	0	1.58098	1.35372	0	1.52092	0	5.01209	4.20119	0	0	2.78485	0	0
YCL024W	377.25	439.256	481.929	337.079	175.081	210.349	365.22	197.52	196.041	205.765	401.459	625.098	70.4352	731.765	588.167	397.732	496.895	761.193	646.18	504.345
YCL025C	5960.04	5037.85	5967.27	2951.44	1214.74	3968.46	4151.23	2009.18	1491.65	1487.73	2333.96	2584.04	577.569	2023.63	1100.71	2009.77	2877.47	2655.82	2404.8	989.416
YCL026C-A	72.5805	92.9363	182.107	215.69	36.0991	84.0425	165.003	151.857	170.745	20.3058	7.6323	7.60459	0	38.8437	16.8048	7.67638	16.262	25.992	46.4321	5.62168
YCL026C-B	75.1124	118.362	143.875	345.104	47.8313	53.4374	171.04	134.335	255.328	52.795	46.557	73.7646	28.1741	208.002	131.077	46.0583	100.282	133.673	277.625	183.909
YCL027W	212.678	228.834	279.7	168.539	108.297	146.224	219.333	124.247	108.297	106.944	30.5292	45.6276	0	28.8195	25.2071	33.1044	37.0413	33.4182	56.1055	32.927
YCL028W	353.619	467.312	571.474	960.072	424.165	165.17	659.006	389.2	539.903	537.426	217.52	379.469	98.6093	811.959	1339.34	244.205	380.351	645.158	947.989	1367.67
YCL029C	95.3675	150.802	209.272	167.536	91.1503	79.1846	217.321	114.689	120.154	92.0528	108.379	192.396	0	228.05	252.912	104.111	170.751	323.971	241.834	221.655
YCL030C	2297.26	2822.28	2958.99	2020.47	577.586	1529.77	2542.45	1563.7	999.177	560.439	1090.66	1346.01	253.567	2290.53	1072.14	1052.14	1399.44	1893.7	2222.94	1044.03
YCL031C	640.566	690.008	777.727	534.711	411.53	415.355	687.177	378.58	436.349	442.665	298.423	568.063	183.132	625.258	657.066	343.998	517.674	807.608	743.881	728.409
YCL032W	118.154	177.982	203.235	183.587	125.444	80.1562	217.321	118.937	143.869	136.725	130.512	155.134	14.087	202.99	303.326	90.1974	163.524	262.705	248.605	279.478
YCL033C	89.4597	147.295	229.394	513.644	286.086	66.0681	258.572	169.379	339.119	297.818	21.3704	42.5857	0	111.519	315.93	20.6303	46.0757	57.5536	158.643	289.918
YCL034W	163.728	233.218	332.018	375.201	154.324	100.56	298.816	168.317	207.898	119.127	109.905	149.81	28.1741	354.605	441.965	104.111	180.689	272.916	406.281	442.507
YCL035C	43.042	45.5914	72.4403	148.475	104.687	21.375	98.5993	41.9465	136.754	83.9305	16.0278	20.5324	0	62.6511	173.929	11.0348	19.8758	23.2071	114.146	81.1128
YCL036W	407.633	345.443	451.746	188.603	235.547	248.727	327.994	193.272	111.459	224.717	132.802	124.715	0	78.9404	89.0652	125.221	173.462	176.374	102.538	127.692
YCL037C	2630.62	3616.63	3564.67	1609.15	1069.44	1750.8	2705.44	1740.51	1070.32	1286.03	2599.56	4422.07	563.482	5755.13	4155.82	3017.78	4634.68	6493.35	4908.26	3544.87
YCL038C	462.49	642.664	876.327	664.125	329.404	357.059	700.256	384.952	362.834	422.36	494.573	589.356	169.045	790.657	447.007	397.732	708.301	655.369	862.863	377.456
YCL039W	696.267	936.377	1107.73	1201.85	280.671	526.602	931.663	571.322	779.421	297.818	648.745	831.182	281.741	922.225	529.35	456.744	762.508	790.898	708.09	490.692
YCL040W	1307.29	2490.87	3094.81	8025.68	1202.1	850.627	4077.79	2249.18	4271.8	1302.28	1954.63	2901.91	464.873	8267.45	10363.5	1399.02	3050.03	3823.6	8045.33	9456.47
YCL041C	126.594	68.3871	162.991	261.838	87.5404	57.3238	289.761	78.5833	222.127	123.188	74.7965	84.411	0	192.966	97.4676	58.5324	106.607	104.896	281.495	53.8075
YCL042W	164.572	197.271	223.358	688.202	110.102	78.6988	391.379	167.255	368.367	105.59	170.2	304.184	14.087	879.622	1020.05	95.4749	248.448	364.816	924.773	628.825
YCL043C	9114.77	15937.7	20101.2	37655.5	9764.81	6121.99	22286.5	14011.7	20230.2	9478.73	5060.21	8062.39	2014.45	19756.4	14652.9	4663.4	9106.73	10914.8	20131.2	14626.8
YCL044C	2900.69	3691.15	4118.03	2693.62	930.455	2122.92	3271.89	1710.25	1560.42	1054.55	1128.82	1714.84	267.654	2163.97	938.546	1119.31	1999.33	2297.5	2085.58	867.345
YCL045C	2140.28	3483.36	3299.05	2983.55	1676.8	1457.87	3097.83	1953.96	1605.48	1788.26	1047.91	1478.33	253.567	2343.15	1516.63	933.639	1722.87	2052.44	2325.48	1381.33
YCL047C	232.089	298.098	430.617	472.512	273.451	157.398	467.844	278.758	245.051	314.062	87.0082	87.4528	0	165.399	168.888	65.729	103.896	131.816	218.618	179.894
YCL048W	5.90772	9.64434	12.0734	13.0417	7.21982	4.37215	12.0734	3.18581	9.48586	12.1835	3.05292	0.760459	0	3.75907	9.24262	3.35841	4.51723	2.78485	6.77135	21.6836
YCL048W-A	3.37584	0	2.01223	5.01605	4.51239	1.45738	2.01223	0	4.74293	0	0.76323	0.760459	0	5.01209	7.56214	0	2.71034	0	4.83668	6.42478
YCL049C	165.416	243.739	302.841	482.544	171.471	105.903	295.798	177.343	286.157	188.167	262.551	341.446	42.2611	682.898	927.623	225.014	400.226	478.067	842.549	894.65
YCL050C	1061.7	1761.41	1551.43	3397.87	1808.57	735.493	1968.97	1217.51	2222.06	1849.18	442.673	749.813	140.87	1606.38	3090.4	481.693	788.708	1197.49	1881.47	3205.96
YCL051W	469.242	419.967	469.856	358.146	166.056	292.449	341.073	197.52	215.013	171.922	472.439	484.413	98.6093	410.992	261.314	339.2	462.564	547.688	355.012	223.261
YCL052C	486.965	788.205	781.752	849.719	448.532	310.909	871.296	527.251	436.349	450.788	325.136	407.606	56.3482	791.911	736.889	306.575	458.047	621.951	860.929	746.077
YCL054W	532.539	700.53	739.495	406.3	452.141	325.968	605.682	391.323	242.68	514.412	422.066	644.87	42.2611	830.754	621.776	480.253	653.191	1020.18	918.002	581.442
YCL054W-A	0.84396	0	3.01835	0	0.902478	0.97159	2.01223	0	2.37146	2.70743	0	0	0	0	2.52071	0	0.903446	0	2.90201	0
YCL055W	236.309	320.893	332.018	200.642	148.909	166.142	275.676	163.538	145.45	190.874	118.301	193.917	28.1741	229.303	331.894	151.129	215.02	276.629	379.196	337.301
YCL056C	105.495	130.637	206.254	155.498	114.615	85.0141	179.089	95.5742	94.0681	125.896	35.8718	44.1066	0	66.4102	84.864	37.4223	47.8826	77.0476	60.9422	97.1748
YCL057C-A	124.906	185.873	229.394	557.785	249.986	62.1817	244.486	173.627	325.681	307.294	19.844	37.2625	0	116.531	147.882	28.7864	47.8826	61.2668	143.166	186.319
YCL057W	1162.13	1610.6	1612.8	1770.67	780.643	674.283	1527.28	931.849	1025.26	755.374	519.759	749.052	169.045	1294.37	1459.49	502.323	789.611	898.579	1430.69	1380.52
YCL058C	12.6594	25.426	37.2263	39.1252	20.757	13.6023	31.1896	14.8671	45.0578	17.5983	7.6323	8.36505	0	12.5302	3.36095	3.83819	3.61378	4.64142	9.67336	3.21239
YCL058W-A	36.2903	47.3449	103.63	35.1124	42.4165	34.0056	83.5076	48.3181	46.6388	46.0264	12.2117	15.2092	0	38.8437	35.29	7.1966	13.5517	17.6374	33.8568	34.5332
YCL059C	174.7	287.577	402.446	440.409	296.915	154.969	380.312	282.475	403.149	322.185	66.401	118.632	28.1741	215.52	304.166	88.7581	124.675	195.868	341.47	310.799
YCL061C	196.643	218.313	233.419	153.491	78.5156	120.963	174.058	91.3265	60.8676	54.1487	312.924	421.294	28.1741	359.618	314.249	326.246	359.571	556.971	404.346	239.323
YCL063W	464.178	601.456	580.529	303.973	281.573	305.565	441.685	269.201	196.041	262.621	392.3	471.485	70.4352	456.1	367.184	370.385	503.219	627.52	447.876	346.135
YCL064C	48.1057	76.2779	90.5504	51.1637	118.225	45.1789	68.4159	40.3536	22.1337	240.962	388.484	596.961	112.696	949.791	996.522	487.45	706.494	1029.47	1413.28	1090.61
YCL067C	66.6728	117.486	154.942	174.559	72.1982	61.696	162.991	100.884	113.04	79.8693	21.3704	30.4184	0	63.9042	69.7398	15.8325	26.1999	51.9839	57.0728	73.8849
YCL068C	162.884	149.926	129.789	109.35	28.8793	94.2442	98.5993	59.9994	42.6863	33.8429	80.1391	73.7646	42.2611	58.8921	42.0119	71.4862	76.7929	98.3982	44.4974	27.3053
YCR001W	0	0	1.00612	3.00963	0	0	0	1.06194	3.95244	8.1223	0	2.28138	0	0	0	0	0	0	0	0
YCR002C	922.448	1294.09	1327.07	1309.19	821.255	581.497	1223.44	940.344	820.526	882.623	370.93	616.733	183.132	1234.23	1728.37	394.854	643.253	911.575	1377.49	1798.13
YCR003W	128.282	267.411	320.951	344.101	252.694	128.25	286.743	228.847	270.347	243.669	80.1391	139.164	14.087	231.809	441.965	56.6133	126.482	188.442	339.535	403.958
YCR004C	285.258	414.706	485.954	979.133	517.12	171.486	523.18	376.456	624.485	584.806	128.223	184.792	28.1741	507.474	720.084	113.227	215.02	279.414	530.1	701.104
YCR005C	4100.8	3541.23	3039.48	899.879	488.241	2626.69	2121.9	1070.96	354.929	487.338	1852.36	2223.58	394.437	1920.88	1325.06	1736.3	2218.86	2287.29	2140.71	1329.13
YCR006C	21.943	21.9189	24.1468	33.1059	17.1471	24.7755	17.104	10.0884	9.48586	12.1835	24.4234	31.9393	56.3482	11.2772	11.7633	30.2257	31.6206	24.1354	28.0527	5.62168
YCR007C	70.0487	82.4152	116.709	102.327	55.9536	63.1533	143.875	59.4684	55.3342	67.6858	41.2144	33.4602	0	35.0846	28.5681	29.2662	39.7516	46.4142	57.0728	36.9425
YCR008W	2873.68	3511.42	4046.6	2254.21	1275.2	1748.86	3694.46	1777.15	1197.59	1321.23	1718.79	2327.01	493.047	1948.45	1046.1	1521.84	2399.55	2565.78	1757.65	849.677
YCR009C	248.124	442.763	508.088	684.189	413.335	184.116	495.009	349.377	525.674	454.849	139.671	194.678	14.087	471.137	1062.06	150.169	233.089	367.601	658.756	1031.98
YCR010C	5.06376	4.38379	2.01223	0	3.60991	1.94318	5.03058	3.18581	0.790488	6.76858	0	1.52092	0	2.50605	10.0829	0	0.903446	2.78485	3.86934	2.40929
YCR011C	1434.73	1775.43	1678.2	1216.89	684.981	806.42	1589.66	875.035	660.848	675.505	806.734	994.681	70.4352	1402.13	919.22	736.932	1050.71	1230.91	1408.44	735.637
YCR012W	26026	41463.6	53245.7	106248	37938.4	18015.2	58084.1	36536.4	54120	34870.4	10754.7	15848	4465.59	36842.6	42600.9	9556.13	17757.2	21774.8	40371.8	45736.4
YCR013C	61.6091	17.5352	39.2385	37.1188	18.952	18.946	58.3547	20.7078	36.3624	28.4281	19.0807	22.0533	0	23.8074	22.6864	7.67638	17.1655	10.2111	43.5301	23.2898
YCR014C	62.453	75.4012	53.3241	55.1766	49.6363	59.7528	65.3975	26.0174	20.5527	44.6727	67.9274	57.0345	28.1741	60.1451	37.8107	52.2953	77.6963	74.2628	38.6934	33.7301
YCR015C	87.7718	91.1828	108.66	84.2696	45.1239	47.6079	86.5259	57.8755	33.2005	58.2098	44.2673	48.6694	0	65.1572	67.219	46.538	56.0136	66.8365	77.3869	77.9004
YCR016W	153.601	172.721	270.645	199.639	174.178	96.1874	245.492	165.131	167.583	175.983	41.2144	54.7531	0	80.1935	168.888	39.8212	68.6619	103.04	131.558	173.469
YCR017C	2674.51	3714.82	4149.22	4171.35	2155.12	1727	4086.84	2469.53	2220.48	2413.68	1562.33	2231.19	662.091	3206.49	1679.64	1448.92	2376.06	2649.32	3351.82	1621.45
YCR018C	273.443	280.563	327.994	370.185	123.639	169.542	271.651	177.343	207.108	100.175	76.323	87.4528	14.087	97.7358	89.0652	65.729	61.4343	124.39	149.937	74.688
YCR018C-A	3.37584	8.76758	8.04893	9.02889	7.21982	5.34374	22.1345	5.84065	1.58098	16.2446	3.05292	11.4069	0	0	7.56214	2.87864	2.71034	4.64142	2.90201	4.01549
YCR019W	137.565	249.876	221.345	121.388	90.2478	104.446	179.089	119.999	86.1632	136.725	51.8996	78.3273	42.2611	85.2056	117.633	64.2896	83.117	126.247	144.133	102.796
YCR020C	47.2618	35.9471	54.3302	58.1862	62.271	39.8352	52.318	23.8936	52.1722	60.9173	16.0278	25.0952	0	15.0363	20.1657	20.1505	17.1655	27.8485	21.2814	30.5177
YCR020C-A	60.7651	68.3871	81.4954	149.478	103.785	44.2073	87.5321	67.9639	77.4678	123.188	14.5014	11.4069	14.087	33.8316	38.651	15.8325	16.262	24.1354	51.2688	47.3827
YCR020W-B	78.4883	83.292	115.703	78.2504	86.6379	51.4943	104.636	40.8845	49.0103	82.5767	12.9749	21.2929	0	22.5544	47.0533	16.7921	18.0689	22.2788	27.0854	36.1394
YCR021C	127.438	179.735	341.073	507.624	29.7818	113.676	209.272	184.246	499.588	36.5504	81.6656	127.757	14.087	208.002	125.195	50.3762	142.744	137.386	196.369	121.268
YCR022C	30.3826	29.8098	37.2263	73.2343	33.3917	18.946	43.263	21.7697	42.6863	47.3801	19.0807	9.12551	0	16.2893	14.284	10.0752	18.9724	23.2071	28.0527	16.0619
YCR023C	1451.61	1671.1	1803.97	946.027	743.642	954.587	1411.58	766.187	460.854	859.61	424.356	496.58	0	383.425	244.509	360.79	506.833	499.417	449.811	228.883
YCR024C	534.227	547.097	518.15	300.963	204.862	335.684	434.642	238.936	158.098	226.071	399.932	498.101	0	504.968	407.515	376.142	498.702	606.17	531.067	383.88
YCR024C-A	13.5034	7.89082	16.0979	21.0674	12.6347	4.85795	30.1835	8.49549	30.0385	21.6595	3.81615	5.32322	0	17.5423	23.5267	3.83819	9.03446	6.49799	27.0854	4.81858
YCR024C-B	1185.76	1792.97	2251.69	3204.25	2208.36	888.033	1830.12	1516.44	2240.24	2266.12	444.2	758.938	281.741	1433.46	1117.52	440.432	835.687	847.524	1335.89	1040.81
YCR025C	4.2198	10.5211	11.0673	16.0514	7.21982	9.7159	16.0979	8.49549	11.0668	8.1223	5.34261	6.08367	0	13.7833	1.68048	3.35841	4.51723	9.28284	11.608	2.40929
YCR026C	518.191	497.122	607.694	338.082	175.081	324.025	454.764	259.643	220.546	239.608	381.615	520.915	98.6093	538.8	436.084	397.732	503.219	665.58	610.389	394.321
YCR027C	175.544	138.528	200.217	88.2825	80.3205	104.446	120.734	68.4949	42.6863	101.529	60.2951	71.4832	56.3482	71.4223	63.0179	57.5728	74.986	93.7567	102.538	46.5796
YCR028C	1431.36	1714.94	2146.04	1021.27	901.575	1046.89	1519.23	884.593	452.95	1169.61	531.971	745.25	70.4352	702.946	373.906	512.398	873.632	807.608	764.195	398.336
YCR028C-A	327.456	505.889	529.217	1158.71	825.767	236.096	692.208	425.305	770.726	938.126	85.4817	155.134	14.087	325.786	583.125	84.9199	189.724	199.581	446.909	546.106
YCR030C	1308.14	2089.31	2194.34	1782.7	700.323	830.709	2038.39	1190.43	1052.93	844.719	1018.91	1670.73	464.873	2835.59	1989.68	984.495	1768.04	2116.49	2304.19	1531.51
YCR031C	1916.63	2831.93	3890.65	5964.08	8403.87	1452.04	3899.7	2699.97	3659.17	9145.71	644.166	1147.53	605.743	2752.89	4295.3	735.972	1286.51	1756.31	3179.63	4398.56
YCR032W	573.893	553.234	448.728	207.664	181.398	326.454	352.14	179.467	88.5346	180.044	439.62	522.436	84.5223	225.544	189.894	435.155	562.847	518.911	277.625	191.137
YCR033W	906.413	1047.73	1024.23	669.141	341.137	557.207	895.443	416.81	306.709	383.102	1100.58	1479.85	267.654	933.502	684.794	1161.53	1497.91	1586.44	955.728	562.168
YCR034W	3617.21	5467.46	7491.54	8921.55	3846.36	2673.82	7174.61	4797.83	5763.45	5494.74	1167.74	1784.04	464.873	3440.8	2019.93	1120.27	2336.31	2305.86	3714.57	2010.15
YCR035C	319.861	378.759	451.746	320.024	248.181	209.863	394.397	213.98	218.965	226.071	231.259	311.788	197.219	372.148	362.143	213.979	339.696	418.656	420.791	331.679
YCR036W	267.535	366.485	411.501	536.717	322.185	168.571	415.526	266.015	327.262	323.538	213.704	302.663	0	459.859	704.12	229.811	276.454	383.381	572.663	686.648
YCR037C	703.862	726.832	778.734	523.676	552.317	450.332	608.7	313.271	298.804	683.627	1044.86	1329.28	211.306	1443.48	1353.62	943.714	1342.52	1517.75	1420.05	1090.61
YCR038C	391.597	413.83	437.66	360.152	172.373	251.642	304.853	179.467	198.412	196.289	248.05	320.914	14.087	246.846	161.326	254.76	291.813	325.828	262.148	167.847
YCR039C	66.6728	117.486	154.942	174.559	72.1982	61.696	162.991	100.884	113.04	79.8693	21.3704	30.4184	0	63.9042	69.7398	15.8325	26.1999	51.9839	57.0728	73.8849
YCR041W	99.5873	105.211	250.523	164.526	87.5404	94.2442	187.138	99.291	115.411	123.188	45.7938	23.5742	0	51.3739	51.2545	33.5841	29.8137	49.1991	58.0401	37.7456
YCR042C	410.164	478.71	451.746	281.902	190.423	245.812	368.238	175.219	128.059	220.656	560.211	647.151	14.087	625.258	494.06	448.588	559.233	869.803	673.266	467.403
YCR043C	439.703	755.765	846.143	750.401	685.883	292.934	813.948	584.065	475.874	798.693	82.4288	158.176	42.2611	276.918	282.32	96.4345	178.882	244.139	359.849	244.945
YCR044C	1351.18	2073.53	2865.42	2298.35	1401.55	1029.89	2784.93	1542.46	1096.41	1475.55	488.467	689.737	98.6093	922.225	656.226	398.212	649.577	859.591	1143.39	650.509
YCR045C	5.06376	2.63027	9.05504	14.0449	1.80496	0	6.03669	5.84065	6.3239	2.70743	10.6852	5.32322	0	6.26511	0.840238	0.959547	4.51723	3.71314	8.70602	5.62168
YCR045W-A	110.559	76.2779	96.5871	86.2761	39.709	67.5255	66.4036	36.6368	52.9627	28.4281	57.2422	47.9089	0	43.8558	22.6864	37.4223	66.855	40.8445	36.7588	12.8496
YCR046C	117.31	193.763	292.78	460.473	211.18	81.6135	280.706	235.75	377.063	226.071	45.0306	67.6809	0	208.002	405.835	32.1448	75.8894	112.322	263.115	443.31
YCR047C	67.5168	67.5104	152.93	105.337	71.2958	40.321	139.85	102.477	64.0295	56.8561	24.4234	56.274	0	126.555	105.87	30.2257	77.6963	131.816	145.1	133.314
YCR048W	531.695	832.043	1334.11	954.053	489.143	394.465	1058.43	659.993	479.826	519.827	282.395	432.701	28.1741	667.861	359.622	304.656	543.874	595.959	735.175	350.15
YCR049C	0.84396	0	1.00612	1.00321	0	0.485795	2.01223	1.5929	2.37146	0	0	0	0	1.25302	2.52071	0.479773	0	1.85657	0.967336	1.60619
YCR051W	70.0487	42.0844	108.66	132.424	67.6858	21.8608	122.746	49.911	83.0012	89.3453	18.3175	22.8138	0	70.1693	69.7398	15.8325	34.3309	61.2668	73.5175	54.6106
YCR052W	156.133	236.725	304.853	420.345	179.593	90.3579	366.226	163.538	201.574	185.459	226.679	327.758	84.5223	736.777	817.552	259.557	452.626	663.723	739.045	735.637
YCR053W	2811.23	4140.05	4190.47	5082.26	2473.69	1752.75	4071.75	2851.83	2954.05	2708.79	1271.54	1798.49	507.134	3543.55	2972.76	1270.44	2042.69	2513.79	3292.81	2997.16
YCR054C	618.623	556.741	415.526	214.687	249.986	387.664	341.073	160.352	129.64	299.171	206.072	260.077	183.132	235.568	218.462	179.435	250.254	322.115	217.651	187.122
YCR057C	1763.88	1759.65	1725.49	615.971	636.247	961.388	1113.77	688.666	298.014	655.199	880.004	1137.65	112.696	1256.78	746.972	858.315	1368.72	1603.15	1366.85	686.648
YCR059C	210.99	318.263	423.575	619.984	234.644	145.253	441.685	289.909	383.387	339.783	64.1113	87.4528	0	226.797	168.888	59.0121	128.289	136.458	249.573	163.029
YCR060W	83.552	98.1969	150.917	253.812	161.544	55.3806	193.174	112.565	154.936	148.909	30.5292	45.6276	28.1741	102.748	147.882	28.3066	46.9792	60.3385	158.643	164.635
YCR061W	1361.31	2276.94	3240.7	4399.08	1191.27	1064.38	3210.52	1846.71	2974.61	1591.97	590.74	962.742	225.393	1577.56	1185.58	533.508	965.783	1108.37	1303.97	978.172
YCR063W	112.247	92.9363	91.5565	51.1637	37.0016	61.696	88.5382	56.8136	34.7815	28.4281	124.406	151.331	0	155.375	75.6214	106.989	147.262	162.45	112.211	73.0818
YCR064C	43.8859	41.2076	84.5137	42.1348	20.757	29.1477	56.3425	27.0794	41.8959	23.0132	3.81615	9.88597	0	15.0363	1.68048	14.873	12.6482	16.7091	16.4447	13.6527
YCR065W	2865.24	2096.33	1974	921.95	630.832	1975.73	1404.54	633.976	410.263	774.326	1871.44	1793.92	464.873	1092.64	756.214	1769.88	2030.04	1876.99	1022.47	572.608
YCR066W	194.111	164.83	203.235	173.555	81.223	114.648	146.893	97.1672	83.7917	92.0528	77.0862	106.464	0	93.9767	129.397	87.7985	114.738	124.39	105.44	94.7655
YCR067C	4584.39	5468.34	5795.23	2364.57	1699.37	3081.88	4100.93	2160.51	1192.06	1901.97	2420.96	3620.55	732.526	3995.89	2127.48	2246.3	3859.52	4344.37	3740.69	1791.71
YCR068W	601.743	621.621	720.379	326.043	199.448	363.375	502.052	243.714	173.117	200.35	292.317	333.842	28.1741	328.292	222.663	233.17	364.992	424.226	299.874	161.423
YCR069W	862.527	1215.19	1241.55	1130.62	561.341	564.008	1270.72	713.09	666.381	690.396	345.743	460.838	225.393	796.923	601.61	280.667	504.123	642.373	858.994	538.878
YCR071C	104.651	149.926	215.309	256.822	140.787	68.4971	254.547	126.37	206.317	167.861	41.9776	70.7227	0	213.014	250.391	31.1853	55.1102	107.681	212.814	213.624
YCR072C	701.331	613.731	647.938	230.738	323.087	463.448	457.783	271.856	147.821	389.87	379.325	615.972	154.958	848.297	577.244	389.576	688.426	912.504	943.152	582.245
YCR073C	225.337	190.256	241.468	120.385	116.42	119.991	186.131	81.2381	59.2866	86.6379	622.795	632.702	28.1741	384.678	315.93	616.989	629.702	695.285	325.992	281.084
YCR073W-A	215.21	290.207	456.777	626.003	329.404	113.676	401.44	282.475	371.529	282.927	93.8773	145.248	28.1741	383.425	659.587	99.3131	183.399	227.43	447.876	597.504
YCR075C	335.896	340.182	595.62	407.303	268.036	208.406	484.948	248.493	202.365	270.743	96.1669	100.381	0	80.1935	99.9883	83.4806	130.096	116.036	168.316	106.812
YCR075W-A	27.0067	20.1654	41.2507	83.2664	48.7338	15.5454	64.3914	30.7961	49.0103	37.9041	3.81615	0	0	11.2772	15.1243	4.79773	23.4896	6.49799	29.0201	24.896
YCR076C	45.5738	75.4012	103.63	134.43	42.4165	37.4062	81.4954	81.2381	69.5629	56.8561	16.0278	30.4184	14.087	87.7116	121.835	23.0291	39.7516	42.7011	84.1582	106.812
YCR077C	1691.3	2546.1	2376.45	1431.58	950.309	1126.56	2414.68	1472.91	765.192	1000.4	1187.59	1695.82	281.741	2407.06	1441.01	1088.13	1617.17	2274.3	2202.62	1297
YCR079W	697.111	770.67	988.006	592.897	284.281	505.227	770.685	371.147	348.605	266.682	291.554	424.336	56.3482	436.052	252.912	254.76	366.799	453.003	394.673	218.442
YCR081C-A	6.75168	11.3979	22.1345	30.0963	2.70743	4.37215	12.0734	7.96452	16.6002	10.8297	0	0	0	1.25302	0	1.91909	0	3.71314	4.83668	0.803097
YCR081W	795.854	747.875	523.18	323.034	275.256	460.048	360.189	192.21	142.288	249.084	678.511	813.692	98.6093	565.113	326.853	632.341	794.129	806.679	505.917	309.996
YCR082W	215.21	271.795	434.642	625	241.864	130.679	405.465	267.608	403.149	254.499	52.6629	88.9737	84.5223	171.664	162.166	52.7751	92.1515	125.318	243.769	180.697
YCR083W	59.9211	108.718	137.838	361.156	194.033	45.1789	160.979	112.034	197.622	216.595	19.0807	29.6579	14.087	80.1935	159.645	11.5146	33.4275	26.9203	99.6356	163.832
YCR084C	4007.12	6651.09	5988.4	4156.3	2534.16	2789.43	6555.85	3855.36	2013.37	2715.56	2525.53	4228.15	732.526	6324.01	3330.7	2694.89	4606.67	5927.1	4921.8	2786.75
YCR085W	27.0067	23.6725	54.3302	66.2119	34.2942	21.375	61.3731	27.0794	34.7815	35.1966	6.10584	6.08367	0	12.5302	11.7633	4.79773	13.5517	8.35456	15.4774	6.42478
YCR086W	84.396	130.637	175.064	198.636	56.8561	69.4687	172.046	81.2381	86.9537	89.3453	33.5821	56.274	0	77.6874	117.633	26.3875	56.9171	102.111	112.211	142.148
YCR087C-A	46.4178	38.5773	74.4526	79.2536	108.297	26.7187	63.3853	53.6278	67.1915	105.59	9.92199	11.4069	0	22.5544	62.1776	6.71683	5.42067	31.5617	49.3341	71.4756
YCR087W	4.2198	1.75352	8.04893	8.02568	1.80496	4.37215	7.04281	7.43355	8.69537	2.70743	0.76323	1.52092	0	0	0.840238	5.75728	2.71034	1.85657	5.80401	0
YCR088W	351.087	533.946	619.767	945.024	301.428	201.605	594.614	362.651	509.074	327.6	432.751	663.881	267.654	1665.27	2367.79	401.57	664.936	1037.82	1273.01	2453.46
YCR089W	1428.82	1230.97	1417.62	828.652	458.459	1022.11	1282.8	555.924	559.665	553.67	1077.68	1257.04	324.002	733.018	375.586	1012.8	1289.22	1093.52	534.937	331.679
YCR090C	275.975	559.372	770.685	1066.41	739.129	306.537	902.486	523.004	662.429	684.981	80.9024	149.05	0	263.135	352.9	65.2492	139.131	163.378	310.515	369.425
YCR091W	125.75	160.447	166.009	153.491	46.9289	87.9289	127.777	90.2646	121.735	58.2098	208.362	244.107	56.3482	260.629	234.426	172.718	209.599	283.127	290.201	179.091
YCR092C	425.356	376.129	253.541	166.533	119.127	219.094	225.37	83.893	71.9344	131.311	296.133	390.876	28.1741	250.605	219.302	351.194	389.385	426.083	252.475	168.65
YCR093W	4943.92	5620.89	4602.98	1880.02	1406.96	2771.46	3281.95	1703.88	940.681	1411.93	4625.17	5718.65	802.962	3898.15	2093.03	4500.28	5924.8	6886.01	3705.86	1765.21
YCR094W	206.77	313.879	440.679	445.425	265.329	119.991	379.306	228.847	247.423	250.438	120.59	160.457	14.087	315.762	311.728	108.429	171.655	245.995	374.359	373.44
YCR095C	174.7	192.887	202.229	140.449	144.396	108.818	136.832	88.1407	95.649	135.372	99.9831	104.183	70.4352	141.592	177.29	76.7638	118.351	195.868	210.879	178.288
YCR096C	0	24.5492	19.1162	75.2408	43.3189	20.8892	28.1712	10.0884	44.2673	70.3933	3.81615	3.04184	84.5223	18.7953	7.56214	6.71683	0	12.0677	0	28.9115
YCR097W	58.2332	124.5	150.917	311.998	194.935	42.2642	235.431	131.68	167.583	159.739	13.7381	37.2625	0	66.4102	148.722	14.873	33.4275	59.4102	98.6682	150.179
YCR098C	1101.37	1458.05	1321.03	840.69	137.177	645.136	1385.42	735.391	357.301	129.957	572.422	755.897	28.1741	1419.68	250.391	509.04	834.784	1070.31	1666.72	255.385
YCR099C	36.2903	29.8098	30.1835	13.0417	21.6595	24.7755	19.1162	13.2742	11.0668	9.47602	52.6629	55.5135	0	28.8195	18.4852	53.7346	62.3377	77.0476	30.9547	24.0929
YCR100C	150.225	77.1547	100.612	62.199	55.0512	74.3266	81.4954	36.1058	24.5051	37.9041	150.356	171.103	14.087	102.748	82.3433	160.244	155.393	162.45	103.505	53.8075
YCR101C	189.047	130.637	115.703	118.379	74.0032	106.389	106.648	41.9465	44.2673	78.5156	166.384	152.852	70.4352	93.9767	92.4262	183.753	196.048	141.099	121.884	64.2478
YCR102C	1803.54	3295.73	3915.8	5098.31	223.815	1377.23	3780.98	2535.9	2871.05	159.739	1043.34	1821.3	239.48	2937.09	388.19	1057.42	2069.79	2846.12	3524	419.217
YCR102W-A	21.099	14.9049	12.0734	3.00963	5.41487	14.5738	8.04893	1.5929	2.37146	8.1223	12.9749	14.4487	0	11.2772	4.20119	16.3123	13.5517	7.42628	7.73869	2.40929
YCR104W	16.0352	8.76758	9.05504	6.01926	0	5.34374	1.00612	9.55742	4.74293	0	3.81615	9.12551	0	5.01209	0.840238	6.71683	6.32412	4.64142	3.86934	2.40929
YCR105W	6.75168	16.6584	25.1529	41.1316	13.5372	10.6875	13.0795	14.3361	33.991	13.5372	0.76323	8.36505	0	13.7833	11.7633	5.27751	9.03446	7.42628	10.6407	15.2588
YCR106W	1250.75	946.899	958.828	339.085	203.058	723.834	616.749	261.236	155.726	203.058	838.789	756.657	169.045	358.365	137.799	678.4	829.363	733.345	372.424	120.465
YCR107W	200.018	184.119	178.082	57.183	29.7818	108.818	138.844	70.0878	30.0385	28.4281	133.565	114.829	14.087	57.6391	29.4083	112.267	131.903	160.593	78.3542	32.1239
YDL001W	165.416	201.654	217.321	123.395	92.0528	101.531	162.991	88.6717	99.6015	87.9916	175.543	282.13	98.6093	223.038	310.048	189.511	255.675	375.955	293.103	239.323
YDL002C	81.8641	142.035	162.991	142.456	62.271	62.6675	123.752	88.1407	89.3251	73.1007	68.6907	123.194	0	149.11	252.912	61.411	134.613	168.019	193.467	195.956
YDL003W	577.269	610.224	615.743	441.412	382.651	367.261	541.29	246.369	235.565	403.408	1331.07	2070.73	267.654	2299.3	2457.7	1470.03	1983.06	3107.9	2508.3	2345.04
YDL004W	484.433	731.216	1051.39	1862.96	1372.67	421.67	1036.3	744.948	1238.69	1659.66	285.448	415.971	295.828	1073.84	1590.57	307.055	449.012	641.445	1404.57	1398.19
YDL005C	153.601	203.408	267.627	232.745	109.2	97.6448	234.425	123.185	124.107	132.664	298.423	551.333	154.958	823.236	1080.55	355.032	455.337	907.862	811.595	1005.48
YDL006W	312.265	337.552	348.116	319.021	252.694	206.949	260.584	172.565	163.631	251.791	303.002	391.637	112.696	443.57	520.948	253.8	414.682	540.262	487.537	486.677
YDL007W	411.852	617.238	788.795	956.059	446.727	294.392	766.66	504.42	746.221	448.08	685.38	1015.21	98.6093	2096.31	3381.96	659.209	881.763	1534.45	2447.36	3622.77
YDL008W	255.72	300.728	419.55	458.467	222.912	158.369	394.397	267.077	289.319	235.547	77.0862	109.506	28.1741	260.629	328.533	73.4053	132.807	208.864	293.103	354.969
YDL009C	18.5671	18.4119	41.2507	32.1027	13.5372	9.7159	34.2079	16.46	23.7146	18.952	4.57938	3.04184	0	5.01209	2.52071	4.31796	10.8413	2.78485	10.6407	6.42478
YDL010W	279.351	335.798	459.795	446.428	254.499	169.542	448.728	275.041	328.843	243.669	247.286	444.108	42.2611	726.753	925.942	280.667	426.426	676.719	881.243	898.666
YDL011C	0.84396	0	2.01223	0	0	1.94318	0	1.06194	0	0	0.76323	0	0	1.25302	0.840238	0.479773	0	0.928284	1.93467	0
YDL012C	222.805	309.496	428.605	622.993	247.279	135.537	470.862	263.891	394.453	312.709	141.197	234.221	56.3482	494.944	583.965	149.21	238.51	403.804	653.919	530.847
YDL013W	244.748	245.492	394.397	208.668	92.0528	180.23	259.578	133.273	119.364	142.14	567.08	670.725	253.567	571.378	493.22	532.549	637.833	893.938	677.135	421.626
YDL014W	2796.88	4915.98	6353.62	6617.17	3986.25	2000.02	6406.94	4433.05	3912.92	4270.98	2510.26	4041.84	1028.35	7919.11	4167.58	2402.71	4750.32	6271.49	8539.64	4236.34
YDL015C	2057.57	3132.66	3926.87	4828.45	3172.21	1490.42	3607.93	2543.87	2765.13	3313.9	1450.9	2384.04	619.83	4438.21	3665.12	1284.83	2499.83	2738.44	4600.65	3623.57
YDL017W	190.735	195.517	184.119	113.363	98.3701	128.25	136.832	76.4594	70.3534	132.664	273.999	405.325	56.3482	499.956	489.019	320.009	425.523	620.094	488.505	464.19
YDL018C	264.159	382.266	517.143	469.502	216.595	216.179	475.893	310.085	281.414	236.9	203.782	304.184	42.2611	621.499	674.711	201.025	362.282	488.278	789.346	699.498
YDL019C	369.654	576.03	800.868	751.404	282.476	219.094	614.737	421.058	532.789	293.757	964.722	1365.02	126.783	2016.11	1754.42	830.488	1218.75	1842.64	1813.75	1349.2
YDL020C	1451.61	1266.92	1207.34	1905.1	377.236	890.462	1070.51	569.729	1255.29	421.006	3453.61	3831.19	732.526	2483.49	1478.82	3073.91	3608.36	4002.76	2915.55	1162.88
YDL021W	34.6024	43.8379	41.2507	67.2151	27.9768	14.5738	60.3669	26.5484	42.6863	17.5983	35.1086	47.1485	0	61.3981	137.799	17.2718	30.7172	61.2668	92.8642	154.195
YDL022W	1040.6	1601.84	1717.44	3083.87	720.177	679.141	1820.06	983.884	1486.91	630.832	1489.82	2181.76	464.873	4626.16	2504.75	1208.07	1955.06	2644.68	4384.93	2323.36
YDL024C	43.042	49.0984	58.3547	37.1188	19.8545	28.6619	38.2324	29.2032	19.7622	31.1355	44.2673	54.7531	84.5223	77.6874	52.0948	41.2605	47.8826	46.4142	63.8442	39.3518
YDL025C	639.722	856.592	1046.36	708.266	207.57	443.531	834.07	487.429	496.426	230.132	1318.1	1963.51	295.828	2175.25	1178.85	1057.42	1621.68	2276.15	2050.75	1024.75
YDL025W-A	1.68792	2.63027	2.01223	1.00321	2.70743	0.97159	1.00612	0.530968	0	0	0	0	0	0	0	0	0	0	0.967336	0
YDL026W	3.37584	1.75352	6.03669	4.01284	3.60991	4.37215	4.02446	3.18581	3.95244	5.41487	3.05292	3.04184	0	3.75907	4.20119	0.959547	0	0.928284	0.967336	1.60619
YDL027C	558.701	796.973	766.66	710.273	291.5	386.693	654.981	415.748	409.473	345.198	632.717	876.049	140.87	1117.7	806.629	670.244	927.839	1188.2	1207.24	799.885
YDL028C	328.3	306.865	344.092	234.751	150.714	181.687	256.559	112.565	122.526	197.643	741.859	983.274	42.2611	660.343	680.593	810.817	1002.82	1203.98	755.489	547.712
YDL029W	832.988	1123.13	1307.95	1686.4	928.65	535.832	1330.08	815.567	974.672	824.414	1071.57	1433.47	352.176	2582.48	3160.98	933.159	1580.13	1962.39	3258.95	3298.32
YDL030W	144.317	135.021	199.211	105.337	120.03	79.1846	138.844	83.362	78.2583	92.0528	133.565	176.427	42.2611	179.182	291.563	149.689	182.496	264.561	208.945	250.566
YDL031W	347.711	462.051	522.174	385.233	296.915	192.375	510.101	319.643	217.384	326.246	778.494	1076.05	239.48	1681.56	1006.61	760.441	1094.07	1740.53	1562.25	924.365
YDL032W	1.68792	5.26055	11.0673	7.02247	0.902478	3.40056	4.02446	1.5929	9.48586	2.70743	13.7381	8.36505	0	16.2893	4.20119	8.63592	18.9724	8.35456	14.51	7.22787
YDL033C	586.552	623.375	648.945	381.22	305.94	390.579	475.893	281.944	246.632	315.416	610.584	798.482	324.002	749.308	664.628	623.226	832.977	988.623	872.537	600.717
YDL035C	781.507	816.262	984.987	678.17	291.5	450.818	794.831	401.943	401.568	314.062	1273.83	1692.78	239.48	1350.76	903.256	1245.01	1701.19	1852.86	1321.38	776.595
YDL036C	237.997	322.647	404.458	265.851	154.324	158.855	353.147	182.122	151.774	189.52	245.76	424.336	42.2611	590.174	568.841	265.794	416.488	621.951	652.952	562.168
YDL037C	1085.33	825.029	607.694	79.2536	172.373	588.783	499.033	156.105	25.2956	299.171	99.9831	109.506	0	45.1088	21.8462	133.377	125.579	105.824	42.5628	26.5022
YDL039C	1211.93	832.92	628.822	161.517	97.4676	754.925	445.709	216.104	139.126	219.302	338.111	379.469	28.1741	223.038	173.089	375.183	450.819	440.935	236.03	185.515
YDL040C	575.581	819.769	757.605	806.581	576.683	349.772	768.672	458.756	495.636	614.587	880.767	1234.23	197.219	2206.57	2284.61	947.553	1523.21	2008.81	2195.85	2255.1
YDL041W	1.68792	4.38379	1.00612	17.0546	3.60991	0.485795	1.00612	0	1.58098	1.35372	0.76323	0.760459	0	0	0	1.91909	1.80689	0	4.83668	0.803097
YDL042C	570.517	694.392	668.061	289.928	231.937	408.068	455.77	308.492	191.298	253.145	615.926	794.68	211.306	834.513	625.977	644.336	949.521	1130.65	825.137	603.929
YDL043C	118.154	120.993	177.076	76.244	66.7834	85.0141	128.783	96.6362	77.4678	77.1619	96.9302	175.666	0	220.532	234.426	123.302	202.372	315.617	299.874	224.064
YDL044C	140.097	155.186	192.168	141.453	107.395	103.474	139.85	116.282	105.925	127.249	273.236	330.8	84.5223	328.292	473.894	247.083	311.689	502.202	414.02	475.434
YDL045C	355.307	454.161	608.7	454.454	228.327	248.241	537.266	296.811	305.128	243.669	267.894	433.462	84.5223	751.814	762.096	295.54	501.412	675.791	912.198	709.938
YDL045W-A	48.9497	64.0033	98.5993	117.376	57.7586	43.2357	106.648	76.4594	92.4871	58.2098	41.2144	38.7834	70.4352	125.302	163.846	35.5032	74.0825	81.689	179.924	131.708
YDL046W	696.267	916.212	1657.07	2794.94	1147.05	510.085	1757.68	897.336	1856.07	1356.42	658.667	1100.38	507.134	2593.76	2441.73	561.335	1166.35	1440.7	2717.25	1862.38
YDL047W	729.181	961.803	1005.11	610.955	372.723	462.477	798.856	469.376	329.633	369.565	801.391	1036.51	169.045	1161.55	979.718	758.522	1207	1566.94	1466.48	974.157
YDL048C	924.136	985.476	1209.35	1063.4	222.01	614.045	1014.16	568.667	773.097	276.158	2828.53	3308.76	690.265	2484.74	1207.42	2306.27	3246.08	3394.74	2077.84	1095.42
YDL049C	70.8926	82.4152	140.856	157.504	58.6611	55.3806	129.789	76.9904	86.9537	58.2098	103.036	131.559	28.1741	195.472	133.598	96.9142	130.096	158.737	199.271	129.299
YDL050C	0.84396	1.75352	1.00612	3.00963	0	0	0	0	7.11439	0	1.52646	0.760459	0	0	0	0.479773	0	0	0.967336	0
YDL051W	405.945	640.91	860.229	976.123	624.515	356.573	864.253	610.082	785.745	779.741	331.242	552.093	183.132	1180.35	1399.84	359.83	588.143	956.133	1447.13	1297.81
YDL052C	1269.32	1855.22	2315.07	2036.52	866.379	797.675	2065.56	1212.2	1048.19	1053.19	913.586	1396.2	126.783	2153.95	1312.45	750.366	1560.25	1812.94	2806.24	1471.27
YDL053C	190.735	266.534	332.018	422.351	214.79	124.363	335.037	207.078	219.756	245.023	200.729	373.386	70.4352	603.957	687.315	221.176	320.723	481.78	570.728	633.644
YDL054C	773.911	1118.74	1631.92	1094.5	428.677	515.914	1012.15	714.152	745.43	564.5	452.595	793.92	126.783	1175.34	588.167	490.328	942.294	968.201	1011.83	487.48
YDL055C	7287.59	11688.9	11004.9	12057.6	5154.95	4425.59	11489.8	7837.09	6565.79	5275.43	5850.16	8449.46	1408.7	15526.2	10608	6066.26	9673.19	12308.1	17266.9	10420.2
YDL056W	397.505	394.541	413.514	289.928	183.203	238.04	334.03	164.6	159.679	186.813	1008.23	1273.01	28.1741	905.936	725.966	971.061	1214.23	1441.63	790.313	634.447
YDL057W	81.0201	73.6477	85.5198	93.2985	25.2694	50.0369	90.5504	40.3536	33.991	21.6595	101.51	120.153	0	214.267	204.178	78.6828	130.096	169.876	221.52	206.396
YDL058W	505.532	619.868	559.4	303.973	228.327	307.022	421.562	234.157	188.927	222.01	989.909	1264.64	126.783	1499.87	1202.38	982.576	1265.73	1902.05	1393.93	1097.03
YDL059C	32.0705	31.5633	52.318	51.1637	28.8793	24.2897	50.3058	18.0529	42.6863	12.1835	35.1086	60.0763	0	53.88	84.0238	28.3066	58.724	81.689	82.2235	103.6
YDL060W	456.582	634.773	747.544	502.608	389.87	291.963	685.165	418.934	262.442	327.6	700.645	1065.4	98.6093	1557.51	1188.94	768.597	1155.51	1799.94	1648.34	1098.64
YDL061C	325.768	462.051	654.981	1134.63	1684.02	237.068	750.562	458.756	648.2	2033.28	195.387	307.986	28.1741	909.695	1471.26	227.413	458.047	611.739	1466.48	1500.99
YDL062W	0.84396	1.75352	2.01223	2.00642	0	0.485795	1.00612	0	0	0	1.52646	0.760459	0	0	2.52071	1.43932	2.71034	3.71314	0	2.40929
YDL063C	806.826	882.018	941.724	349.117	637.149	593.641	644.92	405.66	212.641	606.465	659.43	901.144	253.567	944.779	720.924	698.55	1019.09	1358.08	1087.29	644.887
YDL064W	70.0487	117.486	145.887	224.719	166.958	60.7244	166.009	103.008	166.793	171.922	73.2701	88.9737	42.2611	279.424	362.983	76.7638	123.772	196.796	384.032	365.409
YDL065C	139.253	183.242	235.431	232.745	120.03	88.4147	250.523	184.777	197.622	174.629	161.805	240.305	98.6093	507.474	818.392	148.25	215.923	470.64	530.1	766.155
YDL066W	1088.71	1584.3	1692.29	2407.7	2101.87	827.309	1708.38	1201.05	1753.3	2276.95	799.865	1234.23	197.219	2571.2	3712.17	830.968	1284.7	1707.12	2685.32	3525.6
YDL067C	48.9497	50.852	85.5198	126.404	77.6131	23.804	89.5443	58.9375	99.6015	117.773	9.92199	17.4906	0	58.8921	99.1481	20.1505	25.2965	38.9879	126.721	85.1283
YDL068W	5.06376	2.63027	11.0673	11.0353	8.1223	5.34374	9.05504	5.84065	8.69537	2.70743	3.05292	7.60459	0	12.5302	6.7219	3.83819	3.61378	3.71314	12.5754	5.62168
YDL069C	94.5235	151.679	172.046	115.369	72.1982	71.8976	144.881	88.6717	92.4871	77.1619	58.0055	89.7342	0	129.061	101.669	61.411	102.089	125.318	129.623	101.993
YDL070W	1010.22	1141.54	1167.09	1192.82	471.094	713.147	1136.91	605.835	701.163	403.408	2324.03	2535.37	309.915	2512.31	2249.32	2124.44	2389.61	3221.15	2823.65	2059.14
YDL071C	11.8154	28.933	38.2324	30.0963	27.0743	13.6023	37.2263	27.6103	26.0861	27.0743	11.4484	6.84413	0	28.8195	13.4438	19.1909	18.0689	24.1354	42.5628	14.4557
YDL072C	798.386	1198.53	1572.56	2119.78	1071.24	526.116	1778.81	960.521	1377.82	1199.39	884.583	1403.81	126.783	3237.81	3324.82	779.152	1476.23	1845.43	3742.62	2771.49
YDL073W	999.248	838.181	798.856	376.204	397.09	535.346	562.419	261.236	188.927	418.299	1305.12	1477.57	309.915	760.585	558.758	1113.07	1424.73	1392.43	751.62	534.863
YDL074C	589.928	877.635	945.749	673.154	423.262	374.062	791.813	379.642	397.615	468.386	1028.83	1591.64	267.654	1577.56	1466.22	1110.68	1726.48	2434.89	1699.61	1429.51
YDL075W	340.96	519.917	711.324	867.777	805.913	280.304	850.168	555.393	535.951	946.248	180.885	273.765	70.4352	690.416	1680.48	248.523	360.475	602.457	1242.06	1533.92
YDL076C	346.024	414.706	404.458	311.998	228.327	197.719	363.208	232.033	219.756	219.302	314.451	495.819	98.6093	565.113	658.747	338.24	506.833	711.066	630.703	676.208
YDL077C	366.279	426.104	342.079	172.552	166.958	210.349	289.761	154.512	114.621	143.494	765.519	991.639	84.5223	729.259	675.551	741.25	898.025	1109.3	734.208	542.894
YDL078C	302.982	446.27	494.003	981.139	629.93	228.809	548.333	399.819	686.144	676.858	186.991	300.381	56.3482	788.151	1813.23	218.777	367.702	502.202	953.793	1684.09
YDL079C	43.042	57.866	84.5137	177.568	77.6131	27.6903	69.422	48.3181	102.763	59.5635	53.4261	61.5972	0	129.061	160.485	51.8155	84.9239	84.4739	144.133	179.894
YDL080C	387.378	436.625	442.691	318.018	172.373	271.074	388.361	168.848	150.983	189.52	663.247	754.376	70.4352	692.922	503.303	628.023	828.46	970.057	710.992	452.144
YDL081C	539.29	792.589	1112.76	2048.56	2998.03	341.514	1250.6	829.372	1315.37	3110.84	309.108	484.413	154.958	1348.25	2326.62	365.587	748.053	809.464	1983.04	2153.91
YDL082W	978.993	1586.93	2205.41	2841.09	2336.52	761.241	2265.77	1411.84	1921.68	2565.29	892.216	1424.34	281.741	3443.31	5895.95	999.848	1571.09	2645.61	4382.03	6024.83
YDL083C	1173.95	1697.4	2248.67	2881.22	4728.08	738.894	2135.98	1471.84	1676.62	4528.18	694.539	1157.42	42.2611	2922.05	5487.6	758.522	1477.13	2068.22	4013.48	4785.66
YDL084W	2040.69	2821.41	2815.11	4533.51	3433.03	1340.31	3028.41	2131.31	2856.03	3668.57	1789.01	2787.84	366.263	4921.87	6082.48	1752.61	2722.99	3748.41	5279.72	5804.79
YDL085C-A	14.3473	14.0281	14.0856	33.1059	27.9768	7.77272	30.1835	14.8671	20.5527	35.1966	5.34261	3.8023	28.1741	16.2893	42.8521	9.1157	8.13101	16.7091	36.7588	20.8805
YDL085W	16.0352	15.7816	34.2079	31.0995	8.1223	15.5454	41.2507	15.929	26.0861	10.8297	14.5014	14.4487	0	55.133	56.296	13.9134	20.7792	21.3505	50.3015	59.4292
YDL086C-A	43.8859	57.866	59.3608	61.1958	23.4644	26.7187	48.2936	21.2387	26.8766	24.3669	18.3175	13.6883	0	23.8074	13.4438	18.2314	17.1655	16.7091	24.1834	14.4557
YDL086W	535.071	887.279	1097.67	1902.09	836.597	354.63	1095.66	810.788	1208.66	856.903	314.451	505.705	70.4352	1176.59	1812.39	303.217	539.357	705.496	1278.82	1690.52
YDL087C	68.3607	54.359	56.3425	36.1156	17.1471	31.0909	47.2874	12.7432	30.829	20.3058	100.746	120.913	0	97.7358	93.2664	105.55	133.71	146.669	109.309	75.4911
YDL088C	838.896	792.589	674.097	472.512	417.847	523.201	554.37	308.492	265.604	410.176	1144.84	1549.82	324.002	1467.29	1337.66	1327.05	1693.96	2071	1511.95	1239.98
YDL089W	194.111	311.249	336.043	246.79	123.639	143.309	276.682	170.972	141.497	196.289	194.624	263.119	112.696	353.352	287.361	186.152	268.323	350.892	348.241	270.644
YDL090C	245.592	373.499	444.703	362.159	227.424	182.659	384.336	246.9	215.803	288.342	169.437	267.682	0	424.775	549.516	208.222	301.751	404.732	496.243	552.531
YDL091C	327.456	537.453	623.792	426.364	174.178	210.349	453.758	259.112	274.299	212.534	264.077	488.215	14.087	669.114	793.185	281.627	408.357	603.385	725.502	717.969
YDL092W	183.983	298.974	469.856	485.554	307.745	154.969	455.77	301.059	377.063	362.796	132.039	230.419	70.4352	521.258	622.616	106.03	203.275	349.963	638.442	658.54
YDL093W	658.289	790.836	973.92	575.843	434.994	399.323	812.941	473.093	294.852	438.604	535.787	800.764	253.567	933.502	594.048	602.116	952.232	1003.48	1065.04	489.889
YDL094C	4.2198	4.38379	5.03058	7.02247	0.902478	6.31533	6.03669	3.18581	4.74293	4.06115	1.52646	4.56276	0	1.25302	1.68048	1.43932	5.42067	0.928284	1.93467	0.803097
YDL095W	3045.85	4094.46	5010.46	6025.28	2100.97	1662.39	5287.14	3001.56	3012.55	2220.1	3552.07	5313.33	1112.88	9667.07	4970.01	3487.47	6486.74	7178.42	10255.7	4614.6
YDL096C	3.37584	5.26055	3.01835	1.00321	0	0.97159	0	1.5929	0.790488	0	1.52646	3.8023	0	15.0363	4.20119	0.959547	5.42067	3.71314	12.5754	0
YDL097C	954.519	1536.08	1778.81	2329.45	798.693	636.877	1871.38	1064.06	1470.31	735.068	1290.62	2074.53	281.741	4577.29	5679.17	1332.33	2057.15	3127.39	4730.27	5934.89
YDL098C	64.1409	115.732	166.009	160.514	81.223	59.7528	179.089	97.1672	129.64	127.249	30.5292	55.5135	28.1741	67.6632	120.994	31.665	38.8482	66.8365	91.8969	129.299
YDL099W	103.807	150.802	222.352	247.793	94.7602	69.4687	196.193	121.592	193.67	93.4065	139.671	240.305	0	399.714	952.83	156.886	167.137	414.015	434.334	855.298
YDL100C	984.057	1357.22	1492.07	3276.48	2034.19	609.673	1789.88	1099.1	2060.8	2050.88	854.817	1326.24	521.221	2900.75	6149.7	834.806	1326.26	2030.16	3578.17	5942.12
YDL101C	223.649	346.319	390.373	344.101	193.13	177.315	371.257	200.175	188.927	243.669	443.436	584.033	56.3482	912.201	884.771	440.912	730.887	931.998	969.27	845.661
YDL102W	773.067	836.427	764.648	330.056	278.866	397.38	554.37	357.341	160.469	295.11	918.929	1155.14	197.219	1562.52	1118.36	916.847	1269.34	1524.24	1599.01	1015.11
YDL103C	239.685	330.538	350.128	455.457	331.209	166.142	386.348	234.688	318.567	263.975	311.398	516.352	98.6093	1097.65	2020.77	335.841	552.909	810.392	1254.63	1941.89
YDL104C	133.346	99.9504	141.862	59.1894	46.9289	78.6988	119.728	52.0349	28.4576	56.8561	106.089	169.582	14.087	182.941	180.651	84.9199	145.455	184.729	233.128	186.319
YDL105W	133.346	158.693	159.972	100.321	85.7354	84.0425	138.844	69.5568	54.5437	120.481	279.342	383.272	98.6093	360.871	420.959	295.54	395.709	525.409	381.13	436.082
YDL106C	412.696	427.858	391.379	251.806	192.228	269.13	316.926	175.75	141.497	188.167	786.127	1041.07	98.6093	1201.65	1197.34	773.395	1114.85	1659.77	1259.47	990.219
YDL107W	66.6728	77.1547	113.691	86.2761	48.7338	37.4062	96.5871	63.1852	66.401	73.1007	60.2951	73.7646	42.2611	110.266	147.882	47.0178	56.0136	111.394	129.623	138.133
YDL108W	242.216	351.58	406.471	292.937	187.715	170.028	403.452	236.812	199.203	226.071	238.128	318.632	28.1741	512.486	498.261	182.794	286.392	497.56	534.937	518.801
YDL109C	194.955	128.883	123.752	86.2761	59.5635	94.73	109.667	48.3181	41.1054	58.2098	406.801	371.104	42.2611	290.701	197.456	358.871	376.737	350.892	227.324	167.044
YDL110C	65.8289	120.116	138.844	288.925	125.444	44.2073	124.758	85.4859	207.108	111.005	84.7185	149.81	14.087	239.327	530.19	66.6885	155.393	196.796	344.372	492.299
YDL111C	1232.18	1668.47	1931.74	1328.25	1251.74	898.721	1724.48	1102.82	713.811	1348.3	825.815	1298.1	295.828	1994.81	1495.62	862.153	1442.8	1809.23	2194.88	1404.62
YDL112W	1510.69	1665.84	1374.35	670.144	859.159	875.402	1225.45	719.462	391.292	817.645	1553.94	1875.29	380.35	1900.84	1134.32	1653.3	2241.45	2688.31	1867.93	967.732
YDL113C	136.721	208.668	201.223	230.738	99.2726	126.792	194.18	91.3265	120.945	100.175	431.225	570.345	14.087	608.969	627.658	350.714	503.219	711.994	578.467	546.106
YDL114W	5.06376	6.13731	4.02446	7.02247	5.41487	0.97159	3.01835	2.65484	4.74293	5.41487	3.81615	5.32322	0	7.51814	2.52071	5.75728	0.903446	4.64142	1.93467	4.81858
YDL115C	67.5168	109.595	117.716	106.34	65.8809	56.838	94.5749	58.4065	69.5629	62.271	98.4566	130.799	0	235.568	310.048	79.6424	111.124	239.497	269.887	335.695
YDL116W	1181.54	1253.76	1059.44	613.965	491.85	777.272	807.911	438.049	316.986	571.269	1291.38	1938.41	366.263	2415.83	1856.09	1506.49	1957.77	2644.68	2538.29	1723.45
YDL117W	1287.04	974.078	846.143	505.618	459.361	730.15	660.012	313.802	294.062	430.482	3572.68	3548.3	366.263	1992.31	1528.39	3277.81	3442.13	3768.84	1919.19	1240.79
YDL118W	1.68792	0	5.03058	1.00321	0	0.97159	0	0.530968	0	2.70743	3.05292	3.04184	0	0	0.840238	0	2.71034	0	0	0
YDL119C	182.295	226.204	256.559	203.652	119.127	130.679	229.394	121.592	106.716	162.446	402.985	624.337	0	685.404	704.96	402.53	521.288	854.022	806.758	727.606
YDL120W	97.0554	156.94	237.443	324.037	172.373	68.0113	241.468	152.919	215.803	157.031	83.9553	111.027	0	333.304	475.575	85.8794	146.358	248.78	438.203	445.719
YDL121C	167.104	290.207	500.039	521.669	318.575	158.369	430.617	296.811	321.729	357.381	64.8745	95.8179	0	228.05	352.9	79.6424	114.738	149.454	305.678	297.949
YDL122W	849.024	1081.04	1172.12	699.237	474.703	459.562	959.834	527.251	396.825	548.255	1792.83	2585.56	394.437	2774.19	1914.06	1606.76	2415.81	3092.12	2626.32	1690.52
YDL123W	269.223	322.647	645.926	474.518	217.497	198.204	506.076	269.732	233.984	254.499	131.276	260.838	84.5223	304.485	192.415	133.857	269.227	285.912	338.568	196.759
YDL124W	1112.34	1742.12	1552.44	3317.62	623.612	618.417	2097.75	1111.32	1961.99	445.373	1358.55	2096.59	324.002	4978.26	7004.22	1339.53	2049.01	3080.98	5806.92	6959.64
YDL125C	454.05	652.308	776.721	1457.66	1102.83	276.417	799.862	539.995	890.88	1191.27	430.462	532.322	239.48	1013.7	974.676	407.807	612.536	750.054	1412.31	1023.95
YDL126C	1568.08	2052.49	2166.17	3044.74	1099.22	908.436	2231.56	1398.57	1878.99	1024.76	2243.13	3136.13	352.176	7023.19	10051.8	2083.18	3108.76	4750.96	6080.67	8467.05
YDL127W	476.837	380.513	402.446	230.738	192.228	311.88	294.792	151.857	131.221	144.848	528.918	602.284	70.4352	520.005	580.605	658.249	765.218	853.093	592.009	525.226
YDL128W	2031.41	3048.49	4501.36	4314.81	2051.33	1428.24	4047.6	2539.62	2417.31	2452.94	1637.13	2505.71	464.873	5277.73	3477.75	1399.02	2775.38	3223	5603.78	3146.53
YDL129W	91.1477	92.9363	134.819	50.1605	68.5883	59.267	85.5198	36.6368	41.1054	60.9173	104.562	154.373	0	102.748	68.0593	134.337	178.882	168.019	96.7336	93.1593
YDL130W	626.218	590.058	1065.48	1518.86	1993.57	339.571	1173.13	632.914	895.623	2291.84	352.612	508.747	70.4352	1334.47	1830.04	371.824	722.756	930.141	2103.96	1412.65
YDL130W-A	19.4111	24.5492	28.1712	106.34	18.952	11.1733	36.2202	25.4865	67.982	29.7818	12.9749	32.6998	0	96.4828	175.61	12.9539	40.6551	41.7728	118.015	195.956
YDL131W	927.512	1113.48	1159.05	864.767	560.439	557.207	1126.85	740.169	490.103	541.487	843.369	1404.57	98.6093	2482.24	3063.51	967.223	1484.36	2045.94	2777.22	2696.8
YDL132W	655.757	897.8	752.574	749.398	452.141	324.511	735.471	379.111	424.492	453.495	1273.83	1825.1	225.393	2622.58	2305.61	1181.68	1719.26	2355.99	2431.88	2308.9
YDL133W	492.873	437.502	477.905	317.014	236.449	370.662	377.293	158.759	247.423	266.682	589.977	692.018	70.4352	504.968	525.989	651.532	670.357	776.974	595.879	416.807
YDL134C	1185.76	1678.11	1743.6	1023.27	691.298	846.741	1407.56	886.186	599.98	836.597	1184.53	1770.35	281.741	2443.39	1942.63	1211.43	1657.82	2277.08	2398.03	1690.52
YDL135C	195.799	326.154	391.379	592.897	420.555	138.452	436.654	279.289	358.091	404.761	211.415	303.423	28.1741	561.354	1084.75	185.193	306.268	491.062	724.534	1205.45
YDL136W	465.866	921.473	1165.08	1635.23	1414.18	445.474	1461.89	806.01	1102.73	1809.92	355.665	623.577	197.219	1270.57	2905.54	326.726	615.246	993.264	1774.09	2859.03
YDL137W	343.492	579.537	681.14	1280.1	870.891	251.642	726.415	487.96	893.251	886.685	407.565	612.17	84.5223	1447.24	2066.99	365.587	556.522	783.472	1625.12	2258.31
YDL138W	1123.31	944.268	977.944	474.518	373.626	735.008	748.55	337.165	341.491	441.312	1779.09	1670.73	338.089	1186.61	821.753	1375.51	1712.93	1689.48	1167.57	692.27
YDL139C	22.7869	31.5633	40.2446	50.1605	27.0743	24.2897	46.2813	27.6103	46.6388	25.7206	41.2144	56.274	0	43.8558	162.166	32.6246	38.8482	64.9799	89.9622	128.496
YDL140C	11161.4	16896	17441	11768.7	4645.05	7176.65	17719.7	10363.4	7681.96	5917.1	17311.6	26716.5	4282.46	27704.3	12420.4	16449.5	27483.7	32698.8	22619.2	10307.8
YDL141W	887.846	1151.18	1248.59	698.234	506.29	584.411	1141.94	574.507	341.491	556.378	926.561	1074.53	42.2611	1236.73	740.25	785.389	1191.64	1300.53	1255.6	628.825
YDL142C	470.93	514.657	515.131	428.371	296.915	337.627	382.324	256.989	245.842	293.757	325.136	469.203	70.4352	627.765	590.687	321.928	524.902	545.831	721.632	564.577
YDL143W	1031.32	1444.9	1707.38	1579.05	713.86	635.42	1661.1	1051.32	913.804	921.881	1027.31	1437.27	394.437	2948.36	3012.25	1025.76	1641.56	2407.04	3215.42	2652.63
YDL144C	410.164	598.826	875.321	1091.49	348.356	250.67	871.296	533.623	788.907	389.87	306.055	604.565	183.132	1395.87	1253.64	322.408	597.178	865.161	1243.99	1163.69
YDL145C	3544.63	4836.2	4635.17	4046.95	2018.84	2137.5	4327.3	2649	2112.18	2034.64	5955.48	7966.57	1817.23	11849.8	7594.07	5365.79	8346.93	9955.85	10482.1	6660.08
YDL146W	438.859	512.027	468.85	359.149	240.059	288.562	362.202	188.494	163.631	228.778	365.587	488.975	126.783	436.052	251.231	311.853	467.985	504.058	435.301	204.79
YDL147W	1016.97	1481.72	1641.98	1826.85	975.579	701.974	1727.5	990.255	1313.79	1055.9	1486.01	2371.11	309.915	4197.63	5476.67	1453.71	2109.55	3516.34	4681.91	5486.76
YDL148C	403.413	625.128	682.146	430.377	307.745	256.014	740.501	362.651	296.433	422.36	635.007	980.993	84.5223	1524.93	1546.04	657.29	954.039	1507.53	1609.65	1445.57
YDL149W	193.267	220.943	191.162	154.494	54.1487	111.733	194.18	92.9194	114.621	90.699	291.554	345.249	28.1741	320.774	275.598	254.28	305.365	440.935	344.372	229.686
YDL150W	91.1477	154.309	233.419	168.539	98.3701	76.2698	182.107	114.689	123.316	129.957	223.626	356.655	42.2611	550.077	631.019	212.54	328.854	644.229	604.585	595.095
YDL151C	1.68792	0	0	1.00321	0	0.485795	3.01835	0.530968	0	0	0	0.760459	0	1.25302	2.52071	0.479773	0	0.928284	2.90201	0
YDL153C	143.473	222.697	236.437	217.697	170.568	105.903	249.517	170.441	159.679	216.595	161.805	307.986	84.5223	527.523	557.918	222.615	286.392	532.835	533.002	500.33
YDL154W	140.941	156.063	209.272	193.62	106.492	123.878	187.138	84.9549	94.8586	111.005	141.197	178.708	0	83.9525	119.314	155.926	161.717	167.091	75.4522	84.3252
YDL155W	440.547	480.463	500.039	337.079	225.619	352.201	375.281	199.113	178.65	216.595	901.374	1119.4	253.567	915.96	729.327	917.327	1188.93	1444.41	953.793	716.363
YDL156W	93.6795	64.0033	64.3914	36.1156	34.2942	46.1505	74.4526	30.2652	16.6002	23.0132	306.055	354.374	42.2611	304.485	183.172	296.98	447.206	440.935	247.638	191.137
YDL157C	108.027	149.049	234.425	344.101	234.644	60.7244	217.321	154.512	241.099	331.661	37.3983	76.8064	0	170.411	248.71	45.5785	65.0481	104.896	243.769	249.763
YDL158C	5.90772	9.64434	19.1162	40.1284	22.5619	3.40056	14.0856	11.1503	29.2481	10.8297	1.52646	2.28138	0	16.2893	15.1243	6.23705	9.03446	2.78485	5.80401	8.03097
YDL159W	464.178	374.376	435.648	354.133	212.082	231.238	336.043	186.901	197.622	243.669	571.659	819.775	239.48	687.91	768.818	618.908	820.329	972.842	769.999	714.756
YDL160C	1916.63	2145.43	1739.57	1167.74	1068.53	1118.3	1518.23	916.982	616.581	1156.07	2791.89	3430.43	352.176	3370.63	2027.49	2645.47	3995.04	4104.87	3510.46	1655.99
YDL160C-A	28.6946	28.0563	47.2874	36.1156	30.6843	17.4886	37.2263	22.8316	34.7815	27.0743	11.4484	6.08367	0	31.3256	19.3255	11.0348	18.0689	16.7091	31.9221	26.5022
YDL161W	301.294	603.209	741.507	536.717	250.889	222.494	600.651	363.713	379.434	314.062	525.865	1026.62	84.5223	2175.25	3081.99	613.63	1109.43	1970.75	2435.75	3059
YDL164C	514.815	477.833	536.26	259.831	173.276	282.733	390.373	207.609	129.64	184.106	676.222	892.779	197.219	1261.79	891.493	647.694	1001.02	1383.14	1352.34	840.843
YDL165W	178.076	276.179	299.822	380.217	266.231	130.679	310.89	252.21	248.213	265.329	136.618	187.833	211.306	454.847	741.93	120.903	195.144	309.119	568.793	779.004
YDL166C	45.5738	104.334	134.819	147.472	66.7834	49.0653	116.709	79.6452	130.431	55.5024	49.6099	82.8901	28.1741	126.555	178.13	47.9773	80.4067	102.111	157.676	154.998
YDL167C	1327.55	1277.44	1378.38	514.647	593.831	778.729	1019.2	592.56	335.167	771.619	1479.14	1888.22	281.741	1412.16	978.037	1521.36	1955.96	2419.11	1485.83	925.971
YDL168W	784.883	1122.25	1205.33	1659.31	322.185	487.252	1224.44	880.345	872.699	292.403	583.871	933.084	84.5223	1848.21	1308.25	538.786	1057.03	1320.95	2102.02	1302.62
YDL169C	13.5034	10.5211	25.1529	47.1509	6.31735	10.2017	26.159	14.8671	42.6863	4.06115	16.0278	32.6998	0	65.1572	146.201	11.9943	20.7792	45.4859	94.7989	151.785
YDL170W	459.958	451.53	450.74	306.982	308.647	286.133	314.914	193.803	143.078	282.927	389.247	498.101	84.5223	389.69	463.811	390.056	514.061	604.313	446.909	443.31
YDL171C	4398.72	4659.09	5634.25	4151.28	2327.49	2628.64	4805.21	2936.78	2610.19	2894.25	5408.25	5872.27	788.875	6449.31	3602.1	4710.9	6297.02	7124.58	5796.28	2751.41
YDL172C	17.7232	18.4119	26.159	12.0385	9.02478	7.77272	25.1529	9.02646	9.48586	10.8297	9.15876	15.9696	0	12.5302	3.36095	12.4741	19.8758	12.0677	8.70602	1.60619
YDL173W	147.693	212.175	250.523	332.063	115.517	94.2442	294.792	177.343	193.67	121.835	192.334	243.347	28.1741	493.691	567.161	166.481	251.158	502.202	530.1	551.728
YDL174C	659.133	867.99	1047.37	1278.09	541.487	370.662	1131.88	663.179	723.296	492.753	965.486	1293.54	197.219	2605.03	3010.57	789.707	1192.55	1815.72	2782.06	2660.66
YDL175C	222.805	178.859	201.223	206.661	103.785	111.247	174.058	108.848	133.592	92.0528	286.974	441.066	28.1741	427.281	513.385	292.662	423.716	592.246	545.577	526.029
YDL176W	375.562	298.974	289.761	191.613	165.153	211.321	175.064	92.3884	82.2107	180.044	477.782	499.622	0	280.677	273.918	424.12	475.212	395.449	258.279	227.276
YDL177C	110.559	115.732	193.174	156.501	72.1982	85.4999	169.027	88.6717	63.239	97.4676	65.6378	87.4528	0	70.1693	134.438	59.4919	89.4411	122.534	125.754	124.48
YDL178W	327.456	422.597	421.562	458.467	295.11	214.721	393.391	281.413	276.671	366.857	263.314	374.146	42.2611	853.309	852.842	256.199	458.047	579.25	939.283	832.812
YDL179W	714.834	719.818	789.801	459.47	397.993	508.627	717.36	329.731	329.633	388.517	1153.24	1400.77	154.958	1131.48	1199.02	1191.28	1484.36	1796.23	1362.01	1145.22
YDL180W	2418.79	2064.76	2076.62	1174.76	462.069	1673.56	1337.13	672.737	599.19	515.766	1803.51	2269.21	450.786	1469.8	710.001	1555.91	2189.95	2167.54	1520.65	619.991
YDL181W	86.9279	93.8131	133.813	308.989	241.864	52.9516	122.746	95.0433	196.831	282.927	43.5041	39.5439	0	187.953	271.397	20.6303	63.2412	89.1153	234.095	318.026
YDL182W	1000.09	1347.58	1366.31	887.841	347.454	635.42	1303.93	869.195	520.141	235.547	673.169	930.802	253.567	1877.03	1523.35	670.244	1003.73	1409.14	1948.21	1378.92
YDL183C	91.9916	67.5104	87.5321	40.1284	28.8793	45.6647	67.4097	48.3181	37.9434	36.5504	80.9024	109.506	14.087	119.037	131.077	84.9199	102.993	142.028	127.688	112.434
YDL185W	4972.61	6830.82	7804.44	9385.03	5675.68	2993.95	7235.98	4785.08	5018.02	6579.06	6850.75	8626.65	1493.23	14312	12062.5	6067.69	9710.23	11182.1	13581.4	10453.9
YDL186W	4.2198	2.63027	1.00612	2.00642	3.60991	0.97159	3.01835	1.5929	7.90488	2.70743	4.57938	7.60459	0	3.75907	6.7219	3.83819	3.61378	6.49799	4.83668	10.4403
YDL187C	27.8507	34.1936	41.2507	40.1284	21.6595	24.7755	42.2569	14.8671	22.9241	33.8429	39.6879	49.4299	14.087	35.0846	18.4852	34.5437	48.7861	34.3465	34.8241	30.5177
YDL188C	934.264	1459.8	1456.86	1485.75	897.966	632.505	1358.26	956.273	798.393	959.785	802.154	1224.34	366.263	2137.66	1971.2	675.041	1145.57	1569.73	2142.65	1747.54
YDL189W	188.203	316.51	357.171	384.229	197.643	127.764	373.269	164.069	174.698	215.241	526.629	782.513	98.6093	1101.41	1196.5	486.011	731.791	1298.67	1223.68	1091.41
YDL190C	1231.34	1422.98	1170.11	590.891	518.925	743.752	1025.23	528.313	294.062	603.758	1811.14	2508.76	281.741	2968.41	1909.86	1689.28	2384.19	2790.42	2588.59	1912.98
YDL191W	693.735	1063.51	1664.12	2148.88	2286.88	512.028	1825.09	1130.43	1372.29	2467.83	454.122	771.106	324.002	1699.1	3929.79	492.727	911.577	1322.81	2543.13	3799.45
YDL192W	652.381	1072.27	1199.29	2391.65	1220.15	487.738	1406.55	951.495	1487.7	1441.71	551.052	882.133	126.783	1844.45	2708.09	511.918	982.949	1191.92	2316.77	2859.83
YDL193W	295.386	470.819	491.991	435.393	175.983	218.122	442.691	262.829	230.032	136.725	231.259	405.325	42.2611	702.946	625.137	266.754	448.109	571.823	859.961	624.007
YDL194W	367.966	348.073	381.318	304.976	138.079	222.98	296.804	154.512	155.726	166.507	743.386	769.585	169.045	487.426	400.794	665.446	874.535	922.715	579.434	360.591
YDL195W	4920.29	7329.7	6713.81	7034.51	2292.29	3186.81	7002.56	4129.87	4055.2	2873.94	8066.57	11677.6	1972.19	18780.3	9484.61	7661.98	12682.6	15721.4	15686.3	8104.86
YDL196W	18.5671	17.5352	30.1835	40.1284	5.41487	12.1449	18.1101	11.1503	11.8573	8.1223	28.2395	21.2929	0	35.0846	10.0829	23.0291	32.524	44.5577	41.5954	20.8805
YDL197C	124.906	139.405	142.868	214.687	81.223	54.409	155.948	82.831	98.811	59.5635	344.98	480.61	56.3482	595.186	576.403	346.396	470.695	658.154	579.434	524.422
YDL198C	1860.93	2504.9	3374.51	3568.42	1651.53	1204.29	3547.56	2020.86	2056.85	2063.06	854.817	1174.15	253.567	2229.13	1380.51	732.614	1337.1	1702.47	2552.8	1233.56
YDL199C	330.832	334.045	465.832	336.075	128.152	238.525	276.682	152.388	180.231	155.677	412.907	525.477	183.132	463.618	377.267	296.98	467.081	486.421	396.608	310.799
YDL200C	122.374	157.816	255.553	224.719	133.567	68.4971	196.193	123.185	162.841	194.935	64.1113	76.8064	0	125.302	157.125	52.2953	66.855	112.322	186.696	191.137
YDL201W	266.691	405.062	566.443	500.602	250.889	186.059	539.278	379.111	326.472	357.381	135.855	224.336	14.087	477.402	502.462	135.776	260.192	440.007	669.396	517.195
YDL202W	183.983	241.985	311.896	412.319	220.205	135.051	389.367	205.485	276.671	180.044	260.261	402.283	140.87	848.297	1046.94	211.58	372.22	642.373	978.944	1097.03
YDL203C	548.574	692.639	783.764	462.48	299.623	354.63	579.523	296.811	244.261	328.953	903.664	958.939	28.1741	835.766	554.557	712.943	892.604	1061.03	823.203	590.276
YDL204W	320.705	400.678	507.082	918.94	204.862	234.639	497.021	302.121	577.056	193.582	451.069	614.451	98.6093	1047.53	2271.16	386.697	490.571	637.731	947.022	1800.54
YDL205C	1482.84	1963.06	1935.77	1110.55	900.673	1078.46	1637.96	924.946	758.868	958.432	1314.28	1896.59	380.35	2395.78	1607.38	1219.1	1984.87	2684.6	2241.32	1412.65
YDL206W	702.175	763.656	814.954	496.589	384.456	489.681	599.645	293.625	241.099	338.429	870.845	889.737	140.87	684.151	544.474	617.468	827.556	819.675	681.004	420.823
YDL207W	293.698	357.717	471.868	337.079	242.767	179.744	407.477	207.609	253.747	216.595	385.431	631.942	98.6093	784.392	814.191	410.686	615.246	977.484	848.353	802.294
YDL208W	481.057	895.17	1361.27	1528.89	916.918	419.241	1456.86	941.406	1097.2	1055.9	368.64	720.915	28.1741	1392.11	1632.58	336.801	587.24	1089.81	1591.27	1633.5
YDL209C	105.495	78.0315	129.789	85.2729	41.514	82.5851	85.5198	41.9465	49.8007	44.6727	170.963	165.78	0	122.796	150.403	137.215	180.689	247.852	175.088	106.812
YDL210W	104.651	120.116	222.352	144.462	104.687	83.5567	175.064	113.627	75.0964	121.835	35.1086	52.4717	0	71.4223	36.1302	30.2257	45.1723	64.0516	63.8442	44.1703
YDL211C	548.574	502.382	461.807	344.101	235.547	390.093	361.196	193.272	177.86	301.879	861.686	882.893	521.221	606.463	507.504	825.21	938.68	1022.97	710.024	532.453
YDL212W	1446.55	2344.45	2698.4	5232.74	3818.38	958.473	2870.45	1970.95	2663.15	3794.47	796.049	1453.24	380.35	3104.99	3106.36	805.06	1643.37	1928.98	3897.4	3165.01
YDL213C	183.139	261.274	406.471	626.003	305.038	148.653	550.345	349.908	441.883	364.15	183.175	268.442	0	561.354	798.226	176.077	261.096	441.863	610.389	787.035
YDL214C	16.8792	32.44	29.1774	45.1445	37.0016	13.1165	30.1835	16.991	18.1812	24.3669	58.7687	65.3995	14.087	98.9888	109.231	47.4976	97.5721	93.7567	68.6808	118.055
YDL215C	982.369	883.772	672.085	532.705	370.918	498.911	731.446	315.395	224.499	334.368	1624.92	1907.99	380.35	2239.15	1607.38	1484.9	1794.24	1929.9	1971.43	1455.21
YDL216C	81.8641	78.9082	112.685	91.2921	37.9041	68.0113	97.5932	53.6278	60.0771	41.9652	125.933	160.457	0	147.857	146.201	127.62	204.179	217.219	187.663	182.303
YDL217C	155.289	159.57	203.235	195.626	64.0759	99.1022	199.211	98.7601	75.0964	81.223	141.961	193.917	0	246.846	201.657	137.695	216.827	284.983	325.025	199.971
YDL218W	114.779	115.732	165.003	146.469	106.492	84.5283	141.862	92.3884	116.992	82.5767	51.8996	44.1066	0	92.7237	89.9055	37.4223	42.4619	36.2031	59.9748	58.6261
YDL219W	113.935	168.338	224.364	422.351	392.578	97.159	324.975	157.167	260.071	356.028	64.8745	120.913	0	204.243	340.296	63.8099	102.089	172.661	297.939	384.684
YDL220C	417.76	392.788	417.538	193.62	156.129	265.73	346.104	153.981	116.202	152.97	728.121	825.098	183.132	720.488	438.604	666.885	977.528	1112.08	706.155	363.803
YDL221W	16.8792	7.89082	7.04281	6.01926	4.51239	8.74431	11.0673	3.71678	6.3239	0	22.1337	17.4906	0	16.2893	17.645	12.9539	18.0689	17.6374	23.2161	12.8496
YDL222C	65.8289	75.4012	106.648	170.546	64.9784	30.1193	130.795	67.4329	85.3727	77.1619	57.2422	114.829	0	279.424	366.344	55.1739	116.544	109.538	221.52	326.057
YDL223C	168.792	133.267	222.352	144.462	74.0032	95.2158	171.04	90.2646	113.83	69.0396	450.306	506.466	0	664.102	769.658	408.767	500.509	708.281	449.811	620.794
YDL224C	4087.3	3813.9	3294.02	1487.76	1337.47	2873.96	2175.22	1023.18	647.41	1533.76	3498.65	3559.71	859.31	2022.38	1402.36	3554.16	3991.42	3583.18	1920.16	1183.77
YDL225W	252.344	323.524	359.183	300.963	226.522	157.398	333.024	213.449	185.765	232.839	451.069	694.299	211.306	1380.83	1555.28	486.49	681.198	1139.93	1509.04	1578.09
YDL226C	291.166	384.897	442.691	576.846	256.304	159.827	446.715	287.254	340.7	251.791	312.924	419.013	28.1741	951.044	1293.13	305.136	439.978	696.213	1071.81	1257.65
YDL227C	458.27	490.984	500.039	334.069	209.375	210.349	496.015	215.042	153.355	166.507	280.869	392.397	28.1741	502.462	306.687	358.871	580.916	850.309	720.665	417.611
YDL228C	10.1275	2.63027	7.04281	4.01284	5.41487	1.45738	12.0734	2.65484	3.95244	14.8909	7.6323	14.4487	0	22.5544	10.0829	5.75728	5.42067	14.8526	34.8241	3.21239
YDL229W	22316.8	32859.1	40317.1	49946.8	36264.3	16009.9	37125.7	26422	31040.1	41297.8	20386.6	30181.9	5508.04	56287	39666.8	20044.5	34698.6	40787.9	56234.1	37352
YDL230W	178.076	245.492	326.988	280.899	158.836	136.508	249.517	183.184	200.784	135.372	232.785	345.249	126.783	528.776	685.634	196.227	405.647	538.405	643.278	684.239
YDL231C	1882.03	1512.41	1438.75	946.027	777.936	1026.48	1281.79	566.012	451.369	832.536	2730.84	2519.4	802.962	1383.34	986.44	2377.28	2636.25	2379.19	1490.66	840.04
YDL232W	26.1628	14.0281	27.1651	28.0899	24.3669	11.1733	52.318	19.6458	24.5051	32.4892	13.7381	9.12551	0	35.0846	18.4852	5.27751	16.262	12.0677	40.6281	10.4403
YDL233W	248.968	248.122	372.263	307.986	111.907	156.426	265.615	146.016	131.221	117.773	444.2	647.151	14.087	741.79	753.694	359.83	640.543	802.966	876.406	740.456
YDL234C	356.151	467.312	470.862	326.043	228.327	254.557	386.348	242.121	245.051	209.826	1269.25	1688.98	309.915	1989.8	1731.73	1182.16	1690.35	2144.34	2171.67	1609.41
YDL235C	364.591	552.357	747.544	860.754	620.002	273.988	768.672	442.296	532.789	651.138	354.902	674.527	239.48	972.346	1172.13	378.061	586.336	1025.75	1503.24	1134.78
YDL236W	638.034	906.568	1001.09	935.995	521.632	445.96	933.675	584.065	492.474	586.159	435.804	695.82	70.4352	1275.58	1492.26	496.566	750.763	971.914	1626.09	1438.35
YDL237W	849.868	1271.3	1537.34	1973.31	1325.74	626.675	1592.68	999.813	1183.36	1411.93	644.929	863.121	239.48	1784.3	1860.29	569.491	956.749	1197.49	1985.94	1903.34
YDL238C	180.607	186.749	176.07	123.395	44.2214	101.045	151.923	75.9284	61.6581	43.3189	270.947	249.431	0	295.713	165.527	238.447	237.606	313.76	238.932	132.511
YDL239C	110.559	109.595	116.709	93.2985	34.2942	61.2102	75.4587	39.8226	63.239	44.6727	144.25	162.738	14.087	87.7116	135.278	115.625	153.586	158.737	113.178	93.1593
YDL240W	995.029	743.491	610.712	367.175	288.793	540.204	415.526	217.697	151.774	295.11	1532.57	1386.32	183.132	741.79	532.711	1352.48	1442.8	1354.37	772.901	403.958
YDL241W	42.198	46.4682	50.3058	141.453	140.787	25.7471	76.4648	48.8491	56.1246	108.297	50.3732	63.1181	28.1741	119.037	152.083	54.2144	86.7308	100.255	197.336	191.137
YDL242W	9.28356	4.38379	9.05504	4.01284	0	4.85795	9.05504	2.65484	1.58098	1.35372	9.92199	6.08367	0	6.26511	0	9.59547	7.22756	6.49799	3.86934	0
YDL243C	416.072	446.27	736.477	287.921	41.514	399.323	531.229	277.165	147.031	41.9652	186.228	236.503	0	160.387	18.4852	152.568	261.999	265.489	165.414	22.4867
YDL244W	32.0705	43.8379	43.263	45.1445	11.7322	33.5198	49.2997	20.7078	19.7622	16.2446	14.5014	28.8975	0	51.3739	36.9705	7.67638	23.4896	31.5617	38.6934	42.5642
YDL245C	2.53188	1.75352	1.00612	1.00321	0.902478	0.97159	0	0.530968	0.790488	0	1.52646	9.12551	0	8.77116	2.52071	9.1157	2.71034	3.71314	4.83668	0
YDL246C	0	0	0	0	0	0	0	0	0	0	0	0	14.087	30.0726	0	0	8.13101	0	0	0
YDL247W	32.0705	41.2076	27.1651	19.061	0	32.0625	45.2752	34.5129	27.6671	18.952	38.1615	48.6694	0	27.5665	20.1657	20.6303	17.1655	12.0677	31.9221	24.896
YDL248W	441.391	521.671	503.058	384.229	229.229	297.792	427.599	218.228	162.841	278.866	438.857	701.904	42.2611	704.199	396.592	397.252	690.232	663.723	674.233	367.819
YDR001C	538.446	717.188	715.348	848.716	288.793	279.818	743.519	419.996	418.168	259.914	1643.23	2357.42	183.132	4170.06	4927.16	1600.04	2118.58	3205.37	3831.62	4061.26
YDR002W	248.968	489.231	699.25	1189.81	836.597	188.003	660.012	469.907	920.918	1038.3	252.629	433.462	126.783	978.611	2360.23	252.841	408.357	712.922	1134.68	2352.27
YDR003W	366.279	442.763	720.379	527.689	139.884	258.929	518.15	350.439	339.91	150.263	366.35	447.15	14.087	545.065	442.805	338.72	589.047	615.453	688.743	363
YDR003W-A	5.06376	3.50703	3.01835	2.00642	0.902478	2.42897	3.01835	2.12387	3.16195	1.35372	0	0.760459	0	1.25302	3.36095	4.31796	2.71034	1.85657	4.83668	0
YDR004W	338.428	370.869	429.611	303.973	205.765	246.784	351.134	183.715	175.488	234.193	380.088	399.241	70.4352	333.304	312.569	341.599	394.806	494.776	343.404	350.15
YDR005C	711.458	941.638	894.437	569.823	367.309	510.085	780.746	435.925	358.091	498.168	678.511	866.163	28.1741	873.357	712.522	713.423	834.784	982.125	975.074	652.115
YDR006C	1741.93	1440.51	1369.32	684.189	595.635	1182.42	927.639	464.597	418.959	602.404	2843.03	3413.7	605.743	2061.22	1449.41	2909.35	3387.02	3778.12	1894.04	1275.32
YDR007W	136.721	117.486	198.205	117.376	64.9784	87.9289	134.819	63.1852	74.3059	86.6379	138.145	123.194	14.087	159.134	154.604	116.105	126.482	170.804	155.741	134.117
YDR008C	48.9497	32.44	82.5015	85.2729	40.6115	40.321	82.5015	34.5129	52.1722	82.5767	26.713	34.9811	0	40.0967	21.006	23.5089	52.3998	39.9162	56.1055	22.4867
YDR009W	81.8641	79.785	80.4893	67.2151	48.7338	48.0937	75.4587	43.5394	26.0861	58.2098	178.596	196.199	0	249.352	229.385	193.349	215.923	329.541	244.736	200.774
YDR010C	0.84396	0	4.02446	1.00321	1.80496	0.485795	0	1.06194	0	0	4.57938	1.52092	0	6.26511	9.24262	0.959547	9.9379	8.35456	6.77135	9.63717
YDR011W	5402.19	7500.66	7518.7	3005.62	1591.07	2875.91	6433.1	3851.64	1526.43	1610.92	9722.02	12936.2	1591.84	9055.6	2007.33	8257.38	13374.6	14208.3	8864.66	1608.6
YDR012W	13876.4	20903.7	32759.1	18538.3	11283.7	10343.5	30149.3	18587.1	9036.07	13265.1	10437.9	14569.6	2465.23	22969.2	14942	9731.72	18614.6	22323.4	25806.6	14221.2
YDR013W	87.7718	159.57	257.566	173.555	111.005	84.0425	182.107	114.158	89.3251	108.297	61.8216	71.4832	0	139.086	250.391	88.7581	109.317	182.872	229.259	189.531
YDR014W	187.359	147.295	141.862	59.1894	71.2958	80.642	118.722	55.2207	35.572	71.747	242.707	335.363	42.2611	278.171	210.9	287.864	382.157	364.816	228.291	194.35
YDR014W-A	0.84396	2.63027	7.04281	5.01605	9.02478	0.97159	6.03669	1.06194	3.16195	4.06115	3.81615	2.28138	0	5.01209	14.284	0.479773	0.903446	3.71314	4.83668	19.2743
YDR016C	58.2332	119.239	141.862	168.539	87.5404	49.0653	159.972	107.256	120.945	104.236	25.9498	52.4717	0	77.6874	83.1836	27.8269	54.2067	66.8365	122.852	76.2942
YDR017C	749.436	692.639	609.706	440.409	274.353	408.554	501.046	213.98	204.736	246.376	1891.28	2299.63	295.828	1504.88	1207.42	1981.46	2208.92	2710.59	1596.1	956.489
YDR018C	28.6946	17.5352	29.1774	37.1188	18.952	12.6307	31.1896	20.7078	14.2288	27.0743	61.0584	69.9623	0	111.519	94.1067	44.6189	57.8205	70.5496	115.113	91.5531
YDR019C	495.404	654.938	562.419	666.132	333.014	296.335	653.975	372.74	300.385	308.647	1299.02	1799.25	197.219	2980.94	2883.7	1095.32	1568.38	2111.85	3025.83	2261.52
YDR020C	271.755	349.826	392.385	173.555	280.671	202.091	308.878	182.122	140.707	296.464	191.571	300.381	56.3482	318.268	311.728	202.464	276.454	465.071	355.98	326.057
YDR021W	171.324	184.119	237.443	121.388	175.983	119.991	179.089	110.441	68.7724	235.547	141.961	190.875	0	145.351	259.634	140.094	206.889	378.74	256.344	287.509
YDR022C	52.3255	97.3201	111.679	78.2504	44.2214	59.267	89.5443	65.84	68.7724	54.1487	38.9247	48.6694	42.2611	57.6391	93.2664	37.4223	54.2067	59.4102	86.0929	79.5066
YDR023W	755.344	1024.93	979.957	1752.61	1068.53	482.88	997.061	717.869	1147	1146.6	924.271	1333.09	295.828	2566.19	4379.32	1097.72	1563.86	2245.52	3125.46	4114.27
YDR024W	0	0	0	1.00321	0	0	0	0.530968	0.790488	2.70743	0.76323	0.760459	0	1.25302	5.04143	2.39887	0	0	1.93467	1.60619
YDR025W	1611.12	2651.32	3263.84	4252.61	4309.33	1093.04	3237.68	2194.49	2662.36	4529.54	1229.56	2034.23	295.828	5108.57	8605.72	1527.6	2585.66	3904.36	6500.5	9029.22
YDR026C	149.381	170.968	204.241	168.539	103.785	102.017	169.027	113.096	86.1632	94.7602	238.891	322.435	28.1741	325.786	407.515	251.881	322.53	545.831	350.176	353.363
YDR027C	441.391	457.668	446.715	327.046	231.034	270.588	369.244	189.556	192.879	184.106	758.65	1047.91	281.741	853.309	730.167	764.279	1067.87	1404.49	970.238	546.106
YDR028C	469.242	705.79	744.526	545.746	347.454	269.616	758.611	356.28	347.815	311.355	2204.97	3010.66	802.962	3811.7	3170.22	2206.96	2998.54	4576.44	3436.94	2520.92
YDR030C	84.396	83.292	119.728	60.1926	64.0759	82.5851	82.5015	57.8755	38.7339	43.3189	128.223	177.947	28.1741	122.796	189.054	114.666	132.807	222.788	148.97	156.604
YDR031W	47.2618	104.334	168.021	218.7	115.517	52.9516	126.771	108.317	132.011	115.066	25.1866	50.9508	0	127.808	284.841	28.3066	84.0204	119.749	193.467	243.338
YDR032C	149.381	241.985	350.128	710.273	471.094	120.963	368.238	247.962	422.911	540.133	135.092	219.012	56.3482	520.005	845.28	109.388	206.889	299.836	606.52	792.657
YDR033W	16969.5	24566.8	31509.5	26286.1	9842.42	12507.3	25864.2	18434.7	16076.9	9496.32	14612	21756	4676.9	30902.1	15170.5	12432.8	23901.6	23358.4	30688.7	11948.5
YDR034C	900.505	682.994	680.134	428.371	403.408	509.113	440.679	271.325	231.613	391.224	1195.98	1281.37	98.6093	690.416	843.599	1189.36	1358.78	1338.59	803.856	701.907
YDR034C-D	1653.32	1685.13	1076.54	1150.68	476.508	608.215	1528.29	468.845	743.059	423.713	6834.72	7977.98	450.786	6731.24	3863.41	6630.95	7176.07	9455.51	6567.24	4017.9
YDR034W-B	0	0	0	7.02247	2.70743	0	2.01223	0.530968	1.58098	0	2.28969	9.12551	42.2611	22.5544	21.8462	3.35841	2.71034	12.0677	19.3467	11.2434
YDR035W	683.607	956.543	1017.18	1399.48	871.794	457.133	1023.22	729.019	1016.57	1004.46	714.383	1065.4	211.306	2083.78	2203.94	707.186	1207.91	1564.16	2213.26	2152.3
YDR036C	573.893	767.163	788.795	732.343	506.29	353.173	761.63	527.251	512.236	560.439	631.954	920.916	70.4352	1427.19	1640.99	608.833	971.204	1241.12	1605.78	1370.89
YDR037W	2638.22	3775.32	3967.11	5571.83	2502.57	1644.42	4090.87	2931.47	3673.4	2620.8	3038.42	4454.77	788.875	8307.54	9321.6	3366.09	5026.77	7022.47	8568.66	9260.51
YDR038C	2184.17	2662.71	3430.85	1195.83	1092.9	1631.3	2835.23	1508.48	641.876	1303.63	2329.38	2985.56	633.917	2632.6	1062.9	2383.03	3218.07	3407.73	2639.86	980.582
YDR039C	1815.36	2205.92	2508.25	835.674	820.352	1156.19	1585.64	878.221	324.1	661.968	2730.07	3770.36	295.828	2323.1	1456.13	2365.28	4051.05	3997.19	2023.67	978.975
YDR040C	1784.13	1957.8	2594.77	1323.23	1392.52	1057.58	2323.12	1297.15	636.343	1705.68	3017.81	3698.87	1042.44	4222.69	2899.66	2866.65	4938.23	5082.36	5525.42	2930.5
YDR041W	283.571	446.27	577.51	675.16	384.456	235.125	576.504	376.456	444.254	414.237	263.314	451.713	98.6093	900.924	1588.89	247.083	447.206	604.313	1187.89	1418.27
YDR042C	35.4463	71.8941	73.4464	39.1252	98.3701	32.0625	56.3425	37.6987	40.3149	138.079	19.0807	29.6579	0	26.3135	70.58	11.5146	32.524	46.4142	51.2688	59.4292
YDR043C	239.685	265.658	279.7	324.037	153.421	156.912	291.774	138.583	192.089	146.201	556.394	698.102	211.306	785.645	605.812	529.67	656.805	778.831	839.647	558.956
YDR044W	411.008	487.477	594.614	559.791	412.432	247.27	599.645	389.731	269.556	479.216	258.735	381.751	154.958	671.62	508.344	241.806	424.619	528.194	731.306	440.9
YDR045C	43.042	40.3309	49.2997	59.1894	22.5619	26.7187	52.318	48.8491	30.0385	36.5504	13.7381	20.5324	0	26.3135	47.0533	14.873	15.3586	33.4182	44.4974	23.2898
YDR046C	3976.74	3859.49	4421.88	2404.69	1315.81	2508.64	3285.97	1581.22	1186.52	1467.43	6440.13	7023.6	1281.92	5926.8	3681.08	5612.87	8422.82	8166.12	7227.93	2900.79
YDR047W	396.661	359.471	505.07	413.323	194.935	250.67	406.471	255.396	259.28	216.595	341.164	397.72	0	570.125	589.007	369.426	530.323	585.748	738.077	614.369
YDR048C	0	1.75352	3.01835	1.00321	0	0	1.00612	2.12387	0.790488	0	6.86907	4.56276	0	7.51814	2.52071	2.87864	2.71034	1.85657	4.83668	2.40929
YDR049W	213.522	228.834	302.841	199.639	155.226	138.937	210.278	120.53	104.344	144.848	425.882	619.014	112.696	702.946	647.824	403.489	565.557	907.862	766.13	677.814
YDR050C	3079.61	4197.92	4698.56	8476.12	3960.07	1811.04	5221.74	3457.66	5078.09	3867.57	2014.93	3044.88	957.919	7553.22	10015.6	2067.82	3556.87	4920.84	8867.57	10607.3
YDR051C	181.451	339.305	485.954	434.39	295.11	203.548	490.984	270.794	281.414	326.246	227.442	366.541	84.5223	692.922	946.108	218.297	333.371	572.752	713.894	832.009
YDR052C	427.888	483.97	572.48	318.018	255.401	267.187	434.642	176.281	189.717	236.9	1312.76	1958.94	211.306	1528.69	1389.75	1405.74	1994.81	2812.7	1475.19	1194.21
YDR054C	592.46	775.931	768.672	728.331	320.38	384.75	692.208	419.465	401.568	323.538	1241.01	1842.59	253.567	2474.72	1794.75	1175.92	2085.15	2839.62	2459.93	1715.42
YDR055W	5594.61	7642.7	8206.89	4152.29	1992.67	3844.1	6802.35	4169.69	2083.73	1956.12	15456.9	22643.4	3211.85	29340.8	16880.4	14334.2	24947.7	27011.2	29043.3	14875
YDR056C	421.98	614.607	965.871	1356.34	744.544	301.193	972.914	585.658	933.566	714.763	242.707	396.96	70.4352	829.501	1435.97	214.939	401.13	544.903	1225.61	1457.62
YDR057W	248.968	263.027	314.914	225.722	160.641	143.795	267.627	153.45	149.402	211.18	306.818	403.804	126.783	576.391	741.93	305.616	414.682	629.377	727.436	639.265
YDR058C	102.963	119.239	153.936	142.456	78.5156	102.503	123.752	83.362	73.5154	66.3321	104.562	146.008	98.6093	184.194	247.87	97.8738	123.772	171.733	207.977	256.188
YDR059C	198.331	334.922	498.027	789.526	320.38	167.113	523.18	318.581	445.045	335.722	157.225	267.682	84.5223	611.475	531.871	155.926	369.509	427.939	717.763	531.65
YDR060W	904.725	1160.83	1328.07	870.786	653.394	534.86	1378.38	774.682	480.617	754.02	2100.41	3008.38	324.002	3973.34	2565.25	2202.64	3068.1	4791.8	3981.55	2395.64
YDR061W	347.711	412.076	414.52	343.098	166.958	218.122	363.208	239.998	149.402	165.153	515.18	730.041	14.087	1285.6	1187.26	468.259	727.274	1048.03	1311.71	1101.85
YDR062W	1791.73	2183.13	2585.72	1819.82	1211.13	1051.75	2244.64	1434.68	1023.68	1351.01	1950.82	2607.62	281.741	3834.25	1996.41	1802.51	2927.16	3388.24	3957.37	1737.1
YDR063W	117.31	143.788	230.4	341.091	156.129	99.588	237.443	160.352	235.565	138.079	109.142	183.271	0	315.762	518.427	119.464	221.344	257.135	405.314	542.894
YDR064W	3164.01	4169.86	5518.54	6823.84	11734.9	2116.61	5198.6	3456.6	4093.15	12627.5	2224.81	3140.7	831.136	6064.63	10455.1	2539.92	3794.47	5035.94	8193.33	11098.8
YDR065W	119.842	92.9363	116.709	62.199	48.7338	100.56	108.66	63.1852	33.991	73.1007	126.696	168.822	183.132	129.061	152.083	152.088	157.2	253.422	148.97	112.434
YDR066C	53.1695	51.7287	69.422	61.1958	31.5867	29.1477	34.2079	38.2297	23.7146	36.5504	14.5014	27.3765	42.2611	33.8316	65.5386	16.3123	23.4896	39.9162	37.7261	40.958
YDR067C	118.154	107.841	214.303	136.437	83.9305	85.0141	156.954	87.0788	94.8586	89.3453	100.746	146.769	0	194.219	237.787	103.151	178.882	258.991	240.867	164.635
YDR068W	99.5873	124.5	173.052	173.555	99.2726	72.8692	170.034	101.946	113.04	120.481	101.51	142.206	14.087	271.906	577.244	91.157	151.779	299.836	364.686	507.557
YDR069C	962.114	812.755	615.743	337.079	224.717	603.843	506.076	219.29	219.756	196.289	1350.15	1782.52	140.87	948.538	564.64	1381.75	1713.84	1717.33	990.552	468.206
YDR070C	10.1275	2.63027	9.05504	10.0321	1.80496	3.40056	10.0612	4.24774	7.11439	2.70743	1.52646	5.32322	0	11.2772	13.4438	5.75728	5.42067	9.28284	20.3141	11.2434
YDR071C	356.151	758.396	952.792	1885.03	809.523	298.764	1086.6	703.002	1138.3	959.785	280.105	515.591	0	1170.32	1975.4	261.477	453.53	836.384	1681.23	2287.22
YDR072C	2612.06	2545.23	3190.39	2161.92	1249.93	1842.62	2321.11	1188.84	1153.32	1598.74	3621.53	4325.49	577.569	3180.17	1745.17	2988.99	4799.1	4574.59	3691.35	1576.48
YDR073W	249.812	389.281	494.003	519.663	244.572	193.832	387.355	262.829	344.653	295.11	379.325	529.28	239.48	610.222	696.557	384.778	557.426	706.424	721.632	601.52
YDR074W	881.938	1123.13	1066.48	1122.59	321.282	526.116	1005.11	509.729	666.381	265.329	2149.25	2717.12	507.134	4559.75	3719.73	1903.74	2791.65	3469.93	3855.8	2870.27
YDR075W	339.272	398.925	467.844	200.642	296.915	259.414	308.878	199.113	145.45	297.818	348.033	452.473	140.87	443.57	524.309	344.477	505.026	720.349	573.63	441.703
YDR076W	70.0487	87.6758	77.4709	63.2022	37.0016	51.9801	64.3914	35.0439	26.8766	27.0743	161.041	143.727	0	88.9646	91.586	147.29	160.813	211.649	111.244	106.812
YDR077W	49652.7	104360	141814	178116	49920.6	43812.4	135552	94583.5	138064	61142	196929	389402	51502.2	819667	620035	180215	386073	495042	565902	508154
YDR078C	86.9279	123.623	144.881	145.465	116.42	72.3834	138.844	69.5568	89.3251	89.3453	59.5319	75.2855	0	70.1693	90.7457	54.6942	74.0825	110.466	105.44	85.9314
YDR079C-A	7.59564	8.76758	34.2079	41.1316	17.1471	5.82954	26.159	20.7078	30.829	10.8297	10.6852	9.12551	0	20.0484	21.006	6.71683	10.8413	11.1394	27.0854	37.7456
YDR079W	30.3826	44.7147	49.2997	68.2183	41.514	14.0881	65.3975	36.6368	52.1722	47.3801	14.5014	22.0533	0	56.386	95.7871	18.2314	24.393	25.992	73.5175	99.584
YDR080W	387.378	339.305	336.043	181.581	159.739	204.034	274.67	133.273	98.0205	124.542	485.414	603.044	140.87	365.883	405.835	464.421	649.577	720.349	523.329	391.911
YDR081C	761.252	858.346	695.226	367.175	336.624	476.079	504.064	282.475	243.47	396.639	1218.11	1789.36	408.524	1424.69	1115	1307.38	1833.99	2175.9	1462.61	957.292
YDR082W	183.983	187.626	188.144	129.414	105.59	135.537	170.034	84.4239	82.2107	157.031	226.679	229.659	126.783	130.314	170.568	200.066	191.53	220.932	143.166	146.967
YDR083W	304.669	507.643	590.59	485.554	411.53	247.755	585.559	412.031	344.653	594.282	262.551	531.561	70.4352	865.839	931.824	289.303	504.123	910.647	1001.19	952.473
YDR084C	438.859	795.219	1144.96	1308.19	871.794	342.485	1094.65	702.471	787.326	1119.52	296.133	508.747	267.654	1164.06	883.09	281.627	607.115	768.62	1330.09	943.639
YDR085C	113.091	142.912	207.26	230.738	85.7354	61.696	187.138	105.132	165.212	69.0396	558.684	837.266	42.2611	993.647	945.268	587.722	791.418	1101.87	1061.17	893.044
YDR086C	62.453	118.362	184.119	316.011	299.623	59.267	151.923	122.654	239.518	269.39	29.766	94.297	0	171.664	448.687	33.5841	92.1515	130.888	270.854	440.097
YDR087C	156.133	234.094	314.914	267.857	238.254	119.991	288.755	192.21	216.594	303.233	140.434	193.917	28.1741	327.039	504.983	127.62	163.524	339.752	497.211	536.469
YDR088C	39.6661	51.7287	46.2813	49.1573	33.3917	27.2045	50.3058	27.0794	30.0385	43.3189	94.6405	100.381	42.2611	115.278	186.533	66.6885	94.8618	195.868	134.46	143.754
YDR089W	1005.16	1024.05	918.584	699.237	420.555	572.752	747.544	306.369	332.795	404.761	1828.7	2157.42	478.96	1953.46	1218.35	1716.15	2153.81	2286.36	1831.17	1115.5
YDR090C	1031.32	1348.45	1620.85	886.838	669.639	757.354	1164.08	648.312	504.331	824.414	701.408	1033.46	98.6093	1050.03	695.717	623.226	1170.87	1234.62	1055.36	624.007
YDR091C	3532.82	4730.99	4040.56	2427.77	2378.93	2301.21	3806.14	2652.72	1235.53	2493.55	2978.89	4301.16	873.397	5950.61	3322.3	3198.65	5085.5	5825.91	6379.58	3020.45
YDR092W	167.104	348.95	365.22	680.176	323.99	116.105	455.77	299.997	520.141	349.259	127.459	210.647	42.2611	598.945	844.439	100.273	236.703	385.238	753.555	929.987
YDR093W	1975.71	2534.71	2688.34	1141.65	736.422	1075.06	2114.86	1288.66	549.389	684.981	2827.77	3743.74	507.134	3396.95	1667.87	2472.75	4105.26	4439.98	3521.1	1427.91
YDR094W	114.779	180.612	277.688	169.543	101.078	68.4971	242.474	144.423	97.23	113.712	130.512	201.522	0	289.448	123.515	130.019	243.93	316.545	325.025	122.071
YDR095C	3.37584	2.63027	12.0734	47.1509	0.902478	4.85795	15.0917	5.30968	30.0385	5.41487	3.81615	8.36505	0	13.7833	0.840238	0.959547	9.9379	4.64142	19.3467	2.40929
YDR096W	1357.09	1529.94	1173.13	866.774	590.221	939.527	961.847	455.571	487.731	507.644	2163.76	3096.59	211.306	2566.19	1594.77	1917.17	2862.12	3131.1	2054.62	1192.6
YDR097C	449.831	514.657	549.339	267.857	252.694	216.179	472.874	284.068	163.631	303.233	1013.57	1438.79	239.48	1894.57	1883.81	1066.06	1497.91	2099.78	1964.66	1648.76
YDR098C	273.443	424.351	431.624	725.321	491.85	166.628	481.929	350.439	467.178	513.059	184.702	353.614	225.393	914.707	1755.26	255.239	403.84	661.867	1162.74	1986.86
YDR098C-B	313.109	904.814	1410.57	1255.02	669.639	653.88	914.559	1061.94	784.164	1137.12	27.4763	79.8482	0	176.676	125.195	61.8908	33.4275	92.8284	39.6608	106.009
YDR099W	769.691	1277.44	1154.01	2131.82	988.213	526.116	1255.63	957.335	1574.65	1049.13	1046.39	1513.31	56.3482	3155.11	3562.61	1080.93	1464.49	2310.5	3232.84	3542.46
YDR100W	254.032	379.636	547.327	963.082	486.436	207.92	708.305	346.191	474.293	605.111	142.724	277.568	0	598.945	605.812	129.539	288.199	291.481	674.233	550.122
YDR101C	2043.23	2666.22	2493.15	1157.7	1517.07	1292.7	2238.61	1444.23	676.658	1602.8	1548.59	2309.52	408.524	3047.35	1709.04	1646.1	2582.95	3218.36	3303.45	1666.43
YDR102C	16.8792	24.5492	22.1345	29.0931	22.5619	19.4318	14.0856	10.6194	8.69537	10.8297	12.2117	9.12551	0	7.51814	9.24262	4.31796	10.8413	4.64142	7.73869	9.63717
YDR103W	1704.8	1428.24	1231.49	723.314	564.049	1056.6	988.006	472.031	386.549	617.295	2025.61	2560.47	859.31	1839.44	1329.26	1981.94	2585.66	2676.24	1959.82	1149.23
YDR104C	261.628	179.735	198.205	106.34	83.9305	107.361	118.722	82.3	64.0295	93.4065	490.757	573.386	56.3482	264.388	253.752	425.559	545.681	559.756	316.319	219.246
YDR105C	884.47	1346.7	1684.24	1196.83	875.404	640.763	1401.52	894.681	629.228	808.169	683.091	1006.85	112.696	1437.22	988.96	590.121	1169.06	1321.88	1639.63	943.639
YDR106W	37.9782	22.7957	24.1468	36.1156	19.8545	11.6591	18.1101	13.8052	22.1337	35.1966	15.2646	25.0952	0	26.3135	42.0119	17.7516	19.8758	49.1991	66.7462	41.7611
YDR107C	382.314	404.185	425.587	217.697	258.109	253.585	369.244	241.059	145.45	288.342	329.715	372.625	70.4352	379.666	308.367	274.91	416.488	402.875	464.321	264.219
YDR108W	425.356	378.759	308.878	158.507	180.496	243.869	189.15	122.123	101.182	177.337	420.54	543.728	169.045	423.522	331.894	392.455	467.985	596.887	459.484	268.234
YDR109C	240.529	244.615	237.443	152.488	88.4428	155.94	203.235	88.6717	77.4678	63.6247	389.247	475.287	56.3482	434.799	368.024	373.264	497.799	656.297	460.452	386.29
YDR110W	268.379	275.302	342.079	178.571	183.203	170.028	254.547	165.662	113.04	165.153	322.846	465.401	0	367.136	356.261	385.258	447.206	685.074	410.15	349.347
YDR111C	230.401	228.834	266.621	153.491	132.664	153.511	213.297	115.751	109.087	121.835	296.896	320.914	56.3482	323.28	261.314	239.407	346.923	411.23	330.829	216.033
YDR113C	140.097	154.309	173.052	142.456	90.2478	88.4147	182.107	95.0433	91.6966	79.8693	313.687	479.089	112.696	581.403	768.818	305.136	423.716	756.552	646.18	682.633
YDR115W	178.076	249.876	371.257	446.428	273.451	122.906	391.379	234.688	275.09	315.416	97.6934	123.955	0	413.498	499.942	85.8794	189.724	266.418	530.1	345.332
YDR116C	498.78	655.815	774.709	714.286	537.877	262.329	777.727	532.561	497.217	507.644	380.852	597.721	140.87	1479.82	1893.06	403.01	785.094	1034.11	1645.44	1668.03
YDR117C	373.03	526.055	464.825	338.082	279.768	204.52	518.15	264.953	219.756	286.988	538.84	836.505	84.5223	1343.24	1724.17	615.549	832.073	1176.14	1512.91	1598.16
YDR118W	216.898	230.587	222.352	152.488	134.469	143.309	121.74	67.9639	60.0771	125.896	319.793	453.234	0	382.172	410.036	315.691	438.171	523.552	368.555	375.046
YDR119W	2833.17	3852.47	4070.74	2232.14	1576.63	1742.55	3375.52	1922.64	1071.11	1751.71	2374.41	3123.97	633.917	4428.18	2791.27	2255.42	3716.78	4143.86	4735.11	2495.22
YDR119W-A	21.099	8.76758	19.1162	39.1252	20.757	12.1449	15.0917	15.3981	26.0861	13.5372	7.6323	4.56276	0	8.77116	21.8462	3.83819	4.51723	21.3505	16.4447	12.8496
YDR120C	463.334	668.966	762.636	541.733	484.631	308.48	714.342	484.243	356.51	521.181	542.656	825.098	140.87	1363.29	1163.73	606.913	888.087	1382.22	1500.34	1101.85
YDR121W	63.297	104.334	145.887	115.369	77.6131	40.321	117.716	70.6188	75.8868	55.5024	46.557	66.16	0	136.58	291.563	31.665	76.7929	106.753	202.173	232.095
YDR122W	488.653	527.808	579.523	410.313	186.813	246.784	467.844	250.617	233.194	181.398	1428.77	1972.63	140.87	2443.39	1645.19	1261.8	1870.13	2382.91	2087.51	1294.59
YDR123C	349.399	286.7	313.908	226.725	178.691	238.525	274.67	172.565	144.659	162.446	489.23	572.626	14.087	479.908	437.764	536.867	657.708	720.349	576.532	380.668
YDR124W	20.255	28.933	31.1896	73.2343	18.952	14.0881	38.2324	15.3981	25.2956	23.0132	54.1893	41.0648	0	35.0846	37.8107	48.9369	63.2412	49.1991	62.8768	28.9115
YDR125C	133.346	132.39	122.746	80.2568	71.2958	83.5567	77.4709	46.1942	42.6863	44.6727	148.83	188.594	0	144.098	118.474	129.059	153.586	168.948	128.656	138.133
YDR126W	459.114	531.315	675.104	486.557	387.163	380.377	613.731	297.342	407.892	431.836	359.481	429.66	84.5223	395.955	353.74	297.939	459.854	511.485	445.942	379.865
YDR127W	4818.17	5548.12	5806.29	3950.64	2307.64	2954.6	5284.12	3231.47	1966.73	2623.5	5813.52	6816.76	1126.96	9124.51	5060.75	5498.68	7417.29	9014.57	8640.24	4416.23
YDR128W	489.497	621.621	598.639	370.185	237.352	326.94	465.832	246.9	214.222	201.704	850.238	1152.1	169.045	1087.62	828.475	844.881	1114.85	1397.07	1034.08	713.15
YDR129C	1136.81	1585.18	1609.79	2129.82	1006.26	704.403	1707.38	1059.28	1228.42	1070.79	1921.81	2929.29	633.917	5716.29	7323.52	2061.59	3024.74	4086.31	5972.33	6778.94
YDR130C	178.919	229.711	306.865	157.504	83.9305	142.338	250.523	141.768	90.9061	90.699	302.239	394.678	183.132	364.63	339.456	249.482	318.916	440.007	442.072	306.783
YDR131C	402.569	428.735	417.538	184.591	200.35	250.184	282.718	160.352	162.05	240.962	353.375	492.017	56.3482	395.955	436.084	352.154	454.433	521.696	434.334	450.538
YDR132C	1049.89	1154.69	1063.46	447.432	154.324	707.317	727.422	406.722	231.613	204.411	939.536	1301.15	422.611	904.683	404.155	1017.12	1422.93	1681.12	1255.6	416.807
YDR133C	2141.97	2866.12	4083.82	4037.92	1737.27	1571.06	3613.97	1975.73	2279.77	2417.74	1985.92	2800.77	169.045	3178.92	1876.25	1776.12	3218.98	3254.57	3709.73	1432.73
YDR135C	10184.1	12905.9	12951.7	9733.14	2024.26	5763.96	12440.6	7275.32	5199.83	2110.44	11166.8	15748.4	1549.58	18624.9	4633.07	9620.9	14931.2	17722.8	17974.1	4031.55
YDR136C	6.75168	9.64434	12.0734	20.0642	18.0496	7.77272	11.0673	5.84065	13.4383	23.0132	10.6852	12.9278	0	17.5423	9.24262	8.63592	21.6827	20.4223	36.7588	18.4712
YDR137W	486.121	533.069	511.107	325.04	340.234	293.42	446.715	212.387	236.356	385.809	967.012	1372.63	267.654	1190.37	1154.49	947.073	1269.34	1765.6	1252.7	1151.64
YDR138W	459.114	383.143	342.079	287.921	174.178	244.355	282.718	116.813	133.592	223.363	717.436	825.859	126.783	845.79	631.859	695.672	924.225	1120.44	857.059	554.137
YDR139C	17.7232	32.44	54.3302	118.379	120.03	18.946	76.4648	40.8845	97.23	128.603	15.2646	32.6998	0	67.6632	116.793	19.1909	18.0689	54.7688	108.342	145.361
YDR140W	275.975	371.745	472.874	370.185	236.449	187.517	411.501	273.449	196.831	280.219	177.833	254.754	70.4352	305.738	352.9	173.198	247.544	365.744	385.967	387.093
YDR141C	1402.66	1461.56	1228.47	558.788	467.484	803.019	1025.23	521.411	271.137	525.242	2399.59	2710.28	338.089	2801.76	1728.37	2201.68	2891.93	3287.98	2670.81	1548.37
YDR142C	684.451	579.537	554.37	310.995	243.669	473.164	355.159	218.228	161.26	219.302	540.367	704.946	140.87	622.752	453.729	573.329	743.536	815.962	710.992	381.471
YDR143C	1428.82	1527.31	1384.42	747.392	582.098	961.388	1008.13	538.933	448.207	618.649	1531.8	2254.76	408.524	2275.49	1395.64	1571.26	2511.58	3184.02	2023.67	1233.56
YDR144C	2239.03	2888.92	2928.8	1934.19	1930.4	1378.2	2809.07	1629.54	961.233	2059	1880.6	2693.55	535.308	3326.78	2165.29	1929.65	3334.62	3740.06	3724.24	1900.13
YDR145W	220.274	336.675	479.917	444.422	216.595	179.258	454.764	259.643	293.271	234.193	659.43	977.951	126.783	1194.13	1446.89	698.07	873.632	1540.95	1272.05	1305.84
YDR146C	351.931	375.252	457.783	473.515	187.715	212.292	403.452	200.175	236.356	213.887	1395.95	1703.43	140.87	1661.51	1273.8	1306.42	1633.43	2181.47	1466.48	1028.77
YDR147W	237.997	272.672	260.584	192.616	161.544	141.852	198.205	98.7601	98.0205	162.446	435.041	479.85	42.2611	407.232	404.995	432.756	453.53	557.899	457.55	368.622
YDR148C	643.941	942.515	906.51	1291.13	452.141	427.985	864.253	682.294	845.032	510.351	676.222	985.555	366.263	2090.04	2719.01	691.833	1028.12	1418.42	2124.27	2395.64
YDR149C	0	0	0	0	0	0	1.00612	1.5929	2.37146	1.35372	0.76323	2.28138	0	0	1.68048	0.959547	3.61378	0	1.93467	0
YDR150W	802.606	1074.03	1050.38	658.106	397.09	435.272	1036.3	528.844	354.929	414.237	2731.6	3692.03	338.089	3594.92	2454.34	2787.48	3480.07	5212.32	3476.6	2086.45
YDR151C	598.368	704.913	566.443	828.652	316.77	436.244	541.29	311.678	524.884	434.543	805.207	1238.03	84.5223	1374.57	1212.46	912.529	1305.48	1681.12	1621.25	1136.38
YDR152W	356.151	573.4	842.119	737.359	549.609	303.136	808.917	494.331	506.703	545.548	462.517	799.243	211.306	1452.25	1698.96	444.75	713.722	1407.28	1714.12	1863.99
YDR153C	379.782	429.611	525.192	419.342	264.426	232.21	407.477	210.263	271.928	269.39	957.09	1435.75	197.219	1637.7	1541	985.455	1341.62	2068.22	1777	1500.19
YDR154C	1090.4	2070.03	2313.06	7414.73	5608	653.394	2662.18	2059.63	4529.5	5750.59	270.183	502.664	112.696	1682.81	4935.56	255.719	479.73	737.986	1853.42	5418.5
YDR155C	2645.81	3748.14	5294.18	15975.1	8910.17	1610.9	6154.41	4029.52	9396.53	8805.93	711.33	1044.11	648.004	3192.7	7912.52	631.862	1225.98	1526.1	4116.98	8084.78
YDR156W	1189.98	1955.17	3113.93	2439.81	1432.23	865.687	3162.22	1761.75	1582.56	1838.35	553.342	1063.88	183.132	2235.39	1422.52	514.317	1427.44	1699.69	2746.27	1350.81
YDR157W	32.9144	64.8801	95.581	168.539	67.6858	33.5198	139.85	41.9465	98.0205	92.0528	26.713	61.5972	0	71.4223	68.8995	13.4337	44.2688	48.2708	115.113	42.5642
YDR158W	1737.71	2667.1	2780.9	5420.34	3820.19	1142.1	2847.31	2138.74	3343.76	3975.87	551.815	900.384	324.002	1922.14	3055.95	530.15	904.349	1251.33	1985.94	2931.3
YDR159W	622.842	661.075	648.945	402.287	284.281	335.198	555.376	219.821	218.965	282.927	1396.71	1736.13	338.089	1062.56	809.99	1417.25	1646.08	2050.58	1111.47	799.885
YDR160W	341.804	388.404	416.532	251.806	109.2	216.665	301.835	140.176	98.0205	101.529	555.631	619.774	28.1741	469.884	278.959	510.959	655.902	680.433	405.314	217.639
YDR161W	216.898	334.045	444.703	415.329	322.185	162.741	447.721	275.041	247.423	310.001	145.777	228.138	112.696	532.535	667.989	183.273	292.716	411.23	586.205	703.513
YDR162C	139.253	159.57	227.382	166.533	104.687	103.96	189.15	100.884	152.564	131.311	161.805	270.724	28.1741	280.677	447.007	189.99	261.999	413.087	431.432	424.838
YDR163W	52.3255	66.6336	88.5382	145.465	39.709	32.0625	89.5443	63.7162	73.5154	37.9041	33.5821	70.7227	0	96.4828	259.634	25.428	46.9792	103.04	137.362	198.365
YDR164C	522.411	620.745	583.547	343.098	270.743	321.596	491.991	307.431	219.756	289.695	743.386	1081.37	140.87	1237.99	1203.22	723.498	974.818	1385.93	1290.43	1052.86
YDR165W	806.826	1116.11	1113.77	632.022	682.273	558.178	919.59	616.985	386.549	689.042	572.422	926.239	28.1741	1350.76	1235.15	649.133	930.549	1342.3	1524.52	1297
YDR166C	750.28	1004.76	927.639	500.602	427.775	468.306	717.36	401.412	308.29	480.57	1319.62	2065.41	338.089	2662.67	2407.28	1382.71	2038.17	2744.94	2691.13	2066.37
YDR167W	81.0201	163.077	233.419	219.703	112.81	82.0993	209.272	122.123	177.86	140.787	64.8745	119.392	14.087	229.303	331.054	62.3705	102.089	209.792	321.155	289.115
YDR168W	389.909	576.907	537.266	881.822	409.725	212.778	681.14	397.695	509.074	427.775	539.603	784.034	140.87	1636.45	2720.69	524.872	754.377	1280.1	1838.91	2748.2
YDR169C	355.307	414.706	441.685	277.889	113.712	213.75	418.544	183.715	176.279	131.311	883.82	1293.54	140.87	1392.11	904.936	938.437	1381.37	1851	1208.2	725.197
YDR169C-A	0	1.75352	1.00612	4.01284	0.902478	0.97159	1.00612	2.12387	0	1.35372	0	0.760459	0	1.25302	0	0	0	0.928284	0.967336	0.803097
YDR170C	1045.67	1389.66	1457.86	1172.75	593.831	585.383	1362.28	811.85	759.659	813.584	2673.59	3501.15	690.265	4458.26	2825.72	2563.91	3510.79	4471.55	3662.33	2346.65
YDR170W-A	207.614	261.274	192.168	110.353	76.7106	144.767	142.868	95.5742	57.7056	77.1619	217.52	261.598	0	293.207	173.089	175.117	292.716	413.087	303.743	152.588
YDR171W	103.807	231.464	269.639	3503.21	222.01	45.6647	559.4	292.563	2233.13	155.677	349.559	634.223	140.87	2262.96	2745.9	321.448	527.612	909.719	2210.36	2830.11
YDR172W	696.267	1089.81	1224.44	1404.49	644.369	401.267	1336.12	746.541	788.116	733.715	1872.97	3085.94	450.786	6377.89	6797.53	2095.17	3228.91	5561.35	6828.42	6231.23
YDR173C	83.552	64.8801	109.667	134.43	37.0016	48.5795	65.3975	40.3536	67.982	35.1966	64.8745	73.7646	0	65.1572	136.119	59.0121	99.379	90.0436	109.309	89.1438
YDR174W	267.535	274.425	361.196	566.814	257.206	156.426	341.073	236.281	384.177	377.687	283.921	317.112	98.6093	483.667	815.871	294.101	374.026	468.784	555.251	729.212
YDR175C	193.267	218.313	270.645	237.761	148.909	133.594	241.468	157.698	142.288	136.725	197.676	285.933	70.4352	468.631	621.776	199.106	318.013	423.298	555.251	617.582
YDR176W	216.054	230.587	303.847	258.828	127.249	151.082	277.688	115.22	128.85	140.787	597.609	657.037	211.306	582.656	494.06	499.444	601.695	888.368	584.271	493.905
YDR177W	307.201	472.573	588.578	1071.43	466.581	211.807	697.238	417.872	761.24	572.622	357.955	573.386	154.958	1283.1	1777.1	348.316	557.426	1022.04	1594.17	1832.67
YDR178W	585.708	1036.33	1897.53	4063	1458.4	490.167	1895.52	1161.76	2900.3	1888.44	608.294	1003.05	309.915	2953.38	2828.24	476.415	1249.47	1439.77	2913.62	2491.21
YDR179C	17.7232	26.3027	26.159	28.0899	34.2942	16.0312	34.2079	21.2387	11.0668	21.6595	7.6323	9.88597	0	8.77116	35.29	11.0348	14.4551	17.6374	32.8894	24.0929
YDR179W-A	364.591	345.443	351.134	127.408	196.74	293.906	237.443	113.627	84.5822	200.35	248.05	330.039	140.87	201.737	189.894	275.87	284.585	325.828	190.565	197.562
YDR180W	900.505	804.864	698.244	275.883	279.768	502.312	525.192	244.776	162.841	305.94	934.193	1147.53	253.567	1014.95	542.794	945.154	1269.34	1443.48	841.582	562.971
YDR181C	123.218	163.954	193.174	176.565	55.0512	110.275	171.04	80.1762	52.9627	90.699	191.571	292.016	0	230.556	227.705	226.453	231.282	344.394	266.985	212.821
YDR182W	680.232	1130.14	1045.35	884.831	597.44	474.136	1003.1	658.931	572.313	590.221	773.915	1363.5	112.696	2361.95	2225.79	807.459	1306.38	1856.57	2633.09	1951.53
YDR182W-A	0	0.876758	1.00612	5.01605	0	0.485795	2.01223	1.06194	3.16195	2.70743	0.76323	3.8023	0	2.50605	7.56214	2.39887	2.71034	5.56971	7.73869	6.42478
YDR183C-A	3.37584	2.63027	4.02446	1.00321	1.80496	1.45738	0	3.18581	0	1.35372	2.28969	5.32322	0	2.50605	0.840238	6.23705	0	2.78485	4.83668	2.40929
YDR183W	113.935	170.091	229.394	181.581	129.957	96.1874	211.284	145.485	129.64	157.031	62.5848	84.411	42.2611	179.182	250.391	58.0526	103.896	182.872	174.12	277.872
YDR184C	757.876	846.071	936.694	388.242	531.56	604.815	679.128	383.359	332.795	625.417	538.077	992.399	253.567	801.935	852.842	690.874	977.528	1446.27	989.584	862.526
YDR185C	53.1695	49.9752	53.3241	67.2151	30.6843	30.1193	52.318	23.3626	41.1054	46.0264	44.2673	44.8671	0	72.6753	77.3019	25.9078	53.3033	35.2748	78.3542	66.6571
YDR186C	1341.9	1188.01	1324.05	960.072	497.265	799.618	1039.32	473.624	550.18	511.705	3271.97	4037.28	633.917	2792.99	2089.67	3021.61	3845.06	4362.01	2479.28	1834.27
YDR187C	2.53188	2.63027	8.04893	8.02568	0.902478	3.40056	7.04281	5.30968	5.53342	0	0.76323	7.60459	0	7.51814	2.52071	3.83819	11.7448	0.928284	2.90201	4.81858
YDR188W	943.547	1180.12	1550.42	1427.57	519.827	559.636	1583.63	1017.87	796.812	464.325	1325.73	1847.16	338.089	3745.29	2676.16	1282.43	2210.73	2989.08	3919.64	2585.17
YDR189W	669.26	904.814	825.015	698.234	421.457	382.806	894.437	500.703	416.587	444.019	935.72	1529.28	169.045	2502.29	2628.26	1005.61	1554.83	2170.33	2784.96	2647.81
YDR190C	558.701	711.927	781.752	750.401	493.655	313.824	870.29	508.667	430.816	537.426	804.444	1352.86	98.6093	2420.84	2628.26	865.991	1365.11	2273.37	2751.1	2283.21
YDR191W	161.196	107.841	165.003	104.334	91.1503	97.159	118.722	65.3091	73.5154	93.4065	174.78	180.989	0	117.784	150.403	146.811	207.792	232.999	191.532	144.557
YDR192C	428.732	451.53	419.55	277.889	193.13	288.076	329	204.423	135.173	132.664	404.512	634.984	169.045	726.753	515.906	386.697	669.453	847.524	805.791	498.723
YDR194C	778.131	1006.52	782.758	885.835	634.442	445.474	947.761	542.118	535.16	628.125	1167.74	1917.12	281.741	3027.3	2589.61	1202.31	1778.88	2607.55	3196.08	2439.01
YDR195W	230.401	307.742	329	348.114	155.226	153.997	218.327	127.432	197.622	162.446	574.712	789.357	28.1741	644.054	545.315	577.167	785.094	1067.53	779.673	542.894
YDR196C	150.225	237.601	304.853	414.326	223.815	97.6448	334.03	183.184	285.366	236.9	107.615	156.655	112.696	298.219	505.823	113.227	169.848	251.565	458.517	537.272
YDR197W	448.143	557.618	689.189	417.335	320.38	355.116	540.284	319.643	301.966	335.722	418.25	638.786	140.87	774.368	747.812	427.958	627.895	853.093	843.517	686.648
YDR198C	342.648	388.404	383.33	190.61	219.302	266.216	349.122	185.308	132.802	243.669	302.239	387.074	42.2611	281.93	354.58	322.408	401.13	475.282	350.176	324.451
YDR199W	12.6594	15.7816	28.1712	14.0449	4.51239	4.37215	20.1223	10.0884	9.48586	13.5372	0.76323	2.28138	0	3.75907	1.68048	3.35841	5.42067	6.49799	5.80401	3.21239
YDR200C	196.643	194.64	259.578	224.719	97.4676	98.6164	211.284	121.592	115.411	119.127	388.484	642.588	169.045	687.91	720.924	419.802	564.653	918.073	721.632	633.644
YDR201W	21.943	47.3449	80.4893	50.1605	33.3917	20.4034	54.3302	28.6723	42.6863	46.0264	25.9498	29.6579	0	58.8921	77.3019	24.4684	26.1999	72.4062	66.7462	49.792
YDR202C	102.963	172.721	186.131	232.745	148.909	108.818	204.241	129.556	160.469	147.555	100.746	187.073	0	286.942	436.924	103.151	155.393	246.924	318.253	382.274
YDR203W	0	4.38379	0	2.00642	2.70743	0	1.00612	0	0.790488	5.41487	1.52646	3.04184	0	2.50605	0	0	2.71034	3.71314	2.90201	3.21239
YDR204W	274.287	434.872	433.636	785.514	300.525	168.571	599.645	335.041	458.483	360.089	212.941	304.184	42.2611	850.803	1221.71	176.077	280.068	516.126	725.502	1150.84
YDR205W	1582.42	1665.84	2249.67	1043.34	599.245	1060	1617.83	834.151	590.494	690.396	1255.51	1682.9	380.35	1442.23	804.948	1174.97	1955.06	1894.63	1390.06	611.157
YDR206W	1038.91	1013.53	972.914	387.239	498.168	624.732	847.149	406.722	230.822	453.495	1184.53	1425.1	239.48	853.309	557.078	1216.23	1322.64	1506.61	820.301	570.199
YDR207C	218.586	255.137	275.676	285.915	115.517	133.108	245.492	126.37	162.841	117.773	522.812	767.303	98.6093	818.224	640.261	512.878	746.246	935.711	576.532	530.044
YDR208W	1958.83	2178.74	2058.51	1093.5	734.617	1240.23	1450.82	801.231	611.047	731.007	3000.26	4142.22	662.091	2915.78	2264.44	3276.85	4259.75	4711.97	2845.9	1946.71
YDR209C	3.37584	4.38379	5.03058	8.02568	1.80496	0	6.03669	1.5929	8.69537	12.1835	0	3.8023	0	3.75907	10.9231	3.83819	0.903446	3.71314	12.5754	0
YDR210C-D	1760.5	2066.52	1873.39	2145.87	695.811	791.846	2151.08	870.788	971.51	687.688	3520.78	5284.43	1281.92	6852.78	4699.45	3301.32	4722.31	6191.66	4511.65	3959.27
YDR210W	164.572	198.147	323.969	547.753	313.16	107.361	440.679	207.609	358.091	457.556	70.9804	133.08	28.1741	234.315	307.527	66.6885	146.358	189.37	442.072	220.049
YDR210W-B	688.671	789.959	576.504	539.727	265.329	358.517	721.385	230.44	260.071	255.853	2507.21	3117.88	493.047	2440.89	1961.12	2949.65	3407.8	3929.43	2645.66	2079.22
YDR211W	934.264	1230.09	1151	762.44	635.344	619.389	954.804	621.764	493.264	720.177	1466.16	1841.07	225.393	2450.91	2560.21	1404.3	1913.5	2494.3	2577.95	2427.76
YDR212W	1667.66	2398.81	2357.33	2595.3	1347.4	1013.85	2370.41	1645.47	1402.33	1348.3	1205.14	1615.22	197.219	3336.8	3302.98	1102.04	1845.74	2286.36	3461.13	3110.4
YDR213W	122.374	121.869	159.972	124.398	64.0759	81.6135	130.795	46.7252	56.1246	102.882	323.609	409.127	28.1741	270.653	332.734	385.258	466.178	551.401	327.927	289.918
YDR214W	863.371	1380.89	1313.99	3550.36	1149.76	453.732	1626.89	1008.84	2150.92	931.357	1192.93	1955.14	295.828	3914.44	4649.88	1114.51	1943.31	2703.16	4291.1	4998.48
YDR215C	0.84396	0.876758	2.01223	1.00321	1.80496	0	2.01223	0	1.58098	0	3.05292	3.8023	0	8.77116	6.7219	1.43932	6.32412	8.35456	8.70602	11.2434
YDR216W	807.67	850.455	727.422	613.965	382.651	370.176	608.7	288.316	284.576	322.185	5271.63	6603.83	1056.53	5281.49	2808.92	4671.07	6933.94	7111.59	5005	2338.62
YDR217C	216.898	336.675	354.153	187.6	136.274	132.136	233.419	150.795	79.8393	170.568	527.392	771.866	14.087	834.513	683.114	591.081	824.846	1119.51	848.353	579.033
YDR218C	0	6.13731	4.02446	3.00963	2.70743	2.91477	3.01835	3.71678	2.37146	9.47602	1.52646	3.8023	0	6.26511	6.7219	2.87864	0	5.56971	4.83668	12.8496
YDR219C	169.636	175.352	161.985	125.401	122.737	103.474	156.954	92.3884	75.0964	117.773	425.882	507.226	14.087	434.799	400.794	369.905	512.254	607.098	511.721	387.896
YDR221W	440.547	552.357	667.055	428.371	299.623	273.017	531.229	337.696	275.09	266.682	486.941	684.413	211.306	900.924	846.96	450.507	682.101	849.38	985.715	773.383
YDR222W	683.607	1049.48	669.067	725.321	528.852	385.721	709.312	411.5	395.244	419.652	372.456	631.942	140.87	666.608	529.35	396.293	587.24	748.197	668.429	486.677
YDR223W	16.8792	14.9049	14.0856	21.0674	19.8545	7.77272	8.04893	4.77871	15.8098	12.1835	3.05292	9.12551	0	8.77116	15.1243	4.31796	7.22756	12.996	7.73869	13.6527
YDR224C	1677.79	2812.64	3519.39	3140.05	1613.63	1182.42	2909.69	2009.18	2275.02	1823.46	861.686	1543.73	366.263	2422.09	2626.58	1053.1	1734.62	2637.26	3124.49	2753.82
YDR225W	1809.45	1751.76	2363.37	1721.51	1370.86	1183.88	2048.45	1076.8	1022.89	1383.5	841.079	1044.87	84.5223	1563.77	1270.44	864.552	1622.59	1855.64	2340.95	1140.4
YDR226W	766.316	1257.27	1435.73	2613.36	1418.7	559.636	1518.23	1118.75	1890.85	1269.79	340.4	560.459	70.4352	1487.34	2181.26	381.9	624.281	945.922	1784.73	2347.45
YDR227W	394.129	528.685	702.269	234.751	142.592	300.707	558.394	207.078	170.745	152.97	944.115	1279.85	98.6093	665.355	604.971	1011.36	1195.26	1512.18	768.065	482.661
YDR228C	380.626	392.788	338.055	341.091	199.448	216.179	303.847	168.848	230.822	211.18	560.974	711.029	28.1741	714.223	662.108	602.595	758.894	1074.95	715.828	541.287
YDR229W	150.225	161.323	159.972	175.562	78.5156	75.784	133.813	95.5742	113.04	113.712	265.604	365.02	98.6093	502.462	599.09	256.679	310.785	543.046	510.753	501.936
YDR230W	0	0	2.01223	4.01284	0	0.485795	0	0.530968	1.58098	1.35372	0	0	0	3.75907	0	0	0.903446	0.928284	1.93467	0
YDR231C	51.4815	72.7709	111.679	200.642	72.1982	38.8636	119.728	61.5923	124.107	56.8561	68.6907	121.673	84.5223	248.099	351.22	68.1278	145.455	191.227	410.15	293.934
YDR232W	3379.22	5832.19	7948.31	5169.54	2431.28	2660.7	7224.92	4677.83	2752.48	3146.04	3113.21	4727.78	648.004	6661.07	3186.18	2934.29	5452.29	6381.03	6961.92	2770.69
YDR233C	8794.06	13367.1	15665.2	19281.7	8506.76	6374.11	16381.6	9853.71	11387.8	10579.3	6759.93	11055.6	2211.67	20088.5	14963.8	7146.23	12920.2	14881.3	20806.4	14100
YDR234W	1654.16	2125.26	2313.06	1647.27	798.693	1100.81	2146.04	1361.93	898.785	897.514	1535.62	2113.32	366.263	3698.92	1728.37	1538.15	2507.96	3028.99	3358.59	1422.29
YDR235W	647.317	667.213	654.981	418.339	377.236	427.014	446.715	272.387	241.889	406.115	444.963	625.858	28.1741	461.112	488.178	499.924	619.764	722.205	541.708	447.325
YDR236C	260.784	289.33	382.324	456.461	305.038	191.403	393.391	261.236	248.213	273.451	174.016	215.97	0	322.027	368.024	166.961	241.22	232.999	463.354	345.332
YDR237W	350.243	522.548	600.651	509.631	317.672	244.355	489.978	343.536	388.92	254.499	294.607	478.329	0	941.02	1099.03	326.246	493.281	783.472	1162.74	1037.6
YDR238C	2361.4	2929.25	2654.13	2280.3	1380.79	1425.32	2621.94	1607.24	1218.14	1296.86	3442.17	4811.43	521.221	8243.64	8049.48	3414.07	5066.52	6679.01	8097.57	7319.43
YDR239C	224.493	283.193	396.41	180.578	111.907	121.449	228.388	164.069	143.078	131.311	361.771	456.276	28.1741	546.318	507.504	308.015	541.164	667.437	564.924	478.646
YDR240C	365.435	351.58	380.312	212.681	264.426	263.787	308.878	147.609	101.182	254.499	354.902	582.512	140.87	397.208	489.859	399.172	566.46	698.07	521.394	501.936
YDR242W	196.643	163.077	222.352	137.44	74.9057	135.537	167.015	87.6097	57.7056	44.6727	541.893	517.112	56.3482	417.257	318.45	467.779	444.495	560.684	406.281	342.119
YDR243C	90.3037	90.3061	106.648	36.1156	32.4892	60.2386	87.5321	45.6633	33.991	56.8561	174.016	178.708	197.219	155.375	158.805	156.886	186.11	253.422	252.475	183.909
YDR244W	148.537	165.707	261.59	182.584	95.6627	119.02	194.18	103.008	90.1156	98.8213	371.693	464.641	98.6093	585.162	673.031	319.049	491.474	751.91	690.678	589.473
YDR245W	697.955	1016.16	1336.12	923.957	576.683	434.301	1119.81	667.958	577.056	729.653	619.743	982.513	126.783	1563.77	1314.97	611.711	1088.65	1641.21	2043.01	1328.32
YDR246W	118.998	170.091	241.468	280.899	116.42	79.1846	271.651	172.565	199.993	125.896	186.228	326.998	42.2611	522.511	830.995	213.499	339.696	562.54	609.422	801.491
YDR246W-A	0.84396	0	1.00612	4.01284	1.80496	0	0	0	2.37146	0	3.05292	7.60459	0	2.50605	0.840238	0.959547	2.71034	2.78485	1.93467	0.803097
YDR247W	629.594	603.209	681.14	494.583	185.008	448.389	473.88	219.29	292.481	213.887	1249.41	1200.77	197.219	808.2	467.172	971.541	1265.73	1083.31	799.019	405.564
YDR248C	71.7366	105.211	113.691	218.7	101.078	51.0085	150.917	123.185	162.841	112.359	22.8969	52.4717	56.3482	73.9284	140.32	26.3875	55.1102	55.6971	117.048	151.785
YDR249C	694.579	469.942	423.575	271.87	346.552	453.732	293.786	132.211	139.126	360.089	552.578	498.101	84.5223	233.062	231.906	491.768	561.943	505.915	274.723	233.701
YDR250C	0.84396	0	1.00612	1.00321	0	0	0	0.530968	1.58098	1.35372	0	0	0	2.50605	2.52071	0.959547	1.80689	0	1.93467	0.803097
YDR251W	753.656	992.49	981.969	708.266	369.113	453.247	873.308	429.022	402.358	353.32	1768.4	2275.29	450.786	2369.47	1547.72	1623.07	2291.14	2640.97	2260.66	1314.67
YDR252W	77.6443	115.732	86.5259	66.2119	80.3205	58.7812	90.5504	60.5304	44.2673	116.42	54.1893	69.2018	0	101.495	94.9469	51.3358	61.4343	100.255	103.505	94.7655
YDR253C	16.8792	14.0281	14.0856	28.0899	5.41487	9.7159	22.1345	7.43355	20.5527	10.8297	12.9749	15.2092	0	30.0726	43.6924	16.7921	22.5861	25.0637	28.0527	26.5022
YDR254W	157.82	164.83	129.789	146.469	110.102	84.5283	118.722	53.0968	77.4678	90.699	283.921	361.979	0	317.015	246.19	282.107	336.082	388.951	317.286	266.628
YDR255C	161.196	156.94	201.223	114.366	41.514	92.7868	167.015	76.4594	75.0964	62.271	366.35	476.048	56.3482	402.22	384.829	310.893	454.433	562.54	442.072	283.493
YDR256C	32.0705	21.0422	34.2079	38.122	24.3669	31.5767	26.159	11.1503	35.572	24.3669	39.6879	49.4299	0	31.3256	53.7752	42.6998	45.1723	77.9759	51.2688	44.1703
YDR257C	221.117	248.999	267.627	185.594	157.934	141.852	266.621	133.804	144.659	193.582	257.972	325.477	84.5223	421.016	459.61	275.87	348.73	455.788	525.263	480.252
YDR258C	316.485	522.548	515.131	2396.67	412.432	205.005	751.568	412.562	1364.38	337.076	516.707	746.011	126.783	1278.08	1966.16	447.149	682.101	932.926	1391.03	1953.94
YDR259C	88.6158	100.827	103.63	135.433	80.3205	56.3522	114.697	51.5039	81.4203	96.1139	308.345	477.568	56.3482	473.643	463.811	283.546	364.992	570.895	421.758	441.703
YDR260C	119.842	98.1969	194.18	100.321	37.9041	69.4687	151.923	66.371	42.6863	41.9652	109.905	120.913	0	156.628	180.651	122.822	177.075	228.358	269.887	168.65
YDR261C	849.868	1107.35	1136.91	1325.24	746.349	533.889	1198.28	720.524	708.277	813.584	986.856	1417.5	267.654	1999.82	1541.84	1040.63	1543.09	1841.72	2027.54	1462.44
YDR261C-D	1186.61	1429.12	1009.13	1409.51	592.026	662.138	1170.11	885.124	946.214	716.116	2482.02	4439.56	577.569	5377.97	3291.21	2573.5	4364.55	5927.1	3739.72	3242.1
YDR261W-B	1533.47	1922.73	1152	1588.08	646.174	595.585	1671.16	761.408	728.83	406.115	5151.04	6315.61	239.48	6038.32	3715.53	5624.86	6737.9	8601.48	6234.48	3676.58
YDR262W	811.045	725.956	889.406	609.952	418.75	491.139	780.746	376.987	354.139	423.713	692.249	952.095	140.87	1320.69	970.475	596.838	1069.68	1262.47	1530.33	836.024
YDR263C	79.3322	56.9893	99.6054	61.1958	27.9768	49.5511	61.3731	43.5394	23.7146	33.8429	118.301	146.769	0	129.061	82.3433	108.429	131.903	176.374	129.623	85.1283
YDR264C	1923.38	2275.19	2298.97	1231.94	1050.48	1103.24	1879.42	1121.4	511.446	908.344	2713.28	3235.75	704.352	3901.91	2399.72	2415.66	3718.58	3792.97	4095.7	2255.1
YDR265W	185.671	195.517	225.37	128.411	88.4428	118.534	200.217	72.2117	81.4203	89.3453	292.317	282.13	0	249.352	215.941	236.049	307.172	362.959	311.482	251.369
YDR266C	747.748	958.296	918.584	560.794	361.894	469.764	830.045	418.403	290.9	369.565	1424.19	2126.24	478.96	2365.71	1623.34	1512.25	2161.04	3026.21	2263.57	1494.56
YDR267C	360.371	441.009	522.174	319.021	175.983	222.008	382.324	249.555	215.013	193.582	280.105	371.104	253.567	684.151	542.794	230.291	470.695	603.385	637.474	568.593
YDR268W	210.99	208.668	230.4	196.629	155.226	136.994	229.394	143.361	118.573	127.249	155.699	222.815	0	354.605	498.261	150.649	230.379	264.561	419.824	526.832
YDR269C	1.68792	0	2.01223	0	0	0.97159	1.00612	0	2.37146	2.70743	0.76323	0	0	0	0	0.959547	0.903446	0	0	0
YDR270W	918.228	680.364	669.067	384.229	378.138	512.999	410.495	232.564	211.06	358.735	1503.56	1846.4	267.654	1388.35	1086.43	1265.16	1863.81	2062.65	1516.78	995.84
YDR271C	3.37584	0.876758	7.04281	6.01926	3.60991	6.31533	14.0856	5.30968	4.74293	0	0.76323	0	0	0	1.68048	0	0	0	4.83668	0
YDR272W	115.622	171.845	231.407	298.957	185.008	79.6704	221.345	157.698	256.909	148.909	146.54	205.324	56.3482	383.425	930.984	132.897	193.337	314.688	537.839	901.878
YDR273W	5.06376	7.89082	10.0612	11.0353	6.31735	4.37215	12.0734	6.37162	15.0193	9.47602	31.2924	31.9393	0	16.2893	53.7752	18.2314	20.7792	40.8445	26.1181	48.1858
YDR274C	1.68792	1.75352	2.01223	0	0	0.485795	1.00612	0	1.58098	0	0.76323	0	0	2.50605	0.840238	0	0	0.928284	1.93467	2.40929
YDR275W	162.04	187.626	209.272	154.494	75.8081	98.1306	144.881	77.5213	87.7442	83.9305	187.755	182.51	28.1741	180.435	152.923	163.603	233.992	234.856	189.598	127.692
YDR276C	373.874	520.794	886.388	1971.31	871.794	264.272	999.073	562.295	1128.03	1195.33	219.047	410.648	14.087	1293.12	1188.94	161.684	473.405	627.52	1486.8	858.511
YDR277C	273.443	271.795	391.379	471.509	95.6627	168.085	286.743	189.556	324.891	81.223	1928.68	1586.32	239.48	1334.47	1072.98	1769.88	1785.21	2111.85	1606.74	1015.11
YDR278C	15.1913	7.01406	13.0795	14.0449	5.41487	9.7159	18.1101	9.02646	15.0193	21.6595	1.52646	6.08367	0	11.2772	4.20119	3.83819	7.22756	7.42628	7.73869	6.42478
YDR279W	194.111	220.066	322.963	198.636	172.373	144.767	286.743	183.184	136.754	185.459	203.019	282.13	169.045	393.449	428.521	201.985	298.137	388.951	486.57	399.139
YDR280W	467.554	427.858	520.162	299.96	229.229	273.503	402.446	221.414	201.574	255.853	362.534	580.991	140.87	641.548	707.48	382.859	617.957	847.524	753.555	621.597
YDR281C	139.253	114.855	123.752	44.1412	11.7322	78.213	98.5993	49.38	17.3907	4.06115	8.39553	9.88597	0	2.50605	0.840238	6.71683	8.13101	12.0677	9.67336	0.803097
YDR282C	94.5235	99.9504	131.801	110.353	48.7338	70.9261	109.667	68.4949	61.6581	66.3321	130.512	144.487	14.087	194.219	205.018	105.55	159.006	176.374	233.128	216.033
YDR283C	638.878	622.498	654.981	314.005	256.304	341.028	524.186	261.767	176.279	282.927	1212.01	1536.13	183.132	1232.97	904.096	1138.5	1542.18	1833.36	1125.98	880.194
YDR284C	637.19	992.49	1026.24	838.684	730.105	427.014	1001.09	628.135	486.941	759.435	470.15	775.669	211.306	1113.94	886.451	408.767	703.784	904.149	1211.1	817.553
YDR285W	86.0839	99.9504	105.642	90.2889	60.466	61.696	98.5993	59.4684	79.8393	63.6247	101.51	118.632	0	97.7358	94.1067	75.8042	85.8273	137.386	97.7009	122.874
YDR286C	46.4178	52.6055	92.5626	118.379	78.5156	41.7784	94.5749	70.0878	85.3727	93.4065	20.6072	38.7834	0	67.6632	93.2664	18.7112	27.1034	39.9162	85.1255	84.3252
YDR287W	95.3675	121.869	123.752	191.613	88.4428	52.4659	139.85	98.2291	120.154	127.249	142.724	153.613	0	281.93	384.829	84.9199	115.641	227.43	311.482	424.838
YDR288W	227.869	293.714	415.526	283.908	149.811	197.719	354.153	203.361	158.888	190.874	174.78	246.389	183.132	245.592	279.799	198.146	238.51	316.545	304.711	240.929
YDR289C	89.4597	83.292	81.4954	111.356	55.9536	46.1505	70.4281	62.6542	50.5912	52.795	106.089	189.354	70.4352	308.244	491.539	128.1	184.303	336.039	328.894	436.082
YDR291W	359.527	419.967	425.587	248.796	226.522	226.38	287.749	177.874	132.802	200.35	664.01	705.706	0	680.391	604.131	595.879	749.86	879.085	707.122	501.936
YDR292C	396.661	602.333	712.33	545.746	390.773	259.414	618.761	396.102	327.262	383.102	668.589	865.403	253.567	1373.31	1351.1	631.382	990.176	1333.02	1540.97	1231.95
YDR293C	1713.24	2046.35	1816.04	1038.32	677.761	1051.75	1548.41	693.444	509.865	709.348	4821.32	6142.99	1014.27	4997.06	3168.54	4719.05	6516.55	7177.5	4577.43	2504.06
YDR294C	1449.08	2141.04	2254.71	1690.41	888.038	966.732	2159.12	1247.77	910.642	909.698	1653.16	2376.44	295.828	4554.74	4523.84	1474.82	2441.11	3252.71	4742.85	4152.01
YDR295C	212.678	233.218	233.419	181.581	120.932	121.449	163.997	96.1052	122.526	100.175	461.754	596.961	28.1741	526.27	488.178	473.536	580.012	832.671	553.316	440.9
YDR296W	58.2332	86.799	129.789	188.603	87.5404	45.1789	129.789	85.4859	103.554	63.6247	83.9553	138.404	14.087	399.714	720.084	85.3997	152.682	233.928	411.118	705.119
YDR297W	1057.48	1678.11	1949.85	1551.97	1151.56	657.281	1798.93	1077.87	803.926	1218.35	1514.25	2384.04	324.002	3186.44	2060.26	1303.54	2489.9	2909.24	3517.23	1764.4
YDR298C	673.48	1060	1086.6	1733.55	1437.65	481.909	1001.09	777.868	1067.16	1444.42	394.59	566.542	28.1741	1343.24	1439.33	358.871	707.398	838.241	1553.54	1341.17
YDR299W	388.222	511.15	565.437	368.178	427.775	286.133	509.095	254.334	218.965	415.591	496.099	838.026	98.6093	1103.91	1293.13	583.884	830.267	1528.88	1318.48	1268.89
YDR300C	549.418	655.815	672.085	445.425	349.259	425.556	597.633	353.094	316.986	377.687	472.439	751.334	140.87	1160.3	1106.59	548.861	812.198	1268.04	1405.54	1096.23
YDR301W	867.591	913.582	780.746	461.477	322.185	520.772	717.36	312.209	247.423	315.416	1352.44	1752.1	281.741	1326.95	978.877	1321.3	1796.95	2011.59	1342.66	807.916
YDR302W	355.307	527.808	615.743	325.04	379.943	267.673	468.85	310.085	211.06	467.032	246.523	365.02	56.3482	586.415	477.255	192.869	364.089	524.481	717.763	471.418
YDR303C	1183.23	1176.61	1114.78	494.583	457.556	670.883	713.336	362.651	294.852	498.168	1272.3	1686.7	295.828	1379.58	930.984	1240.69	1619.88	1893.7	1325.25	806.31
YDR304C	416.072	613.731	811.935	1786.72	1221.96	286.619	905.504	563.357	1082.97	1378.08	252.629	393.157	70.4352	1180.35	2079.59	247.563	513.157	580.178	1405.54	2059.94
YDR305C	153.601	203.408	307.871	359.149	191.325	107.846	338.055	156.105	206.317	178.691	111.432	191.636	14.087	335.81	537.752	116.105	150.875	274.772	420.791	529.241
YDR306C	466.71	647.047	717.36	425.361	219.302	290.02	517.143	309.023	209.479	242.315	528.155	634.984	197.219	563.86	475.575	440.432	682.101	706.424	628.768	400.745
YDR307W	1189.98	1644.8	1636.95	893.86	703.03	787.474	1394.48	791.673	490.893	801.4	965.486	1390.12	295.828	1816.88	1243.55	988.333	1490.69	1566.94	1930.8	1223.92
YDR308C	140.941	230.587	318.939	270.867	190.423	111.733	359.183	223.007	156.517	227.424	80.1391	175.666	56.3482	216.773	436.084	86.839	181.593	251.565	396.608	463.387
YDR309C	2970.74	3067.78	2402.6	1129.61	990.921	2030.14	1872.38	846.363	598.399	1131.71	3491.78	5384.81	619.83	4457	3114.76	3879.93	5574.26	6598.25	3900.3	2636.57
YDR310C	462.49	528.685	617.755	412.319	184.106	240.954	556.382	212.387	229.241	186.813	1498.98	1802.29	267.654	1622.66	900.735	1446.04	1865.62	2446.03	1385.22	759.73
YDR311W	394.129	512.027	614.737	363.162	234.644	297.306	460.801	215.573	257.699	242.315	714.383	1140.69	98.6093	1081.36	927.623	834.806	1147.38	1707.12	1067.94	853.692
YDR312W	157.82	225.327	262.596	200.642	122.737	110.275	209.272	146.547	90.1156	150.263	150.356	259.317	0	399.714	436.084	185.193	238.51	481.78	461.419	452.144
YDR313C	611.027	648.801	680.134	622.993	308.647	412.926	546.321	304.776	430.025	373.626	485.414	650.953	169.045	665.355	578.084	498.964	643.253	746.341	648.115	481.055
YDR314C	239.685	204.285	222.352	128.411	72.1982	139.423	183.113	75.9284	69.5629	60.9173	699.118	752.855	0	466.125	366.344	637.139	708.301	802.966	478.831	277.069
YDR315C	120.686	191.133	226.376	223.716	134.469	106.389	172.046	124.777	119.364	132.664	128.986	158.936	0	246.846	200.817	113.227	156.296	262.705	218.618	275.462
YDR316W	113.935	144.665	120.734	146.469	103.785	68.0113	131.801	76.4594	79.0488	104.236	200.729	265.4	112.696	482.414	704.96	154.007	273.744	494.776	532.035	758.927
YDR317W	47.2618	49.0984	51.3119	38.122	33.3917	36.9204	31.1896	30.7961	23.7146	46.0264	12.2117	20.5324	0	12.5302	16.8048	5.75728	14.4551	18.5657	16.4447	16.0619
YDR318W	95.3675	88.5525	124.758	99.3178	60.466	70.9261	78.477	48.8491	33.991	97.4676	105.326	154.373	0	129.061	163.006	119.943	124.675	173.589	173.153	166.241
YDR319C	910.633	1052.99	1302.92	636.035	516.217	647.079	1094.65	563.888	301.966	565.854	609.057	916.354	169.045	932.249	583.965	575.728	935.066	998.834	932.512	546.909
YDR320C	437.171	582.167	540.284	364.165	196.74	262.815	567.449	304.776	245.842	217.948	751.781	1006.09	211.306	1631.44	1393.11	762.36	1133.82	1540.02	1571.92	1419.07
YDR320C-A	338.428	595.319	1109.75	1318.22	735.52	371.147	1296.88	662.117	918.547	1024.76	166.384	331.56	126.783	746.802	869.646	160.724	455.337	647.014	1088.25	874.573
YDR320W-B	0.84396	1.75352	0	0	0.902478	1.45738	0	1.06194	0.790488	1.35372	3.05292	5.32322	0	0	1.68048	0.479773	0	3.71314	0.967336	0
YDR321W	1675.26	2779.32	3083.74	4473.31	4348.14	1219.83	3299.05	2173.78	2626.79	4939.71	957.853	1467.69	126.783	2791.74	2663.55	945.633	1767.14	2049.65	3207.69	2761.05
YDR322C-A	146.005	234.094	355.159	557.785	328.502	101.531	359.183	221.945	423.702	425.067	97.6934	179.468	0	364.63	526.829	88.7581	141.841	231.143	443.04	519.604
YDR322W	463.334	803.11	772.697	756.42	521.632	303.622	727.422	516.101	529.627	498.168	510.601	828.901	70.4352	1734.18	2559.37	551.26	908.866	1313.52	1890.17	2520.92
YDR323C	108.871	106.964	105.642	91.2921	79.4181	87.4431	82.5015	53.0968	60.8676	77.1619	131.276	131.559	56.3482	78.9404	131.077	119.464	146.358	179.159	106.407	113.237
YDR324C	836.364	947.775	1074.53	478.531	533.364	479.965	772.697	469.907	253.747	563.146	1037.99	1541.45	84.5223	1707.87	1362.03	1075.17	1538.57	2205.6	2022.7	1214.28
YDR325W	416.916	455.914	446.715	290.931	252.694	257.471	378.299	210.794	135.173	250.438	879.241	1136.13	436.698	1032.49	912.499	857.355	1104.91	1421.2	1087.29	750.093
YDR326C	2190.08	2662.71	3144.11	1020.26	662.419	1349.05	2146.04	961.052	536.741	641.662	3005.6	4231.2	366.263	2982.19	1936.75	3118.53	4383.52	4726.82	3050.01	1608.6
YDR327W	3.37584	0.876758	3.01835	6.01926	2.70743	0.97159	5.03058	3.71678	5.53342	6.76858	0	0.760459	0	2.50605	0	1.43932	2.71034	0	1.93467	0
YDR328C	124.062	188.503	279.7	504.615	261.719	84.5283	302.841	207.078	342.281	326.246	146.54	238.784	98.6093	645.307	1270.44	108.429	240.317	365.744	709.057	1206.25
YDR329C	250.656	404.185	563.425	538.724	255.401	185.088	434.642	272.918	359.672	246.376	254.919	493.538	84.5223	857.068	852.842	322.888	472.502	742.628	1096.96	872.164
YDR330W	138.409	263.904	238.449	323.034	101.078	119.506	301.835	181.591	219.756	151.616	219.81	353.614	42.2611	621.499	588.167	214.459	281.875	504.987	622.964	593.489
YDR331W	1654.16	2054.24	2067.57	993.178	1166	1152.31	1788.87	937.159	684.563	1091.1	1244.83	2078.34	324.002	2276.74	1947.67	1287.71	2408.59	2873.04	2745.3	1722.64
YDR332W	191.579	229.711	183.113	162.52	108.297	124.849	174.058	76.9904	90.9061	134.018	202.256	202.282	56.3482	241.833	216.781	193.349	196.951	208.864	191.532	187.122
YDR333C	664.196	728.586	702.269	455.457	360.991	454.218	527.205	241.059	259.28	377.687	1002.12	1358.18	324.002	1236.73	1041.9	1164.41	1495.2	1828.72	1281.72	911.515
YDR334W	603.431	726.832	837.088	551.766	199.448	388.636	684.159	288.847	323.31	208.472	2201.15	2584.04	394.437	1794.33	1201.54	2161.86	2423.94	3126.46	1855.35	1064.91
YDR335W	1085.33	1140.66	1122.83	540.73	381.748	593.641	855.198	534.154	300.385	450.788	2014.16	2410.66	338.089	2407.06	1483.02	1648.98	2204.41	2760.72	2000.45	1233.56
YDR336W	187.359	214.806	262.596	161.517	187.715	136.994	206.254	122.654	109.087	178.691	91.5876	104.183	42.2611	130.314	185.693	84.4401	130.096	178.231	190.565	171.863
YDR337W	136.721	150.802	226.376	257.825	125.444	90.8436	217.321	127.963	184.974	129.957	143.487	214.45	42.2611	467.378	790.664	129.059	195.144	381.525	545.577	684.239
YDR338C	1044.82	990.736	1076.54	561.798	370.016	719.462	811.935	396.633	310.662	374.98	1038.76	1231.94	126.783	784.392	519.267	911.09	1391.31	1193.77	947.989	426.445
YDR339C	528.319	945.145	1320.02	947.03	579.391	464.42	1180.17	719.993	667.962	702.579	385.431	719.395	70.4352	1036.25	1314.97	415.964	713.722	1135.29	1447.13	1252.83
YDR341C	1820.42	2529.45	2375.44	3098.92	1897.91	1167.37	2489.13	1719.81	2055.27	2172.72	1653.16	2304.19	366.263	4395.6	4653.24	1616.36	2517.9	3579.46	4772.83	4285.33
YDR342C	3816.39	6639.69	9785.48	23791.1	6390.45	3242.68	9226.08	6409.85	13529.2	7517.19	5400.61	7945.28	1211.49	16898.3	16356.1	4002.75	8086.74	9306.98	20016.1	13341.9
YDR343C	321.549	594.442	750.562	892.857	37.9041	235.125	602.663	404.067	749.383	44.6727	43.5041	123.955	0	124.049	599.93	105.07	198.758	115.107	203.141	583.049
YDR344C	29.5386	21.0422	15.0917	12.0385	7.21982	10.2017	17.104	5.30968	7.90488	16.2446	22.1337	18.251	0	17.5423	10.0829	20.1505	21.6827	24.1354	6.77135	4.81858
YDR345C	7401.53	11594.2	17729.8	12425.8	4138.76	5956.82	13522.2	10108	6958.67	4997.92	22058.9	28117.2	4366.98	33532.1	8370.45	20115.9	33916.3	36520.6	37371.1	7672.79
YDR346C	718.21	943.392	983.981	821.629	597.44	447.903	952.792	606.366	546.227	680.92	727.358	1050.95	126.783	1458.52	1070.46	813.696	1179.9	1623.57	1713.15	1092.21
YDR347W	688.671	992.49	1151	1245.99	681.371	392.036	1076.54	821.408	770.726	693.103	467.097	744.49	56.3482	1570.04	1815.75	442.831	731.791	1030.4	1765.39	1734.69
YDR348C	567.985	508.52	529.217	321.027	241.864	291.963	487.966	211.325	171.536	246.376	867.792	1171.87	169.045	1279.34	878.049	759.961	1076.91	1446.27	1151.13	799.885
YDR349C	3055.98	3994.51	4780.06	3616.57	2272.44	2061.23	4613.04	2591.12	1792.04	2586.95	4226.77	5343.75	1028.35	5700	2853.45	3811.8	5874.2	5941.95	6169.67	2877.5
YDR350C	989.121	771.547	721.385	459.47	352.869	579.068	528.211	311.678	245.051	430.482	1438.69	1487.46	70.4352	833.26	621.776	1335.69	1513.27	1382.22	920.904	556.546
YDR351W	911.477	776.808	763.642	411.316	305.038	555.749	598.639	265.484	203.946	370.918	3085.74	2913.32	366.263	1637.7	1209.94	2663.22	2762.74	2959.37	1544.84	1072.94
YDR352W	1334.3	1785.08	1876.41	770.465	563.146	937.098	1440.76	857.513	345.443	580.745	624.322	766.543	295.828	715.476	533.551	614.59	882.666	1063.81	856.092	454.553
YDR353W	1754.59	2983.61	3130.03	4947.83	1798.64	1153.76	3409.73	2467.41	3067.09	1638	1176.9	2035.75	563.482	4888.04	5331.31	1143.78	2076.12	3353.89	5560.25	4727.83
YDR354W	1646.57	2466.32	2332.18	1966.29	1545.94	1082.35	2506.23	1523.88	1019.73	1635.29	1183.77	1680.62	295.828	2789.23	1967.84	1076.61	1973.13	2334.64	3158.35	1962.77
YDR356W	183.139	270.041	270.645	161.517	166.958	121.449	213.297	133.273	87.7442	144.848	414.434	695.06	126.783	934.755	877.209	501.363	647.77	1092.59	842.549	777.398
YDR357C	43.8859	58.7428	116.709	227.729	146.201	34.4914	112.685	70.0878	139.126	90.699	53.4261	44.1066	0	159.134	267.196	47.4976	55.1102	116.964	211.847	261.81
YDR358W	86.0839	163.954	155.948	207.664	82.1255	66.5539	154.942	104.601	127.269	71.747	256.445	378.709	225.393	676.632	852.842	212.54	377.64	556.971	708.09	833.615
YDR359C	465.866	492.738	557.388	331.059	152.519	268.159	478.911	192.21	184.184	162.446	2959.8	3539.94	267.654	2573.71	1714.09	2839.3	3649.92	4538.38	2419.31	1455.21
YDR361C	255.72	352.457	448.728	361.156	394.383	157.883	393.391	278.227	275.09	484.631	126.696	193.157	98.6093	279.424	354.58	146.811	196.951	297.051	414.02	379.865
YDR362C	246.436	307.742	304.853	194.623	154.324	145.253	283.725	142.83	96.4395	142.14	354.139	424.336	70.4352	398.461	387.35	383.339	467.985	563.469	437.236	334.088
YDR363W	91.9916	92.9363	128.783	79.2536	60.466	57.3238	112.685	52.0349	46.6388	48.7338	177.069	242.587	56.3482	206.749	194.095	191.909	216.827	305.406	252.475	164.635
YDR363W-A	75.9564	120.993	174.058	342.095	119.127	61.696	172.046	102.477	193.67	135.372	25.9498	47.9089	0	125.302	229.385	26.3875	32.524	103.04	183.794	189.531
YDR364C	362.059	367.362	371.257	250.803	236.449	246.784	315.92	135.397	124.107	204.411	429.698	514.071	140.87	377.16	378.947	423.16	522.192	616.381	378.228	386.29
YDR365C	146.005	235.848	276.682	237.761	171.471	128.736	261.59	162.476	147.031	198.996	269.42	390.116	140.87	667.861	940.226	306.575	360.475	708.281	688.743	902.681
YDR365W-B	7760.21	13712.5	14439.8	13076.8	5916.65	5491.91	13728.4	9312.65	10289	5864.3	7389.59	12286.7	3437.24	19624.8	17697.9	8574.99	10178.2	15127.3	13260.2	14965.7
YDR366C	6.75168	5.26055	15.0917	7.02247	6.31735	6.80113	14.0856	11.1503	9.48586	5.41487	13.7381	15.2092	0	26.3135	15.1243	6.23705	11.7448	10.2111	29.0201	15.2588
YDR367W	516.503	828.536	1281.79	1343.3	827.572	407.096	1158.04	770.966	701.953	971.969	225.916	352.853	112.696	636.536	532.711	217.817	405.647	504.987	883.178	526.029
YDR368W	478.525	769.793	793.825	1189.81	456.654	343.943	838.094	554.862	692.467	496.814	396.879	548.291	42.2611	1187.87	1330.1	341.599	505.026	870.731	1298.16	1348.4
YDR369C	188.203	245.492	288.755	188.603	114.615	126.307	197.199	122.123	90.9061	148.909	219.81	284.412	14.087	191.713	176.45	192.389	279.165	339.752	224.422	208.805
YDR370C	414.384	428.735	486.96	349.117	337.527	322.568	371.257	177.343	174.698	339.783	466.333	558.177	70.4352	422.269	410.876	472.577	555.619	729.632	490.439	485.071
YDR371W	240.529	305.989	350.128	302.969	156.129	171	283.725	146.016	164.421	143.494	323.609	471.485	98.6093	615.234	578.084	337.761	454.433	653.512	670.364	514.785
YDR372C	332.52	475.203	543.302	484.55	474.703	226.866	480.923	343.536	352.558	430.482	508.311	691.258	98.6093	1169.07	1167.09	443.79	642.35	967.272	1234.32	1100.24
YDR373W	346.024	617.238	764.648	1074.44	541.487	310.423	752.574	544.773	633.181	607.819	245.76	390.116	126.783	741.79	822.593	222.615	385.771	580.178	879.308	891.438
YDR374C	5.90772	4.38379	12.0734	11.0353	9.02478	1.45738	15.0917	4.24774	11.0668	23.0132	3.05292	9.88597	0	7.51814	17.645	4.79773	2.71034	6.49799	11.608	14.4557
YDR374W-A	16.8792	37.7006	41.2507	67.2151	39.709	12.6307	54.3302	38.2297	37.9434	39.2578	4.57938	23.5742	14.087	46.3618	52.0948	13.4337	27.1034	21.3505	47.3995	68.2633
YDR375C	346.867	417.337	470.862	491.573	297.818	218.608	511.107	265.484	338.329	301.879	437.331	597.721	56.3482	1026.23	1158.69	418.362	600.791	862.376	1102.76	1122.73
YDR376W	340.96	423.474	428.605	327.046	239.157	221.037	420.556	210.794	166.002	226.071	393.063	554.375	70.4352	920.972	844.439	364.628	608.019	700.855	1050.53	729.212
YDR377W	324.081	530.439	704.281	1340.29	836.597	249.213	688.183	476.809	793.65	906.99	218.284	316.351	154.958	756.826	930.144	184.713	405.647	478.067	1020.54	968.535
YDR378C	166.26	230.587	344.092	494.583	295.11	101.531	331.012	235.219	241.889	293.757	87.7714	136.883	0	246.846	394.072	77.2435	162.62	203.294	483.668	401.549
YDR379C-A	57.3893	109.595	124.758	322.03	125.444	47.6079	171.04	90.2646	207.898	144.848	74.7965	111.788	0	240.58	437.764	61.411	106.607	156.88	347.274	426.445
YDR379W	243.904	274.425	280.706	210.674	100.175	171.971	255.553	115.22	125.688	78.5156	804.444	940.688	239.48	776.874	608.332	812.736	847.432	1202.13	722.6	523.619
YDR380W	883.626	1124	1031.27	672.151	763.496	530.974	1026.24	562.295	347.815	913.759	1233.38	1656.28	197.219	2298.04	1767.02	1065.58	1413.89	1948.47	1943.38	1493.76
YDR381C-A	16.8792	35.9471	61.3731	94.3017	34.2942	19.4318	50.3058	27.6103	37.1529	43.3189	31.2924	34.2207	0	43.8558	110.911	17.2718	26.1999	36.2031	115.113	135.723
YDR381W	556.17	585.674	697.238	1110.55	693.103	334.713	760.623	424.774	747.011	805.462	719.726	787.075	169.045	1298.13	1763.66	628.983	848.335	1015.54	1591.27	1737.9
YDR382W	519.879	581.29	819.984	1290.13	1603.7	286.133	938.706	528.313	910.642	1874.9	227.442	348.29	112.696	1016.2	1376.31	246.604	519.481	634.018	1453.91	1040.81
YDR383C	33.7584	31.5633	36.2202	43.138	37.0016	23.804	38.2324	23.3626	17.3907	29.7818	26.713	41.8253	0	43.8558	80.6629	21.5898	34.3309	52.9122	56.1055	81.1128
YDR384C	396.661	500.629	528.211	296.95	497.265	218.608	453.758	220.883	108.297	391.224	325.136	430.42	42.2611	566.366	504.143	296.02	587.24	600.6	649.082	450.538
YDR385W	24263	34098.9	46509.7	46519.9	32633.6	17305	41294	27960.8	28640.2	38774.5	25137.7	35595.6	6296.91	60719	46116.5	23941.2	40424.7	50247.1	62030.4	39931.6
YDR386W	92.8356	120.993	116.709	79.2536	56.8561	57.3238	81.4954	60.5304	51.3817	66.3321	125.933	179.468	28.1741	126.555	178.13	156.406	187.013	245.067	174.12	178.288
YDR387C	846.492	996.874	1202.31	901.886	434.092	609.673	900.473	475.747	437.14	575.33	990.672	1155.9	169.045	884.634	511.705	763.32	1227.78	1100.02	863.831	462.584
YDR388W	254.032	295.467	410.495	848.716	297.818	145.738	468.85	295.218	535.951	338.429	602.951	840.308	84.5223	2142.67	3011.41	634.74	997.404	1542.81	2176.51	2748.2
YDR389W	1211.93	1067.89	1068.49	571.83	483.728	756.868	729.434	363.713	332.795	541.487	2553	2957.43	295.828	1912.11	1345.22	2559.11	2870.25	3217.43	1695.74	1162.08
YDR390C	543.51	631.266	644.92	418.339	397.993	381.835	539.278	260.174	247.423	433.189	786.89	1255.52	211.306	1656.5	1662.83	920.685	1220.56	1717.33	1831.17	1609.41
YDR391C	142.629	239.355	236.437	439.406	189.52	99.1022	269.639	144.954	224.499	178.691	168.674	199.24	14.087	466.125	600.77	128.1	195.144	289.625	471.093	553.334
YDR392W	48.9497	87.6758	130.795	126.404	72.1982	50.0369	137.838	63.7162	97.23	54.1487	112.958	176.427	154.958	322.027	381.468	123.782	181.593	277.557	314.384	390.305
YDR393W	172.168	233.218	283.725	181.581	113.712	122.906	224.364	114.158	114.621	105.59	228.206	324.716	28.1741	392.196	432.723	237.488	314.399	489.206	380.163	338.907
YDR394W	982.369	1360.73	1358.26	1473.72	561.341	622.303	1326.06	743.886	834.755	572.622	1144.84	1669.97	169.045	3310.49	3952.48	1085.25	1628.01	2640.97	3651.69	3853.26
YDR395W	3023.06	3524.57	3049.54	1502.81	1455.7	1706.11	2392.54	1612.02	693.258	1495.86	2904.09	3848.68	704.352	5014.6	3536.56	3089.26	4409.72	5129.7	5057.23	3181.07
YDR397C	63.297	81.5385	132.807	151.485	61.3685	37.892	129.789	80.1762	98.0205	63.6247	37.3983	51.7112	0	130.314	142.84	32.1448	63.2412	111.394	183.794	137.33
YDR398W	1079.42	972.325	996.054	472.512	543.292	581.982	760.623	462.473	266.394	620.002	1057.07	1507.99	267.654	1811.87	1375.47	1050.7	1706.61	2265.01	1993.68	1341.17
YDR399W	2651.72	3485.99	3940.95	2962.48	1419.6	1730.89	4278	2501.92	1777.02	1715.16	2884.25	4293.55	422.611	5664.92	2045.14	2829.7	4877.7	6187.02	6607.87	2017.38
YDR400W	617.779	843.441	780.746	941.011	572.171	375.519	904.498	489.553	476.664	533.364	382.378	572.626	0	1048.78	759.575	365.587	636.929	761.193	1162.74	766.958
YDR401W	5.90772	24.5492	35.214	18.0578	3.60991	10.2017	16.0979	11.1503	17.3907	5.41487	16.0278	11.4069	42.2611	8.77116	7.56214	10.0752	13.5517	9.28284	12.5754	8.03097
YDR402C	22.7869	13.1514	11.0673	8.02568	8.1223	7.28692	22.1345	4.24774	9.48586	16.2446	29.766	16.7301	0	18.7953	13.4438	14.873	17.1655	10.2111	8.70602	3.21239
YDR403W	64.9849	69.2639	69.422	34.1091	46.0264	35.9488	62.3792	52.0349	44.2673	52.795	24.4234	23.5742	0	21.3014	15.9645	21.5898	19.8758	25.992	16.4447	39.3518
YDR404C	699.643	860.1	1093.65	613.965	527.047	482.88	886.388	498.579	286.157	538.779	404.512	630.421	140.87	700.44	505.823	374.223	757.087	849.38	911.23	448.931
YDR405W	118.154	144.665	163.997	176.565	53.2462	66.0681	183.113	106.194	143.869	71.747	253.392	391.637	42.2611	677.885	688.155	244.205	350.537	599.672	694.547	697.088
YDR406W	902.193	873.251	1048.37	726.324	323.087	602.386	869.284	456.633	452.95	397.993	2146.2	2508.76	535.308	3553.57	1828.36	1679.69	2530.55	2749.58	3080.96	1586.12
YDR407C	1433.89	1180.99	1243.56	680.176	474.703	809.334	933.675	393.447	328.843	499.522	2221	2450.96	493.047	1576.3	1174.65	2080.3	2525.13	2604.77	1616.42	991.022
YDR408C	113.091	137.651	167.015	296.95	120.932	77.2414	233.419	138.052	120.945	120.481	93.8773	122.434	28.1741	276.918	331.894	95.9547	159.91	197.725	373.392	281.084
YDR409W	551.95	515.534	504.064	336.075	154.324	317.71	361.196	177.874	184.974	189.52	990.672	1248.67	84.5223	929.743	598.25	973.94	1233.2	1463.9	787.411	526.029
YDR410C	801.762	1022.3	1697.32	1116.57	671.444	587.326	1404.54	750.789	564.408	863.671	432.751	742.208	211.306	745.549	531.03	355.992	784.191	893.938	1096.96	597.504
YDR411C	1387.47	2000.76	2443.85	2247.19	990.018	826.337	2370.41	1298.22	1173.08	1093.8	1399.76	2210.66	464.873	3737.77	2131.68	1179.76	2442.92	2822.91	4228.22	2035.85
YDR412W	90.3037	199.901	284.731	311.998	194.935	85.4999	335.037	217.697	212.641	227.424	91.5876	141.445	56.3482	320.774	493.22	97.394	128.289	301.692	413.052	451.341
YDR413C	3.37584	0	1.00612	1.00321	0.902478	2.91477	8.04893	4.24774	1.58098	0	0	0.760459	0	1.25302	0	0.479773	0.903446	0	0	0
YDR414C	768.847	1033.7	1223.44	497.592	550.512	564.008	895.443	528.844	301.966	743.191	515.18	771.106	169.045	785.645	441.965	496.566	780.577	842.882	816.431	444.916
YDR415C	466.71	612.854	604.676	467.496	314.062	277.875	655.987	333.448	276.671	284.281	359.481	655.516	112.696	1058.8	942.747	363.189	603.502	850.309	1174.35	881.801
YDR416W	288.634	292.837	293.786	134.43	121.835	194.318	229.394	103.539	82.2107	121.835	393.827	512.55	28.1741	441.064	362.983	433.715	549.295	680.433	498.178	302.768
YDR417C	6.75168	2.63027	4.02446	11.0353	4.51239	1.45738	8.04893	2.65484	2.37146	12.1835	3.05292	4.56276	0	7.51814	15.1243	3.35841	2.71034	5.56971	33.8568	8.03097
YDR418W	1852.49	2940.65	3436.89	4479.33	5699.15	1374.31	3603.91	2359.62	2939.82	6084.96	1515.01	2663.13	464.873	6144.82	9656.86	1578.45	2831.4	4097.45	7700.96	9502.25
YDR419W	197.487	198.147	235.431	165.53	120.932	109.304	157.96	103.008	82.2107	108.297	264.841	282.891	70.4352	248.099	269.716	233.65	327.951	420.513	283.429	225.67
YDR420W	4013.87	4012.04	4096.9	1955.26	1036.95	2667.99	3042.49	1445.83	1146.21	963.846	10051.7	12390.9	1760.88	6837.75	3292.05	9888.61	13054.8	12038	5623.12	2736.15
YDR421W	221.117	291.084	286.743	241.774	161.544	141.366	267.627	144.423	133.592	121.835	477.782	647.911	42.2611	596.439	617.575	416.923	541.164	797.396	601.683	475.434
YDR422C	1112.34	1132.77	1002.09	475.522	443.117	674.769	727.422	339.82	267.975	462.971	1327.26	1753.62	352.176	1617.65	1078.03	1337.13	1951.44	2106.28	1518.72	926.774
YDR423C	276.819	355.964	475.893	311.998	117.322	199.662	389.367	235.75	195.251	112.359	460.991	697.341	154.958	953.55	888.972	474.496	817.618	1099.09	1003.13	777.398
YDR424C	32.0705	50.852	78.477	172.552	139.884	32.5483	105.642	55.7516	116.992	161.092	16.0278	23.5742	0	68.9163	166.367	23.9887	36.1378	64.9799	138.329	184.712
YDR425W	411.008	448.023	420.556	257.825	140.787	261.358	337.049	168.848	199.203	173.276	702.935	962.742	239.48	984.876	814.191	573.809	800.453	1150.14	885.112	679.42
YDR426C	12.6594	15.7816	19.1162	33.1059	13.5372	4.85795	32.1957	12.2123	15.8098	17.5983	3.81615	6.84413	0	5.01209	1.68048	0.959547	8.13101	4.64142	3.86934	0.803097
YDR427W	975.618	1456.29	1307.95	1120.59	846.524	628.133	1195.27	850.611	697.21	718.824	844.132	1488.98	197.219	2858.15	3132.41	837.684	1288.31	1886.27	2864.28	3363.37
YDR428C	337.584	523.424	548.333	537.721	315.867	269.13	654.981	318.581	333.586	288.342	136.618	229.659	0	380.919	419.279	127.14	278.261	333.254	416.922	353.363
YDR429C	513.972	776.808	1112.76	1619.18	650.687	342.485	1292.86	776.275	1177.83	739.129	555.631	871.486	70.4352	1947.2	2633.31	571.89	881.763	1490.82	2354.5	2707.24
YDR430C	871.81	1152.94	1076.54	675.16	373.626	494.539	888.4	530.437	403.149	308.647	1795.12	2424.34	521.221	3221.52	2490.47	1616.36	2308.3	3181.23	3068.39	2100.1
YDR432W	1379.03	1750.89	1738.57	2451.85	1124.49	839.939	1983.05	1171.85	1768.32	1269.79	2634.67	3760.47	859.31	7602.09	9860.19	2391.67	3696.9	6070.98	7111.85	9093.47
YDR433W	4.2198	4.38379	21.1284	29.0931	13.5372	3.40056	20.1223	15.929	23.7146	2.70743	22.1337	37.2625	0	87.7116	98.3079	23.5089	28.0068	53.8405	88.0276	101.993
YDR434W	1004.31	1373	1439.75	950.04	662.419	569.837	1367.31	799.638	501.169	725.592	1050.2	1469.97	366.263	1828.16	1210.78	969.622	1472.62	1744.25	2302.26	1121.93
YDR435C	156.977	218.313	284.731	306.982	203.058	111.733	288.755	175.75	170.745	215.241	183.175	256.275	70.4352	436.052	430.202	169.84	275.551	375.027	477.864	407.973
YDR436W	513.128	705.79	793.825	579.855	231.937	396.894	681.14	349.908	332.795	299.171	848.711	1087.46	239.48	1077.6	785.623	660.648	1041.67	1223.48	1028.28	666.571
YDR437W	112.247	74.5244	77.4709	44.1412	55.9536	76.7556	53.3241	36.1058	24.5051	39.2578	134.328	103.422	0	46.3618	54.6155	113.706	116.544	94.685	73.5175	48.1858
YDR438W	450.675	347.196	299.822	190.61	175.081	271.559	211.284	110.441	97.23	227.424	431.988	447.911	0	216.773	149.562	406.848	498.702	346.25	213.781	154.195
YDR439W	125.75	203.408	279.7	144.462	64.0759	85.4999	147.899	87.0788	82.2107	106.944	160.278	210.647	42.2611	238.074	224.344	150.649	212.31	351.82	236.03	182.303
YDR440W	157.82	182.366	244.486	126.404	86.6379	113.676	174.058	87.0788	77.4678	98.8213	238.128	332.321	14.087	305.738	347.859	228.852	358.668	511.485	358.882	311.602
YDR441C	1022.04	1329.16	2546.48	1999.4	905.185	787.474	2229.55	1221.23	1078.23	1173.67	838.026	1425.1	126.783	2207.83	1185.58	836.725	1776.17	1929.9	2916.52	1072.13
YDR442W	4.2198	0	4.02446	7.02247	0	0	1.00612	0.530968	0	0	0.76323	0.760459	0	0	0	1.43932	0	0	2.90201	0
YDR443C	467.554	526.055	479.917	324.037	204.862	236.582	433.636	207.609	177.069	232.839	1250.17	1548.3	197.219	1243	814.191	1219.58	1689.44	1916.91	1153.06	741.259
YDR444W	240.529	224.45	277.688	154.494	79.4181	176.829	216.315	103.539	93.2776	104.236	382.378	504.185	14.087	380.919	320.131	355.032	485.15	573.68	374.359	307.586
YDR445C	8.4396	3.50703	7.04281	21.0674	1.80496	4.37215	8.04893	6.90258	4.74293	1.35372	0	0.760459	0	2.50605	0.840238	1.91909	5.42067	6.49799	1.93467	1.60619
YDR446W	0	1.75352	1.00612	1.00321	0.902478	2.42897	3.01835	1.06194	0	0	1.52646	6.84413	0	7.51814	10.0829	2.87864	1.80689	9.28284	5.80401	7.22787
YDR447C	389.065	703.16	1016.18	1095.51	1073.95	329.369	1050.38	605.304	800.764	1294.15	325.899	485.173	84.5223	1136.49	2403.92	336.321	535.743	928.284	1540	2373.15
YDR448W	200.018	213.052	179.089	192.616	92.0528	152.054	212.29	93.4504	105.925	104.236	367.113	400.762	70.4352	285.689	301.645	340.639	355.054	516.126	362.751	259.4
YDR449C	290.322	271.795	332.018	132.424	141.689	196.261	220.339	125.839	95.649	165.153	356.428	492.017	140.87	432.293	367.184	385.738	501.412	759.337	503.982	410.383
YDR450W	865.903	1339.69	1802.96	2223.11	3175.82	612.102	1674.18	1176.09	1522.48	3450.62	684.617	1141.45	84.5223	2447.15	5394.33	779.152	1281.09	1903.91	3394.38	5481.14
YDR451C	560.389	484.847	445.709	433.387	244.572	307.994	360.189	198.051	275.09	261.267	902.901	1177.95	211.306	1083.86	1099.03	1045.43	1301.87	1528.88	1223.68	832.812
YDR452W	658.289	852.209	1095.66	1123.6	595.635	401.752	1057.43	615.923	698.001	702.579	877.714	1235.75	408.524	2189.03	1851.88	868.87	1182.61	1706.19	2287.75	1623.86
YDR453C	79.3322	101.704	172.046	150.482	82.1255	70.9261	157.96	87.0788	115.411	138.079	42.7409	45.6276	0	114.025	133.598	25.428	60.5309	73.3345	103.505	159.013
YDR454C	390.753	729.463	842.119	1531.9	1629.88	323.054	848.155	624.418	985.738	1698.91	202.256	303.423	0	617.74	1220.03	191.909	338.792	445.577	906.394	1367.67
YDR456W	1808.61	2293.6	3077.71	2669.54	1626.27	1261.61	2742.67	1648.12	1451.34	1790.97	1357.79	1798.49	239.48	2433.37	1834.24	1148.58	1989.39	2134.13	2646.63	1488.94
YDR457W	2522.6	2797.73	2609.86	1163.72	837.5	1455.93	2378.46	1371.49	569.942	866.379	5448.7	6512.57	1056.53	5672.43	2843.37	5170.52	6740.61	7835.65	5005.96	2508.07
YDR458C	233.777	380.513	481.929	266.854	180.496	184.116	414.52	220.352	186.555	226.071	448.016	682.892	28.1741	805.694	798.226	432.756	696.557	1034.11	925.74	730.015
YDR459C	678.544	763.656	868.278	493.579	417.847	510.085	678.122	329.731	271.928	504.936	605.241	688.976	14.087	479.908	430.202	544.543	749.86	741.699	573.63	404.761
YDR460W	64.9849	85.0455	100.612	83.2664	33.3917	45.6647	91.5565	56.8136	57.7056	39.2578	79.3759	139.925	0	185.447	224.344	81.5615	140.938	212.577	240.867	189.531
YDR461C-A	20.255	24.5492	50.3058	128.411	57.7586	12.6307	55.3364	42.4774	86.1632	66.3321	12.9749	27.3765	0	77.6874	120.994	11.9943	8.13101	26.9203	63.8442	132.511
YDR461W	5.06376	2.63027	8.04893	4.01284	2.70743	1.94318	11.0673	9.02646	3.95244	9.47602	0.76323	3.04184	0	0	0.840238	0	2.71034	0	6.77135	0.803097
YDR462W	85.2399	143.788	214.303	226.725	92.0528	78.6988	235.431	139.114	149.402	79.8693	86.245	196.959	0	431.04	560.439	88.2783	151.779	236.713	496.243	670.586
YDR463W	673.48	774.177	891.418	521.669	315.867	411.954	747.544	389.731	355.72	364.15	1044.86	1565.03	239.48	1913.37	1824.16	950.911	1535.86	2105.35	1959.82	1650.36
YDR464W	264.159	362.101	427.599	258.828	144.396	168.571	345.098	192.21	132.802	181.398	952.511	1434.99	70.4352	1195.38	951.15	1065.58	1382.27	2071	1123.08	748.487
YDR465C	424.512	587.428	643.914	583.868	503.583	303.136	583.547	427.96	409.473	644.369	326.662	482.131	56.3482	874.61	913.339	374.223	580.916	815.034	1026.34	973.354
YDR466W	416.916	491.861	447.721	313.002	164.251	235.611	431.624	164.069	208.689	162.446	1133.4	1556.66	197.219	1151.53	962.913	1161.53	1587.35	1805.51	1225.61	754.911
YDR467C	4.2198	0.876758	4.02446	2.00642	10.8297	0.485795	1.00612	2.65484	5.53342	4.06115	8.39553	11.4069	0	6.26511	3.36095	2.39887	3.61378	6.49799	2.90201	2.40929
YDR468C	80.1762	90.3061	165.003	87.2793	48.7338	68.9829	121.74	70.6188	61.6581	73.1007	106.852	130.799	0	241.833	225.184	77.2435	139.131	204.223	242.801	233.701
YDR469W	197.487	372.622	537.266	444.422	266.231	169.057	573.486	304.245	350.186	358.735	166.384	298.861	0	441.064	613.374	173.678	277.358	441.863	562.022	634.447
YDR470C	567.141	682.118	615.743	287.921	268.036	351.23	421.562	297.342	188.927	277.512	506.021	826.619	183.132	864.586	778.901	486.011	752.57	956.133	918.969	682.633
YDR471W	1550.35	2792.47	3699.49	4972.91	3991.66	1239.26	3850.4	2878.91	3335.86	4575.56	1139.5	2184.8	309.915	5022.12	7475.6	1203.27	2416.72	3659.3	6916.45	8006.88
YDR472W	825.393	1052.11	1040.32	579.855	445.824	596.556	772.697	541.587	358.882	529.303	423.592	736.125	84.5223	971.093	935.185	478.814	821.232	989.551	1005.06	832.812
YDR473C	59.0772	92.0596	89.5443	58.1862	52.3437	46.6363	84.5137	44.0703	45.0578	67.6858	96.1669	118.632	0	152.869	277.279	90.1974	107.51	220.932	202.173	248.157
YDR475C	221.117	302.481	307.871	253.812	58.6611	156.426	225.37	150.795	97.23	89.3453	532.734	621.295	42.2611	753.067	717.563	496.086	739.018	951.492	743.881	513.179
YDR476C	544.354	1019.67	1504.14	2974.52	967.456	424.099	1700.34	1106.54	1802.31	1183.15	382.378	765.022	112.696	1967.25	1634.26	379.501	772.446	945.922	2125.24	1586.92
YDR477W	329.988	487.477	457.783	445.425	201.253	175.372	451.746	275.572	231.613	204.411	636.534	975.669	183.132	1628.93	1416.64	613.15	957.652	1413.78	1422.95	1269.7
YDR478W	78.4883	99.9504	115.703	63.2022	42.4165	63.6391	88.5382	64.2471	39.5244	37.9041	58.7687	57.7949	0	53.88	70.58	59.9717	78.5998	79.8325	105.44	61.0354
YDR479C	417.76	473.449	475.893	423.355	212.985	286.133	367.232	201.768	251.375	138.079	599.899	857.798	14.087	1063.82	830.155	582.925	852.853	1083.31	1102.76	730.818
YDR480W	143.473	163.954	168.021	177.568	74.9057	74.8124	200.217	89.2026	94.8586	59.5635	242.707	406.846	126.783	580.15	443.646	258.118	426.426	695.285	615.226	460.978
YDR481C	2206.95	3293.98	3498.26	2291.33	632.637	1211.09	3589.82	1862.1	1246.6	679.566	1219.64	1729.28	436.698	2925.81	1698.12	1098.68	1868.33	2537.93	3242.51	1552.39
YDR482C	8.4396	6.13731	12.0734	16.0514	10.8297	3.88636	16.0979	18.5839	18.1812	4.06115	12.2117	9.12551	0	22.5544	41.1717	9.59547	20.7792	22.2788	28.0527	44.9734
YDR483W	1932.67	2510.16	2822.15	3351.72	2370.81	1237.32	2805.05	1923.17	2041.83	2609.97	1598.2	2317.88	563.482	4210.16	3891.98	1495.93	2750.99	3260.14	4933.41	3647.67
YDR484W	284.414	286.7	336.043	209.671	181.398	163.227	214.303	117.875	120.945	182.752	327.426	455.515	0	446.076	536.072	340.159	443.592	611.739	451.746	518.801
YDR485C	212.678	268.288	246.498	164.526	104.687	112.219	185.125	113.627	112.249	119.127	528.918	781.752	112.696	733.018	589.847	547.422	840.204	1035.97	619.095	585.458
YDR486C	200.018	368.238	536.26	675.16	416.042	166.628	485.954	330.793	556.503	487.338	235.075	444.108	154.958	1081.36	1879.61	252.841	430.944	687.859	1214.97	1823.83
YDR487C	1076.05	1751.76	2203.39	4060.99	2346.44	776.786	2601.82	1659.81	2485.29	2339.22	631.954	1040.31	422.611	2537.37	3732.34	699.989	1280.18	1719.18	3032.6	3611.53
YDR488C	91.1477	74.5244	97.5932	115.369	32.4892	33.0341	85.5198	45.1323	59.2866	31.1355	138.145	180.229	14.087	265.641	203.338	142.493	253.868	259.92	226.357	176.681
YDR489W	576.425	633.896	580.529	327.046	418.75	424.099	415.526	259.112	134.383	506.29	506.021	662.36	98.6093	620.246	568.841	461.542	729.984	790.898	584.271	587.064
YDR490C	173.012	269.165	266.621	267.857	157.031	111.733	226.376	142.299	192.879	112.359	290.791	400.002	211.306	572.631	507.504	237.488	353.247	547.688	549.447	474.63
YDR492W	3504.12	3950.67	5995.44	2274.28	2127.14	3079.94	3139.08	2215.73	1530.38	2758.88	1486.77	2148.3	507.134	1661.51	1153.65	1357.28	2336.31	2339.28	1658.01	991.022
YDR493W	43.8859	99.0736	176.07	138.443	82.1255	58.2954	140.856	103.539	115.411	108.297	48.0835	68.4413	14.087	159.134	238.628	31.665	88.5377	131.816	233.128	265.022
YDR494W	221.117	381.39	520.162	550.762	360.991	170.514	469.856	298.404	421.33	473.801	321.32	590.877	28.1741	1055.05	2225.79	343.038	496.895	884.655	1203.37	1987.67
YDR495C	223.649	275.302	229.394	158.507	109.2	147.196	175.064	107.787	97.23	136.725	400.696	558.938	70.4352	358.365	415.918	427.478	517.674	682.289	416.922	379.865
YDR496C	674.324	1029.31	1099.68	562.801	594.733	420.213	990.018	561.764	371.529	756.728	921.218	1447.15	267.654	2085.03	1733.41	1120.27	1522.31	2536.07	2440.59	1690.52
YDR497C	3012.09	4159.34	4947.07	4314.81	1608.22	1677.45	4757.92	2779.09	2151.71	1838.35	4709.89	7178.74	929.745	10848.7	3322.3	4801.57	9092.28	9747.92	12979.7	3127.26
YDR498C	400.881	560.248	726.415	473.515	266.231	280.789	671.079	326.545	268.766	251.791	483.124	781.752	70.4352	937.261	923.422	521.034	941.39	1174.28	1233.35	921.152
YDR499W	232.089	224.45	249.517	165.53	126.347	166.628	220.339	89.2026	98.0205	162.446	473.966	600.002	42.2611	398.461	399.113	440.432	504.123	669.293	438.203	301.965
YDR500C	1379.87	2466.32	3540.52	5619.98	6636.82	1130.93	4488.28	2532.19	3244.95	7907.06	883.82	1708.75	478.96	4208.9	7711.71	884.222	2060.76	2988.15	6295.42	7871.96
YDR501W	187.359	214.806	199.211	98.3146	70.3933	142.338	109.667	65.84	52.1722	90.699	245.76	379.469	70.4352	350.846	319.29	285.945	387.578	511.485	298.907	279.478
YDR502C	650.693	877.635	738.489	1158.71	478.313	317.71	868.278	522.473	525.674	502.229	629.665	812.931	98.6093	1968.5	1446.05	710.544	1133.82	1396.14	2270.34	1310.65
YDR503C	318.173	435.749	546.321	381.22	220.205	213.264	403.452	223.538	196.041	239.608	245.76	417.492	42.2611	567.619	455.409	213.019	421.006	521.696	685.841	349.347
YDR504C	44.7299	71.0174	69.422	90.2889	75.8081	36.4346	104.636	39.8226	67.1915	111.005	76.323	122.434	28.1741	147.857	125.195	59.4919	123.772	168.948	136.394	101.993
YDR505C	805.982	955.666	935.688	470.506	382.651	550.891	713.336	468.314	299.595	479.216	1660.79	2283.66	549.395	1997.32	1437.65	1437.4	2123.1	2489.66	1905.65	1207.06
YDR506C	86.9279	89.4293	112.685	91.2921	51.4412	51.4943	76.4648	63.7162	49.8007	46.0264	104.562	146.769	0	116.531	127.716	94.0356	135.517	173.589	151.872	116.449
YDR507C	530.851	545.343	617.755	355.136	307.745	272.045	591.596	277.165	168.374	301.879	1582.18	2336.13	267.654	2917.04	2249.32	1772.76	2518.81	3517.27	2654.37	1860.78
YDR508C	4305.04	5701.56	5591.99	3228.33	2343.74	2647.58	4228.7	2454.13	1429.2	2658.7	6348.54	8897.37	986.093	11500.2	6371.53	6169.89	10209.8	11682.5	11961.1	5291.61
YDR509W	0	0	1.00612	0	0	0	0	0	1.58098	0	3.05292	3.04184	0	2.50605	0.840238	0	2.71034	1.85657	1.93467	0
YDR510W	214.366	420.844	557.388	1297.15	561.341	174.886	724.403	404.067	814.203	568.561	157.225	343.728	98.6093	959.816	1656.95	139.614	293.62	481.78	1074.71	1879.25
YDR511W	155.289	313.003	365.22	584.871	223.815	120.963	486.96	309.023	370.739	240.962	96.1669	148.29	0	426.028	639.421	83.9604	157.2	249.709	519.459	709.135
YDR512C	124.062	198.147	299.822	555.778	194.033	101.045	276.682	195.396	373.11	282.927	59.5319	101.141	0	309.497	454.569	50.856	111.124	156.88	397.575	428.854
YDR513W	649.005	1243.24	1575.58	2958.47	959.334	515.914	1733.54	1134.68	1973.06	1039.65	364.824	596.961	338.089	1444.74	1191.46	221.655	599.888	763.978	1623.19	1288.97
YDR514C	138.409	188.503	222.352	161.517	90.2478	97.159	154.942	99.822	74.3059	102.882	247.286	380.23	211.306	532.535	410.876	251.881	377.64	582.034	535.904	444.916
YDR515W	189.047	234.971	234.425	284.912	132.664	144.281	252.535	126.37	163.631	143.494	212.941	419.013	28.1741	531.282	448.687	241.806	336.985	607.098	500.113	531.65
YDR516C	443.923	702.283	833.064	2052.57	516.217	282.733	1127.86	620.702	1048.19	461.617	641.113	862.361	140.87	2177.75	3278.61	556.057	939.583	1280.1	2601.17	3122.44
[truncated: 4,961 more rows]

## Sheet: Mutant
DEF1 mutant only: Rates obtained from nonlinear regression modeling								DEF1 rates compared to their corresponding mutant rates
[truncated: 5,632 more rows]

## Sheet: Overlap_only
RATE-seq overlapping transcripts in both WT and mutant
[truncated: 3,597 more rows]
